# Supplementary material for: Distinct transcriptomic and epigenomic modalities underpin human memory T cell subsets and their activation potential
Source: Commun Biol. 2023 Apr 3;6:363. doi: 10.1038/s42003-023-04747-9 (PMC10070634; doi:10.1038/s42003-023-04747-9)
Supplement: Supplementary file 4 — Supplemental Data 2 [file 42003_2023_4747_MOESM4_ESM.xlsx]

## Sheet: Sheet 1
ENTREZID

## Sheet: Sheet 2
ENTREZID

## Sheet: Sheet 3
ENTREZID

## Sheet: Sheet 4
ENTREZID

## Sheet: Sheet 5
ENTREZID
