# Supplementary material for: Distinct transcriptomic and epigenomic modalities underpin human memory T cell subsets and their activation potential
Source: Commun Biol. 2023 Apr 3;6:363. doi: 10.1038/s42003-023-04747-9 (PMC10070634; doi:10.1038/s42003-023-04747-9)
Supplement: Supplementary file 6 — Supplemental Data 4 [file 42003_2023_4747_MOESM6_ESM.xlsx]

## Sheet: Supp.Table.4.diff.glm.Tcell.ATAC2
peak	chr	start	end	strand	Annotation	Detailed.Annotation	Distance.to.TSS	Entrez.ID	Gene.Name	CD4_CM_blood_unstim.v.CD4_CM_blood_stim.baseMean	CD4_CM_blood_unstim.v.CD4_CM_blood_stim.logFC	CD4_CM_blood_unstim.v.CD4_CM_blood_stim.fdr	CD4_CM_blood_unstim.v.CD4_CM_blood_stim.sig	CD4_EM_blood_stim.v.CD4_CM_blood_stim.baseMean	CD4_EM_blood_stim.v.CD4_CM_blood_stim.logFC	CD4_EM_blood_stim.v.CD4_CM_blood_stim.fdr	CD4_EM_blood_stim.v.CD4_CM_blood_stim.sig	CD8_CM_blood_unstim.v.CD4_CM_blood_stim.baseMean	CD8_CM_blood_unstim.v.CD4_CM_blood_stim.logFC	CD8_CM_blood_unstim.v.CD4_CM_blood_stim.fdr	CD8_CM_blood_unstim.v.CD4_CM_blood_stim.sig	CD4_EM_blood_stim.v.CD4_CM_blood_unstim.baseMean	CD4_EM_blood_stim.v.CD4_CM_blood_unstim.logFC	CD4_EM_blood_stim.v.CD4_CM_blood_unstim.fdr	CD4_EM_blood_stim.v.CD4_CM_blood_unstim.sig	CD4_EM_blood_unstim.v.CD4_CM_blood_unstim.baseMean	CD4_EM_blood_unstim.v.CD4_CM_blood_unstim.logFC	CD4_EM_blood_unstim.v.CD4_CM_blood_unstim.fdr	CD4_EM_blood_unstim.v.CD4_CM_blood_unstim.sig	CD8_CM_blood_stim.v.CD4_CM_blood_unstim.baseMean	CD8_CM_blood_stim.v.CD4_CM_blood_unstim.logFC	CD8_CM_blood_stim.v.CD4_CM_blood_unstim.fdr	CD8_CM_blood_stim.v.CD4_CM_blood_unstim.sig	CD8_EM_blood_unstim.v.CD4_CM_blood_unstim.baseMean	CD8_EM_blood_unstim.v.CD4_CM_blood_unstim.logFC	CD8_EM_blood_unstim.v.CD4_CM_blood_unstim.fdr	CD8_EM_blood_unstim.v.CD4_CM_blood_unstim.sig	CD8_EMRA_blood_stim.v.CD4_CM_blood_unstim.baseMean	CD8_EMRA_blood_stim.v.CD4_CM_blood_unstim.logFC	CD8_EMRA_blood_stim.v.CD4_CM_blood_unstim.fdr	CD8_EMRA_blood_stim.v.CD4_CM_blood_unstim.sig	CD4_EM_blood_unstim.v.CD4_EM_blood_stim.baseMean	CD4_EM_blood_unstim.v.CD4_EM_blood_stim.logFC	CD4_EM_blood_unstim.v.CD4_EM_blood_stim.fdr	CD4_EM_blood_unstim.v.CD4_EM_blood_stim.sig	CD8_CM_blood_stim.v.CD4_EM_blood_unstim.baseMean	CD8_CM_blood_stim.v.CD4_EM_blood_unstim.logFC	CD8_CM_blood_stim.v.CD4_EM_blood_unstim.fdr	CD8_CM_blood_stim.v.CD4_EM_blood_unstim.sig
chr1_11109_11548	chr1	11109	11548	+	promoter-TSS (NR_046018)	promoter-TSS (NR_046018)	-546	100287102	DDX11L1	28.5844	-1.49943	0.00034419	1	28.5844	-0.0936208	1	0	28.5844	-1.33205	0.00161125	1	28.5844	1.40581	0.000906918	1	28.5844	0.0799241	0.999104	0	28.5844	1.34089	0.00158002	1	28.5844	0.123512	0.896397	0	28.5844	1.28337	0.00493705	1	28.5844	-1.32588	0.00181989	1	28.5844	1.26097	0.00309138	1
chr1_181338_182097	chr1	181338	182097	+	promoter-TSS (NR_148357)	promoter-TSS (NR_148357)	-671	102725121	LOC102725121	34.7102	-0.762034	0.0419684	0	34.7102	0.0135101	1	0	34.7102	-1.01791	0.00717616	1	34.7102	0.775544	0.0394229	0	34.7102	0.0256014	1	0	34.7102	0.836311	0.0250133	0	34.7102	0.187794	0.789485	0	34.7102	0.986159	0.0126359	0	34.7102	-0.749943	0.0483194	0	34.7102	0.81071	0.0312776	0
chr1_191195_192005	chr1	191195	192005	+	Intergenic	Intergenic	-3642	102465909	MIR6859-2	21.9111	-0.748524	0.0998738	0	21.9111	0.213043	1	0	21.9111	-0.135796	0.779601	0	21.9111	0.961567	0.0319545	0	21.9111	0.936481	0.28876	0	21.9111	0.859445	0.0571596	0	21.9111	1.91814	1.16768e-05	1	21.9111	0.957924	0.0468215	0	21.9111	-0.0250859	0.960093	0	21.9111	-0.077036	0.875191	0
chr1_267737_268212	chr1	267737	268212	+	Intergenic	Intergenic	-61377	677784	FAM138D	12.6488	-0.606553	0.0859514	0	12.6488	0.244634	1	0	12.6488	-0.879753	0.0174129	0	12.6488	0.851187	0.014014	0	12.6488	-0.398996	0.854468	0	12.6488	0.720194	0.0408704	0	12.6488	-0.518919	0.350509	0	12.6488	0.248544	0.565532	0	12.6488	-1.25018	0.000501791	1	12.6488	1.11919	0.00210423	1
chr1_376873_377622	chr1	376873	377622	+	Intergenic	Intergenic	74431	81399	OR4F16	13.159	-1.69852	0.000483964	1	13.159	0.030341	1	0	13.159	-1.79587	0.000355648	1	13.159	1.72886	0.000428439	1	13.159	0.437742	0.927574	0	13.159	1.59	0.00129432	1	13.159	0.521275	0.526277	0	13.159	1.61398	0.0022758	1	13.159	-1.29112	0.00722118	1	13.159	1.15226	0.0177188	1
chr1_449318_450095	chr1	449318	450095	+	Intergenic	Intergenic	1972	81399	OR4F16	17.0954	-0.571417	0.178968	0	17.0954	0.14037	1	0	17.0954	-0.974477	0.0243515	0	17.0954	0.711787	0.0911628	0	17.0954	-0.168572	0.993744	0	17.0954	0.174362	0.709533	0	17.0954	-0.436653	0.524717	0	17.0954	0.424343	0.372168	0	17.0954	-0.880359	0.0381038	0	17.0954	0.342934	0.460776	0
chr1_586047_586338	chr1	586047	586338	+	Intergenic	Intergenic	42817	101928626	LOC101928626	10.0279	-2.22487	1.78892e-05	1	10.0279	-0.377112	1	0	10.0279	-1.63316	0.000961668	1	10.0279	1.84776	0.000635183	1	10.0279	0.633646	0.844361	0	10.0279	2.34471	6.34625e-06	1	10.0279	0.973841	0.190842	0	10.0279	2.27555	3.93955e-05	1	10.0279	-1.21411	0.0167623	1	10.0279	1.71106	0.000358051	1
chr1_605113_605965	chr1	605113	605965	+	Intergenic	Intergenic	23470	101928626	LOC101928626	23.0178	-1.70731	6.3729e-06	1	23.0178	0.0492684	1	0	23.0178	-1.63189	2.18654e-05	1	23.0178	1.75658	4.10503e-06	1	23.0178	0.565422	0.699663	0	23.0178	1.47449	0.0001369	1	23.0178	1.00384	0.0294681	1	23.0178	1.43336	0.000581111	1	23.0178	-1.19116	0.00124841	1	23.0178	0.909064	0.0164572	0
chr1_629100_630084	chr1	629100	630084	+	promoter-TSS (NR_125957)	promoter-TSS (NR_125957)	-583	101928626	LOC101928626	4481.71	-0.968687	0.142144	0	4481.71	0.0091545	1	0	4481.71	-1.08759	0.0980717	0	4481.71	0.977841	0.137257	0	4481.71	-0.053692	1	0	4481.71	1.07431	0.100804	0	4481.71	-0.0703496	0.954284	0	4481.71	1.06946	0.107009	0	4481.71	-1.03153	0.119406	0	4481.71	1.128	0.087002	0
chr1_630232_630534	chr1	630232	630534	+	Intergenic	Intergenic	-1374	101928626	LOC101928626	801.604	-1.20229	0.0665336	0	801.604	-0.00753548	1	0	801.604	-1.30444	0.0460838	1	801.604	1.19475	0.067781	0	801.604	-0.0470424	1	0	801.604	1.29247	0.0471989	1	801.604	-0.00573719	0.999607	0	801.604	1.24983	0.0593843	0	801.604	-1.2418	0.0590835	0	801.604	1.33951	0.040941	1
chr1_812305_813389	chr1	812305	813389	+	Intergenic	L1MB3|LINE|L1	-4524	400728	FAM87B	11.5348	-3.19238	9.29404e-08	1	11.5348	-0.220743	1	0	11.5348	-3.69541	2.69057e-08	1	11.5348	2.97164	9.2386e-07	1	11.5348	-0.111856	1	0	11.5348	2.81859	3.3839e-06	1	11.5348	-0.491263	0.717944	0	11.5348	2.32054	0.000436051	1	11.5348	-3.08349	5.31027e-07	1	11.5348	2.93044	1.99061e-06	1
chr1_817076_817836	chr1	817076	817836	+	promoter-TSS (NR_103536)	promoter-TSS (NR_103536)	85	400728	FAM87B	23.3967	-1.48839	0.00053695	1	23.3967	0.60291	1	0	23.3967	-2.17304	2.00162e-06	1	23.3967	2.0913	7.56234e-07	1	23.3967	0.417114	0.910315	0	23.3967	0.866757	0.0563486	0	23.3967	0.136063	0.890249	0	23.3967	1.05965	0.0271496	1	23.3967	-1.67419	5.85629e-05	1	23.3967	0.449643	0.335587	0
chr1_840527_841059	chr1	840527	841059	+	'intron (NR_047524	intron 2 of 3)'	'intron (NR_047524	intron 2 of 3)'	12995	643837	LINC01128	-0.847767	0.0210249	0.035005	0	-0.599574	0.122994	0.1583	0	-1.73044	3.34151e-05	1.22242e-08	1	0.248193	0.530681	0.592015	0	-0.558068	0.158277	0.762595	0	-0.299188	0.477492	0.036913	1	-2.89611	5.23767e-06	7.207e-05	1	-0.120246	0.785907	1.13434e-05	1	-0.806261	0.052298	1.11369e-06	1	0.25888	0.555976
chr1_841767_842736	chr1	841767	842736	+	'non-coding (NR_047526	exon 3 of 3)'	'non-coding (NR_047526	exon 3 of 3)'	14453	643837	LINC01128	1.66836	8.94222e-08	4.82229e-07	1	0.0238151	0.945016	0.733755	0	1.02305	0.00130929	0.00188936	1	-1.64454	2.17201e-07	1.11256e-06	1	-0.206285	0.464777	0.96819	0	-2.17299	6.93643e-11	3.86922e-17	1	-2.84478	4.41599e-17	5.36159e-15	1	-2.27618	5.16194e-10	6.41175e-16	1	1.43826	6.36033e-06	0.00177165	1	-1.96671	4.11159e-09
chr1_844166_844878	chr1	844166	844878	+	TTS (NR_047526)	TTS (NR_047526)	16724	643837	LINC01128	35.2286	1.208	2.1063e-07	1	35.2286	0.0496084	1	0	35.2286	0.562868	0.0257059	0	35.2286	-1.15839	1.48383e-06	1	35.2286	-0.233363	0.824724	0	35.2286	-1.68887	9.55497e-11	1	35.2286	-1.6566	7.59475e-12	1	35.2286	-1.2998	1.45621e-06	1	35.2286	0.92503	0.000160412	0	35.2286	-1.45551	3.9658e-08	1
chr1_857862_859021	chr1	857862	859021	+	'non-coding (NR_047525	exon 5 of 5)'	'non-coding (NR_047525	exon 5 of 5)'	18361	284593	FAM41C	1.14408	5.9176e-07	2.64534e-06	1	-0.0655403	0.802661	0.780354	0	0.651303	0.00586147	0.00468386	0	-1.20963	3.53424e-07	1.72213e-06	1	-0.273291	0.178797	0.794275	0	-1.48963	1.24855e-09	2.86999e-14	1	-1.42809	3.20251e-10	1.13281e-08	1	-1.67605	1.13806e-09	1.84626e-14	1	0.936334	9.58381e-05	0.0121695	0	-1.21634	9.0576e-07
chr1_890177_891063	chr1	890177	891063	+	Intergenic	LTR41|LTR|ERVL	-13818	284593	FAM41C	22.1702	-3.37418	1.05862e-10	1	22.1702	0.151933	1	0	22.1702	-3.01466	5.16385e-09	1	22.1702	3.52611	1.59446e-11	1	22.1702	0.159218	0.996436	0	22.1702	3.78325	2.90579e-13	1	22.1702	-0.432452	0.706979	0	22.1702	2.63322	3.37804e-06	1	22.1702	-3.36689	6.62323e-11	1	22.1702	3.62403	1.30773e-12	1
chr1_898356_899142	chr1	898356	899142	+	Intergenic	Intergenic	20943	100130417	LOC100130417	16.3618	-1.01231	0.00703634	1	16.3618	0.0424714	1	0	16.3618	-1.23668	0.00146643	1	16.3618	1.05478	0.00537969	1	16.3618	0.16422	0.993184	0	16.3618	0.516799	0.20509	0	16.3618	-0.598703	0.315009	0	16.3618	0.493914	0.266565	0	16.3618	-0.890558	0.0188309	0	16.3618	0.352578	0.398444	0
chr1_906764_907161	chr1	906764	907161	+	Intergenic	Intergenic	12730	100130417	LOC100130417	10.4887	-0.246341	0.558778	0	10.4887	0.396283	1	0	10.4887	-0.722103	0.0961425	0	10.4887	0.642624	0.101703	0	10.4887	-0.103827	0.996436	0	10.4887	0.267323	0.532398	0	10.4887	-0.4027	0.53663	0	10.4887	0.873578	0.0314015	0	10.4887	-0.746452	0.0597915	0	10.4887	0.371151	0.38932	0
chr1_923266_923959	chr1	923266	923959	+	Intergenic	CpG	-2129	148398	SAMD11	24.3748	1.08313	0.00500237	1	24.3748	0.393404	1	0	24.3748	1.29054	0.000766869	1	24.3748	-0.689727	0.0744385	0	24.3748	0.0496633	1	0	24.3748	-0.65186	0.0896154	0	24.3748	0.13185	0.846363	0	24.3748	-0.489551	0.242162	0	24.3748	0.73939	0.0565541	0	24.3748	-0.701523	0.0687991	0
chr1_992309_992831	chr1	992309	992831	+	Intergenic	L1MEc|LINE|L1	7602	57801	HES4	13.8213	-5.03266	2.28211e-13	1	13.8213	-0.0359416	1	0	13.8213	-5.29157	9.51745e-12	1	13.8213	4.99672	4.36671e-13	1	13.8213	-0.0179638	1	0	13.8213	5.09086	1.14017e-13	1	13.8213	-0.982387	0.605468	0	13.8213	3.99145	4.41234e-08	1	13.8213	-5.01468	3.30036e-13	1	13.8213	5.10882	8.70903e-14	1
chr1_1000047_1001246	chr1	1000047	1001246	+	promoter-TSS (NM_001142467)	promoter-TSS (NM_001142467)	-474	57801	HES4	63.0062	0.425653	0.0251373	0	63.0062	0.13029	1	0	63.0062	0.419904	0.0297796	0	63.0062	-0.295362	0.130918	0	63.0062	-0.0699404	0.993744	0	63.0062	-1.00389	1.04391e-06	1	63.0062	0.0115721	0.974717	0	63.0062	-0.547244	0.0107946	0	63.0062	0.225422	0.26313	0	63.0062	-0.933945	6.65573e-06	0
chr1_1033839_1034167	chr1	1033839	1034167	+	'intron (NM_198576	intron 2 of 35)'	CpG	13880	375790	AGRN	12.2956	0.0150836	0.0260155	0	12.2956	0.568643	1	0	12.2956	0.00470363	0.00918371	1	12.2956	0.0793353	0.112972	0	12.2956	0.570822	0.990025	0	12.2956	0.0454212	0.0687959	0	12.2956	0.142977	0.351835	0	12.2956	0.296675	0.364091	0	12.2956	0.214712	0.276342	0	12.2956	0.13761	0.188361
chr1_1039547_1039923	chr1	1039547	1039923	+	'intron (NM_198576	intron 3 of 35)'	'intron (NM_198576	intron 3 of 35)'	19612	375790	AGRN	-2.43703	1.03832e-08	6.90974e-08	1	-0.0431585	0.895576	0.908907	0	-1.67703	1.19342e-05	0.000151983	1	2.39387	3.22652e-08	2.00564e-07	1	0.5551	0.241204	0.859848	0	2.14945	9.7795e-07	3.06032e-09	1	0.877763	0.061671	0.196475	0	2.13336	3.36453e-06	0.0955594	0	-1.83877	2.26077e-06	0.000349184	1	1.59435	5.56383e-05
chr1_1063760_1064723	chr1	1063760	1064723	+	'intron (NR_148960	intron 3 of 3)'	'intron (NR_148960	intron 3 of 3)'	4507	100288175	LOC100288175	-0.874265	1.60605e-07	8.17922e-07	0	-0.150437	0.369613	0.649565	0	-0.505944	0.00224007	2.27047e-09	1	0.723828	2.00586e-05	6.45063e-05	0	-0.0422341	0.803164	0.996919	0	1.13472	8.24319e-12	2.02117e-10	1	0.128634	0.448458	0.691384	0	1.01014	1.11854e-08	0.50446	0	-0.766062	6.81363e-06	5.08475e-07	0	1.17696	1.59153e-12
chr1_1098788_1099984	chr1	1098788	1099984	+	'intron (NM_017891	intron 1 of 9)'	'intron (NM_017891	intron 1 of 9)'	16970	54991	C1orf159	0.433625	0.366812	0.432259	0	0.298655	0.536577	0.768285	0	0.455881	0.343146	3.51763e-06	1	-0.13497	0.778585	0.815878	0	-0.356862	0.455504	0.965528	0	0.199749	0.676455	0.131198	0	-2.30057	2.78672e-06	4.10772e-05	1	0.0277256	0.955189	1.23302e-07	1	-0.221892	0.644558	2.01147e-07	1	0.556611	0.245819
chr1_1142342_1142862	chr1	1142342	1142862	+	'intron (NR_038869	intron 2 of 2)'	'intron (NR_038869	intron 2 of 2)'	5585	254099	LINC01342	-1.84383	9.94718e-05	0.000270662	1	-0.275019	0.531494	0.999394	0	-1.94911	7.75104e-05	9.2035e-07	1	1.56882	0.00128025	0.00277088	1	0.472004	0.342477	0.924952	0	1.85255	0.000104253	0.00067597	1	-0.0242859	0.963567	0.985394	0	1.8224	0.000297635	0.222222	0	-1.09681	0.0182643	1.45037e-05	1	1.38055	0.00238419
chr1_1143807_1144922	chr1	1143807	1144922	+	TTS (NR_038869)	TTS (NR_038869)	7347	254099	LINC01342	64.6835	0.0427833	0.902091	0	64.6835	0.238651	1	0	64.6835	-0.949484	0.00276264	0	64.6835	0.195868	0.548946	0	64.6835	0.481205	0.589162	0	64.6835	-0.596255	0.0621425	0	64.6835	-1.79115	1.18992e-07	1	64.6835	-0.301689	0.391624	0	64.6835	0.285337	0.374318	0	64.6835	-1.07746	0.000510986	1
chr1_1171674_1172505	chr1	1171674	1172505	+	Intergenic	MLT1D|LTR|ERVL-MaLR	-1817	254173	TTLL10	24.0165	-0.650901	0.14441	0	24.0165	0.0100114	1	0	24.0165	-0.17583	0.710018	0	24.0165	0.660913	0.140875	0	24.0165	0.806887	0.432982	0	24.0165	0.947285	0.0289559	0	24.0165	-0.561478	0.408875	0	24.0165	1.03524	0.0252052	1	24.0165	0.145975	0.760078	0	24.0165	0.140398	0.76552	0
chr1_1173394_1174318	chr1	1173394	1174318	+	promoter-TSS (NM_001130045)	promoter-TSS (NM_001130045)	-50	254173	TTLL10	31.3336	0.766311	0.16725	0	31.3336	0.128693	1	0	31.3336	0.394593	0.497987	0	31.3336	-0.637618	0.254927	0	31.3336	0.602378	0.828531	0	31.3336	-0.940403	0.0897668	0	31.3336	-0.791531	0.289257	0	31.3336	-1.15876	0.0531528	0	31.3336	1.24	0.0221564	1	31.3336	-1.54278	0.00436246	1
chr1_1207919_1209189	chr1	1207919	1209189	+	Intergenic	Intergenic	-1845	8784	TNFRSF18	109.618	-0.819902	6.03019e-05	0	109.618	-0.0020183	1	0	109.618	-1.12759	6.36777e-08	1	109.618	0.817884	7.1931e-05	0	109.618	0.706298	0.0152828	0	109.618	0.457318	0.0319737	0	109.618	0.0893586	0.823317	0	109.618	0.481372	0.0356425	0	109.618	-0.111585	0.620489	0	109.618	-0.24898	0.253399	0
chr1_1216629_1217328	chr1	1216629	1217328	+	TTS (NM_016176)	TTS (NM_016176)	-2810	7293	TNFRSF4	31.4388	-0.785113	0.0205023	0	31.4388	0.20301	1	0	31.4388	-2.82741	3.5362e-14	1	31.4388	0.988122	0.00316796	0	31.4388	0.97821	0.0608605	0	31.4388	-1.02286	0.00529056	1	31.4388	-2.10731	9.83969e-08	1	31.4388	-1.55305	0.00019073	1	31.4388	-0.00991177	0.980038	0	31.4388	-2.00107	1.80331e-08	1
chr1_1217964_1218175	chr1	1217964	1218175	+	'intron (NM_016547	intron 6 of 6)'	'intron (NM_016547	intron 6 of 6)'	-3901	7293	TNFRSF4	-3.21224	3.06384e-15	7.92321e-14	1	0.00736159	0.981868	0.0759683	0	-3.62719	1.47051e-15	7.61717e-14	1	3.2196	3.71923e-15	1.04596e-13	1	0.599799	0.182847	0.799232	0	2.12441	6.61843e-07	0.00108074	1	-0.0447841	0.927714	0.966912	0	1.56469	0.000822279	0.996381	0	-2.6198	3.50728e-12	1.07877e-13	1	1.52461	0.000117942
chr1_1219376_1219910	chr1	1219376	1219910	+	'intron (NM_016547	intron 4 of 6)'	'intron (NM_016547	intron 4 of 6)'	-5475	7293	TNFRSF4	-1.09786	0.00420315	0.00820348	1	0.135123	0.721739	0.106156	0	-2.4092	5.5751e-09	9.13413e-14	1	1.23298	0.00132426	0.00285763	1	0.59451	0.120405	0.697531	0	-0.0820474	0.837809	0.7732	0	-1.90432	1.46205e-05	0.00018059	1	-0.788825	0.0787474	1.29444e-06	1	-0.638475	0.0917767	1.26086e-14	1	-0.676557	0.0873032
chr1_1250036_1251482	chr1	1250036	1251482	+	Intergenic	Intergenic	-4037	388581	C1QTNF12	77.5417	-0.395922	0.120051	0	77.5417	0.0984162	1	0	77.5417	-0.45094	0.0783938	0	77.5417	0.494338	0.0501559	0	77.5417	0.178079	0.956495	0	77.5417	0.316544	0.222417	0	77.5417	-0.711927	0.0167136	0	77.5417	0.263001	0.353306	0	77.5417	-0.316259	0.223267	0	77.5417	0.138464	0.613718	0
chr1_1299951_1300449	chr1	1299951	1300449	+	'exon (NM_030649	exon 7 of 24)'	'exon (NM_030649	exon 7 of 24)'	-4030	102465434	MIR6726	-0.335874	0.237401	0.296824	0	0.20853	0.474337	0.998486	0	-0.638397	0.0331594	3.51479e-07	1	0.544403	0.0560346	0.0830562	0	-0.390669	0.175989	0.790101	0	0.353445	0.221962	0.969653	0	-0.946719	0.00321294	0.0192724	0	0.194402	0.53961	7.33438e-05	1	-0.935073	0.0015706	1.71427e-08	1	0.744114	0.013156
chr1_1305287_1305964	chr1	1305287	1305964	+	promoter-TSS (NR_145806)	promoter-TSS (NR_145806)	-813	109623456	SNORD167	58.5963	0.852475	0.000192944	0	58.5963	0.00323763	1	0	58.5963	1.2628	2.1423e-08	1	58.5963	-0.849238	0.000318648	0	58.5963	0.225359	0.845795	0	58.5963	-0.350699	0.124998	0	58.5963	0.720591	0.00084521	0	58.5963	-0.256056	0.308316	0	58.5963	1.0746	4.19246e-06	1	58.5963	-0.576058	0.00954057	0
chr1_1344721_1345274	chr1	1344721	1345274	+	'intron (NM_001330311	intron 1 of 14)'	'intron (NM_001330311	intron 1 of 14)'	4115	1855	DVL1	-2.8827	1.78456e-09	1.39152e-08	1	-0.0123506	0.97543	0.936081	0	-2.95717	3.2036e-09	4.52196e-09	1	2.87035	2.6538e-09	2.11598e-08	1	0.175246	0.7451	0.99633	0	2.59095	9.77346e-08	5.97551e-06	1	0.0300355	0.957261	0.982174	0	2.21659	1.87281e-05	0.889208	0	-2.69511	1.04787e-08	7.16945e-09	1	2.4157	3.61835e-07
chr1_1348317_1348653	chr1	1348317	1348653	+	'intron (NM_001330311	intron 1 of 14)'	'intron (NM_001330311	intron 1 of 14)'	627	1855	DVL1	-0.762323	0.0173247	0.0294322	0	-0.103497	0.750299	0.941298	0	-0.715337	0.028169	6.04133e-05	1	0.658826	0.0462424	0.0700599	0	-0.436837	0.200085	0.820267	0	0.537358	0.106637	0.715881	0	-0.382761	0.272198	0.52561	0	0.00817109	0.98297	0.132658	0	-1.09566	0.00151856	0.000292142	1	0.974195	0.00510751
chr1_1359003_1359687	chr1	1359003	1359687	+	promoter-TSS (NM_001282585)	promoter-TSS (NM_001282585)	-551	54587	MXRA8	18.2361	0.0498816	0.921898	0	18.2361	0.213289	1	0	18.2361	1.13716	0.00748093	1	18.2361	0.163407	0.73756	0	18.2361	0.374537	0.91869	0	18.2361	0.25073	0.595383	0	18.2361	-0.785493	0.2022	0	18.2361	0.465199	0.338686	0	18.2361	0.21113	0.660625	0	18.2361	-0.123807	0.798475	0
chr1_1371127_1372454	chr1	1371127	1372454	+	Intergenic	Intergenic	3392	54998	AURKAIP1	134.919	1.73001	1.538e-16	1	134.919	0.312052	1	0	134.919	1.91396	9.47622e-20	1	134.919	-1.41796	1.07574e-11	1	134.919	-0.0125338	1	0	134.919	-1.50216	5.43547e-13	1	134.919	-0.0683771	0.867214	0	134.919	-1.59311	2.71426e-12	1	134.919	1.40543	1.85859e-11	1	134.919	-1.48963	9.91969e-13	1
chr1_1402089_1402228	chr1	1402089	1402228	+	TTS (NR_015434)	TTS (NR_015434)	2628	148413	LOC148413	13.5689	-0.916661	0.0372755	0	13.5689	-0.362056	1	0	13.5689	-1.21669	0.00718657	1	13.5689	0.554605	0.235361	0	13.5689	-0.303832	0.968639	0	13.5689	0.382497	0.42686	0	13.5689	-0.524478	0.470433	0	13.5689	0.31732	0.549833	0	13.5689	-0.858437	0.0684316	0	13.5689	0.686329	0.154267	0
chr1_1433450_1434724	chr1	1433450	1434724	+	'intron (NR_125994	intron 1 of 1)'	'intron (NR_125994	intron 1 of 1)'	486	102724312	LINC01770	-2.00194	3.18823e-07	1.51343e-06	1	0.0311267	0.934432	0.955504	0	-2.29347	1.0767e-08	1.2489e-13	1	2.03307	2.24726e-07	1.14696e-06	1	-0.0549676	0.892491	1	0	1.77382	6.77349e-06	0.00139275	1	-0.730083	0.0862004	0.249751	0	2.06069	4.77299e-07	0.0144475	1	-2.08804	1.15578e-07	9.91142e-14	1	1.82879	3.7423e-06
chr1_1434935_1435878	chr1	1434935	1435878	+	promoter-TSS (NR_125994)	promoter-TSS (NR_125994)	-117	64856	VWA1	30.5128	-0.785451	0.00557439	0	30.5128	-0.0886573	1	0	30.5128	-0.32309	0.266595	0	30.5128	0.696794	0.0172149	0	30.5128	0.264	0.912374	0	30.5128	0.503407	0.0946973	0	30.5128	-0.523531	0.213762	0	30.5128	0.906714	0.00298054	0	30.5128	-0.432793	0.14344	0	30.5128	0.239407	0.441981	0
chr1_1462221_1462911	chr1	1462221	1462911	+	'intron (NM_001039211	intron 10 of 11)'	'intron (NM_001039211	intron 10 of 11)'	-9189	83858	ATAD3B	-0.198909	0.618054	0.673787	0	0.317713	0.437005	0.998486	0	-0.56244	0.18083	0.0532516	0	0.516622	0.191307	0.244832	0	-0.125054	0.748027	0.996436	0	0.174111	0.669163	0.878221	0	-0.0555212	0.888154	0.947206	0	0.587629	0.15924	0.245952	0	-0.641676	0.1081	0.0075487	1	0.299165	0.467055
chr1_1576102_1576439	chr1	1576102	1576439	+	Intergenic	MER65-int|LTR|ERV1	-1388	29101	SSU72	13.2327	-2.64948	7.38354e-08	1	13.2327	-0.0182156	1	0	13.2327	-2.2063	4.21838e-06	1	13.2327	2.63127	1.20723e-07	1	13.2327	-0.442076	0.955278	0	13.2327	2.42945	1.16849e-06	1	13.2327	-0.283141	0.805938	0	13.2327	2.1976	4.46678e-05	1	13.2327	-3.07334	6.70187e-09	1	13.2327	2.87153	6.94583e-08	1
chr1_1606783_1607585	chr1	1606783	1607585	+	TTS (NR_147951)	TTS (NR_147951)	-7088	643988	FNDC10	25.3152	0.835078	0.00894269	0	25.3152	-0.0874977	1	0	25.3152	-0.490526	0.170309	0	25.3152	-0.922575	0.00477449	0	25.3152	-0.358895	0.812241	0	25.3152	-2.01124	3.83395e-08	1	25.3152	-3.07555	4.20178e-14	1	25.3152	-1.96989	9.61577e-07	1	25.3152	0.563681	0.0994127	0	25.3152	-1.65235	8.9898e-06	1
chr1_1628674_1630209	chr1	1628674	1630209	+	'exon (NM_080875	exon 18 of 20)'	'exon (NM_080875	exon 18 of 20)'	-2740	8510	MMP23B	1.23522	1.65389e-09	1.29858e-08	1	0.0547029	0.805644	0.996589	0	1.57173	1.47092e-14	2.04211e-19	1	-1.18051	1.24725e-08	8.53106e-08	1	0.0933976	0.61984	0.993184	0	-1.26251	1.23903e-09	3.12296e-06	1	0.730504	8.99309e-05	0.000895796	0	-0.784122	0.000264411	0.00184017	0	1.27391	7.70153e-10	6.90621e-18	1	-1.3559	6.47416e-11
chr1_1630283_1631112	chr1	1630283	1631112	+	TTS (NM_080875)	TTS (NM_080875)	-1484	8510	MMP23B	92.2148	1.41325	1.33301e-09	1	92.2148	0.2975	1	0	92.2148	1.7364	7.1964e-14	1	92.2148	-1.11575	1.59978e-06	1	92.2148	0.145583	0.965478	0	92.2148	-1.09298	2.12896e-06	1	92.2148	0.865878	8.63996e-05	0	92.2148	-0.833118	0.000757633	0	92.2148	1.26134	5.49343e-08	1	92.2148	-1.23856	7.2591e-08	1
chr1_1631681_1631929	chr1	1631681	1631929	+	promoter-TSS (NM_006983)	promoter-TSS (NM_006983)	-376	8510	MMP23B	22.2652	0.929518	0.0444904	0	22.2652	0.304875	1	0	22.2652	1.43868	0.00136456	1	22.2652	-0.624644	0.180865	0	22.2652	0.111755	0.996436	0	22.2652	-0.841587	0.0717357	0	22.2652	0.932434	0.0584032	0	22.2652	-0.232826	0.650881	0	22.2652	0.736399	0.114069	0	22.2652	-0.953342	0.0411198	0
chr1_1632998_1633178	chr1	1632998	1633178	+	'exon (NM_006983	exon 3 of 8)'	'exon (NM_006983	exon 3 of 8)'	308	8511	MMP23A	0.46337	0.192599	0.247655	0	-0.0528622	0.896453	0.584324	0	1.32827	0.000103328	9.38801e-06	1	-0.516232	0.164935	0.215108	0	0.376396	0.218985	0.839739	0	0.181552	0.587959	0.336202	0	0.967604	0.0011936	0.00834332	0	-0.761137	0.0680593	0.00115744	1	0.892628	0.0141134	1.37383e-05	1	-0.194844	0.550215
chr1_1699774_1700676	chr1	1699774	1700676	+	'intron (NR_002946	intron 1 of 5).2'	CpG	286	8511	MMP23A	29.2085	0.129523	0.175025	0	29.2085	0.852275	1	0	29.2085	0.000567005	0.00134362	0	29.2085	0.198964	0.253368	0	29.2085	0.60761	0.993184	0	29.2085	0.0734848	0.105546	0	29.2085	0.0669895	0.208778	0	29.2085	0.666939	0.721185	0	29.2085	0.415498	0.486177	0	29.2085	0.186325	0.245044
chr1_1728452_1729153	chr1	1728452	1729153	+	'3'' UTR (NM_182838	exon 6 of 6)'	'3'' UTR (NM_182838	exon 6 of 6)'	-4237	728642	CDK11A	1.45046	0.00172308	0.0036449	1	0.167061	0.731756	0.860252	0	1.10728	0.0175844	0.138149	0	-1.2834	0.00563158	0.0106083	1	0.662393	0.127656	0.711453	0	-1.98133	3.86803e-05	0.00344156	1	-0.194156	0.659241	0.833047	0	-2.79431	5.30384e-07	0.292112	0	1.94579	2.42247e-05	0.253924	0	-2.64372	3.37585e-08
chr1_1738665_1739508	chr1	1738665	1739508	+	'intron (NM_182838	intron 2 of 5)'	'intron (NM_182838	intron 2 of 5)'	6913	9906	SLC35E2A	0.113606	0.828297	0.85938	0	0.613077	0.253171	0.117408	0	1.6896	0.000555743	0.000124816	1	0.499471	0.320862	0.384413	0	-0.441638	0.386149	0.937681	0	1.36223	0.0036949	0.00174178	1	1.87875	2.73919e-05	0.000315211	1	1.0673	0.0355861	0.000298855	1	-0.941109	0.0717713	0.00622154	1	1.80387	0.000232747
chr1_1777965_1778161	chr1	1777965	1778161	+	'intron (NM_001353641	intron 1 of 11)'	CpG	407	65220	NADK	13.6747	0.00114843	0.00251765	1	13.6747	0.997105	1	0	13.6747	0.00734174	0.0137371	0	13.6747	0.00139005	0.0029853	1	13.6747	0.254938	0.873783	0	13.6747	0.00637933	0.0118374	1	13.6747	0.540525	0.76381	0	13.6747	0.0175013	0.0315145	0	13.6747	0.0319552	0.052098	0	13.6747	0.0956656	0.137222
chr1_1823862_1824422	chr1	1823862	1824422	+	'intron (NM_002074	intron 3 of 11)'	'intron (NM_002074	intron 3 of 11)'	-43995	65220	NADK	-2.45162	3.33984e-08	1.97613e-07	1	0.0409979	0.919888	0.981399	0	-3.45016	9.23263e-12	2.5649e-13	1	2.49262	2.21094e-08	1.42848e-07	1	-1.21379	0.0236853	0.337456	0	2.30244	2.59905e-07	1.36102e-08	1	-1.41409	0.012964	0.0596542	0	1.48903	0.00218432	0.00520623	1	-3.70641	2.64447e-13	2.04275e-13	1	3.51623	4.57435e-12
chr1_1825129_1825604	chr1	1825129	1825604	+	'intron (NM_002074	intron 3 of 11)'	'intron (NM_002074	intron 3 of 11)'	-45219	65220	NADK	-4.97959	1.40858e-14	3.14896e-13	1	-0.539512	0.23397	0.999332	0	-4.75416	1.75897e-13	2.6933e-12	1	4.44008	1.04056e-11	1.38015e-10	1	0.753678	0.306881	0.910315	0	4.99472	1.25772e-14	3.47522e-15	1	0.518489	0.501934	0.733997	0	4.28483	1.91763e-10	0.517985	0	-3.6864	1.46445e-10	2.09905e-09	1	4.24104	9.49524e-14
chr1_1828218_1828816	chr1	1828218	1828816	+	'intron (NM_001282539	intron 1 of 10)'	'intron (NM_001282539	intron 1 of 10)'	-48370	65220	NADK	-3.44131	3.10788e-11	3.50227e-10	1	0.0355827	0.931283	0.725058	0	-3.24813	4.08562e-10	8.48683e-10	1	3.47689	2.30173e-11	2.85167e-10	1	0.449567	0.438729	0.959207	0	4.01689	5.48043e-15	2.16916e-16	1	0.38164	0.522605	0.751456	0	3.49441	8.58436e-11	0.908131	0	-3.02733	5.85551e-10	7.23032e-10	1	3.56732	1.38893e-13
chr1_1841489_1841949	chr1	1841489	1841949	+	'intron (NM_002074	intron 1 of 11)'	'intron (NM_002074	intron 1 of 11)'	49398	2782	GNB1	-1.30796	0.00401403	0.00786853	1	-0.699286	0.131318	0.832887	0	-2.1961	2.33212e-05	0.000833055	1	0.608674	0.210287	0.265941	0	-0.821931	0.113221	0.683661	0	0.79139	0.0964359	0.0315759	1	0.149738	0.755201	0.89346	0	1.2184	0.0127671	0.683318	0	-1.4306	0.00660176	0.07329	0	1.61332	0.00182922
chr1_1858613_1859108	chr1	1858613	1859108	+	'intron (NM_002074	intron 1 of 11)'	MER119|DNA|hAT-Charlie	32257	2782	GNB1	13.0862	8.08558e-08	4.40279e-07	1	13.0862	0.631942	1	0	13.0862	0.0740263	0.107913	0	13.0862	4.09828e-08	2.48811e-07	1	13.0862	0.86735	1	0	13.0862	3.10599e-10	2.71381e-09	1	13.0862	0.000509431	0.0040315	0	13.0862	1.30674e-07	8.98657e-07	1	13.0862	8.31128e-08	5.02418e-07	0	13.0862	6.43851e-10	5.81499e-09
chr1_1863038_1863738	chr1	1863038	1863738	+	'intron (NM_002074	intron 1 of 11)'	'intron (NM_002074	intron 1 of 11)'	27729	2782	GNB1	-1.38893	0.000342982	0.000836191	1	-0.0244497	0.948229	0.964684	0	-1.62924	4.79482e-05	3.09427e-05	1	1.36448	0.000490124	0.00115836	1	-0.117184	0.772603	0.996436	0	1.58784	4.10319e-05	0.000306112	1	-0.408743	0.331063	0.585992	0	0.453281	0.300458	0.61229	0	-1.48166	0.00017382	4.84061e-05	1	1.70502	1.25838e-05
chr1_1875922_1876606	chr1	1875922	1876606	+	'intron (NM_002074	intron 1 of 11)'	'intron (NM_002074	intron 1 of 11)'	14853	2782	GNB1	-3.13356	6.73344e-14	1.29595e-12	1	-0.230343	0.538603	0.990277	0	-3.1266	2.24832e-13	3.33536e-11	1	2.90322	5.62831e-12	7.8789e-11	1	-0.0320917	0.944608	1	0	3.22057	1.41032e-14	1.46507e-12	1	0.298874	0.513981	0.744088	0	2.39934	7.63722e-08	0.757282	0	-2.93531	3.85413e-12	1.7315e-09	1	3.25266	9.43323e-15
chr1_1943722_1944568	chr1	1943722	1944568	+	'intron (NM_001304360	intron 21 of 38)'	'intron (NM_001304360	intron 21 of 38)'	-24844	339456	TMEM52	-0.421499	0.0646082	0.0949614	0	0.281003	0.22256	0.744351	0	-0.519421	0.0274301	0.00360502	0	0.702501	0.00195996	0.00407926	0	0.136864	0.53668	0.984277	0	0.0829323	0.732618	0.4374	0	-0.444451	0.0669547	0.208716	0	0.214888	0.402058	0.390656	0	-0.565638	0.011518	4.71518e-05	1	-0.0539314	0.82215
chr1_1959733_1960434	chr1	1959733	1960434	+	'intron (NM_001304360	intron 14 of 38)'	'intron (NM_001304360	intron 14 of 38)'	-40782	339456	TMEM52	-2.70511	1.39148e-09	1.11033e-08	1	-0.218366	0.587913	0.96617	0	-2.71272	2.80453e-09	9.40708e-12	1	2.48674	3.60619e-08	2.21699e-07	1	-0.188952	0.704594	0.994738	0	2.49559	3.03593e-08	2.2887e-05	1	-1.24113	0.032147	0.121021	0	2.39427	4.27922e-07	0.289384	0	-2.67569	5.85453e-09	2.70387e-10	1	2.68454	4.88833e-09
chr1_2049490_2051163	chr1	2049490	2051163	+	promoter-TSS (NR_135509)	promoter-TSS (NR_135509)	-144	5590	PRKCZ	117.402	0.812385	8.10408e-06	0	117.402	-0.0864074	1	0	117.402	0.849292	3.60102e-06	0	117.402	-0.898792	1.4414e-06	0	117.402	0.0557371	0.995258	0	117.402	-0.881035	1.93686e-06	0	117.402	0.243171	0.323384	0	117.402	-0.982429	1.33974e-06	0	117.402	0.954529	3.182e-07	0	117.402	-0.936772	4.31282e-07	0
chr1_2126802_2127619	chr1	2126802	2127619	+	'intron (NM_001033582	intron 1 of 14)'	'intron (NM_001033582	intron 1 of 14)'	22494	5590	PRKCZ	-0.657474	0.0849424	0.120998	0	-0.157938	0.686104	0.934865	0	-1.14943	0.00455757	5.41718e-07	1	0.499536	0.20289	0.257694	0	-0.517416	0.195147	0.815175	0	0.370467	0.348052	0.834233	0	-1.27836	0.00431108	0.0245799	1	0.233763	0.58496	0.000764631	1	-1.01695	0.0127134	4.26281e-06	1	0.887883	0.0305626
chr1_2139671_2140338	chr1	2139671	2140338	+	'intron (NM_001033581	intron 2 of 14)'	'intron (NM_001033581	intron 2 of 14)'	35288	5590	PRKCZ	-0.225539	0.540244	0.601346	0	-0.0439813	0.907902	0.993568	0	-0.324817	0.384515	0.000597811	1	0.181558	0.62701	0.681245	0	-0.494298	0.182575	0.798788	0	0.295258	0.424734	0.391423	0	-0.761108	0.0466701	0.160529	0	-0.80032	0.0652547	0.00983371	1	-0.675856	0.0773867	0.00104609	1	0.789556	0.0372516
chr1_2146241_2147069	chr1	2146241	2147069	+	'intron (NM_001350805	intron 4 of 14)'	'intron (NM_001350805	intron 4 of 14)'	37220	100506504	PRKCZ-AS1	0.701675	0.0646495	0.0950183	0	-0.424921	0.306106	0.959264	0	1.38445	0.0002321	0.722232	0	-1.1266	0.00454835	0.00874678	1	-0.293395	0.419302	0.951528	0	-0.937278	0.0161294	0.0193105	0	-0.442112	0.229268	0.474103	0	-1.12205	0.00827794	0.327553	0	0.833202	0.0373326	0.187239	0	-0.643883	0.101118
chr1_2148533_2149378	chr1	2148533	2149378	+	'intron (NM_001033581	intron 5 of 14)'	'intron (NM_001033581	intron 5 of 14)'	34920	100506504	PRKCZ-AS1	1.11893	0.00046245	0.00109807	1	-0.187699	0.591326	0.993078	0	1.42637	7.74086e-06	0.00377602	0	-1.30663	7.2014e-05	0.000204232	1	0.103946	0.725974	0.995258	0	-1.18569	0.000259637	0.000421194	1	0.354515	0.231221	0.4767	0	-1.53672	2.01753e-05	0.833404	0	1.41057	1.7783e-05	0.000791489	1	-1.28964	6.94289e-05
chr1_2152710_2153529	chr1	2152710	2153529	+	'intron (NM_001033581	intron 6 of 14)'	L1MB5|LINE|L1	30756	100506504	PRKCZ-AS1	11.9241	0.461383	0.525539	0	11.9241	0.541329	1	0	11.9241	0.408913	0.476035	1	11.9241	0.921433	0.936844	0	11.9241	0.200818	0.820686	0	11.9241	0.751336	0.792269	0	11.9241	0.000235135	0.00206594	1	11.9241	0.827856	0.86093	1	11.9241	0.183923	0.242012	1	11.9241	0.120799	0.168099
chr1_2174085_2175174	chr1	2174085	2175174	+	'intron (NM_001033581	intron 11 of 14)'	'intron (NM_001033581	intron 11 of 14)'	9246	100506504	PRKCZ-AS1	-1.44238	1.90169e-05	6.04482e-05	1	-0.105737	0.746617	0.569141	0	-1.62175	3.02639e-06	2.85006e-11	1	1.33664	9.13892e-05	0.00025332	1	0.453932	0.185676	0.802766	0	0.851511	0.014783	0.529874	0	-0.64802	0.0849905	0.247228	0	0.430664	0.261397	0.0105206	1	-0.882708	0.00804999	2.95216e-10	1	0.397579	0.2436
chr1_2205172_2205987	chr1	2205172	2205987	+	'intron (NM_001282670	intron 2 of 7)'	CpG	2154	199990	FAAP20	89.4648	3.71173e-05	0.000110866	0	89.4648	0.658944	1	0	89.4648	1.42617e-05	4.82804e-05	0	89.4648	7.81742e-06	2.76889e-05	0	89.4648	0.882749	1	0	89.4648	1.00446e-06	4.25299e-06	0	89.4648	0.109494	0.293332	0	89.4648	0.0012851	0.00314859	0	89.4648	4.20059e-06	1.67892e-05	1	89.4648	5.12611e-07	2.5051e-06
chr1_2227409_2228073	chr1	2227409	2228073	+	promoter-TSS (NM_003036)	promoter-TSS (NM_003036)	-954	6497	SKI	92.8479	0.496089	0.114443	0	92.8479	-0.0693627	1	0	92.8479	0.635577	0.0411729	0	92.8479	-0.565452	0.0724338	0	92.8479	0.0159891	1	0	92.8479	-0.626368	0.0454378	0	92.8479	0.667597	0.0658881	0	92.8479	-0.29368	0.395058	0	92.8479	0.581441	0.0665648	0	92.8479	-0.642357	0.0415921	0
chr1_2230909_2232447	chr1	2230909	2232447	+	'intron (NM_003036	intron 1 of 6)'	'intron (NM_003036	intron 1 of 6)'	2983	6497	SKI	1.0063	2.43773e-09	1.84868e-08	1	0.106017	0.549995	0.721866	0	0.821028	1.35145e-06	0.167558	0	-0.900287	1.08933e-07	5.99807e-07	0	-0.000926353	0.995395	1	0	-1.26381	2.34519e-13	2.71336e-23	1	-0.644099	8.33741e-05	0.000838047	0	-1.97422	8.91726e-24	5.09464e-05	0	0.899361	1.14185e-07	0.42783	0	-1.26288	2.51793e-13
chr1_2234220_2235102	chr1	2234220	2235102	+	'intron (NM_003036	intron 1 of 6)'	'intron (NM_003036	intron 1 of 6)'	5966	6497	SKI	0.905529	6.93785e-06	2.43244e-05	0	0.0362077	0.869999	0.658346	0	0.949269	2.79146e-06	1.55965e-20	1	-0.869321	2.21925e-05	7.06171e-05	0	0.247131	0.174281	0.787041	0	-1.26468	2.76655e-09	1.54855e-07	1	0.891787	6.70074e-07	1.1475e-05	0	-1.00313	6.91958e-06	2.61758e-07	1	1.11645	4.1836e-08	4.77908e-19	1	-1.51181	8.7069e-13
chr1_2237161_2237628	chr1	2237161	2237628	+	'intron (NM_003036	intron 1 of 6)'	'intron (NM_003036	intron 1 of 6)'	8699	6497	SKI	0.901206	0.00425967	0.00830426	0	-0.392959	0.265849	0.677809	0	0.497771	0.121821	0.0149866	0	-1.29417	9.99897e-05	0.00027469	1	-0.346739	0.241372	0.859887	0	-1.44579	1.69837e-05	1.01849e-10	1	-1.29647	3.99131e-05	0.000438951	1	-2.63453	1.27361e-09	4.55864e-07	1	0.947427	0.00480857	0.202172	0	-1.09905	0.00120587
chr1_2240252_2241116	chr1	2240252	2241116	+	'intron (NM_003036	intron 1 of 6)'	'intron (NM_003036	intron 1 of 6)'	11989	6497	SKI	-0.276589	0.288013	0.350479	0	-0.318851	0.257703	0.290218	0	-1.37588	4.14097e-06	0.000257731	1	-0.0422626	0.878079	0.900823	0	-0.110678	0.665342	0.99418	0	-0.419982	0.143785	2.81012e-06	1	-0.603401	0.0280807	0.109119	0	-0.586052	0.0660918	0.0159431	0	-0.0684158	0.805335	0.0151906	0	-0.309304	0.285038
chr1_2246011_2247023	chr1	2246011	2247023	+	'intron (NM_003036	intron 1 of 6)'	'intron (NM_003036	intron 1 of 6)'	17822	6497	SKI	-0.405167	0.236768	0.296137	0	0.24458	0.481523	0.81019	0	-0.736895	0.0419495	0.50544	0	0.649747	0.0573752	0.0848334	0	0.0535672	0.872954	1	0	-0.0445942	0.903728	0.0692048	0	-0.407684	0.258303	0.511601	0	0.673234	0.0631712	0.830391	0	-0.596179	0.0796325	0.178423	0	-0.0981614	0.789136
chr1_2255239_2256623	chr1	2255239	2256623	+	'intron (NM_003036	intron 1 of 6)'	'intron (NM_003036	intron 1 of 6)'	27236	6497	SKI	1.93663	1.22399e-09	9.8737e-09	1	0.100815	0.760752	0.817176	0	1.93519	1.31709e-09	5.5727e-12	1	-1.83582	9.27524e-09	6.53402e-08	1	-0.0914485	0.765798	0.996436	0	-2.33505	6.63484e-13	4.3908e-07	1	0.318995	0.298113	0.549911	0	-1.59076	1.99156e-06	0.456398	0	1.74437	4.94119e-08	5.93598e-11	1	-2.2436	5.18379e-12
chr1_2258476_2258788	chr1	2258476	2258788	+	'intron (NM_003036	intron 1 of 6)'	AluSg|SINE|Alu	29937	6497	SKI	11.0853	0.0736037	0.106623	0	11.0853	0.665265	1	0	11.0853	0.0255631	0.0420562	1	11.0853	0.027328	0.0438198	0	11.0853	0.153469	0.755649	0	11.0853	0.348531	0.412567	0	11.0853	0.0496753	0.167922	0	11.0853	0.0459757	0.0731076	0	11.0853	0.000441215	0.00110447	1	11.0853	0.721353	0.770001
chr1_2258923_2259484	chr1	2258923	2259484	+	'intron (NM_003036	intron 1 of 6)'	MER58A|DNA|hAT-Charlie	30508	6497	SKI	37.6324	0.0750024	0.108399	0	37.6324	0.65624	1	0	37.6324	0.505973	0.570896	1	37.6324	0.0280202	0.0448189	0	37.6324	0.15922	0.764198	0	37.6324	2.37675e-06	9.26281e-06	1	37.6324	0.000667307	0.00507982	0	37.6324	1.77968e-07	1.18464e-06	1	37.6324	0.376185	0.447087	1	37.6324	0.000521579	0.00128623
chr1_2288389_2288643	chr1	2288389	2288643	+	'intron (NM_003036	intron 1 of 6)'	'intron (NM_003036	intron 1 of 6)'	59821	6497	SKI	1.04914	0.0278175	0.0449399	1	0.639684	0.208387	0.989208	0	0.634704	0.195301	0.0337035	1	-0.409454	0.370929	0.435133	0	-0.386165	0.370347	0.931586	0	-1.18712	0.0164246	0.00065021	1	-1.20703	0.00969952	0.0472995	1	-0.96493	0.0628085	7.75645e-05	1	0.0232889	0.960121	0.000969907	1	-0.800952	0.110812
chr1_2300203_2301848	chr1	2300203	2301848	+	'intron (NM_003036	intron 1 of 6)'	CpG	51636	100129534	LOC100129534	299.436	2.44256e-05	7.57817e-05	0	299.436	0.74095	1	0	299.436	2.43902e-06	9.89966e-06	1	299.436	0.000112673	0.000305834	0	299.436	0.606393	0.993184	0	299.436	0.000705415	0.00160831	0	299.436	0.00993061	0.0482024	0	299.436	0.0124818	0.0234249	0	299.436	1.28734e-05	4.56562e-05	1	299.436	0.000100127	0.000289229
chr1_2311265_2312113	chr1	2311265	2312113	+	Intergenic	Intergenic	40972	100129534	LOC100129534	53.6559	1.31206	3.49141e-05	1	53.6559	-0.179617	1	0	53.6559	1.20328	0.000171825	1	53.6559	-1.49168	4.76125e-06	1	53.6559	-0.0121348	1	0	53.6559	-1.1639	0.000252412	1	53.6559	-0.464838	0.272306	0	53.6559	-1.16154	0.000795033	1	53.6559	1.47954	6.16067e-06	1	53.6559	-1.15177	0.000315818	1
chr1_2314445_2315861	chr1	2314445	2315861	+	Intergenic	CpG	37508	100129534	LOC100129534	100.216	0.961724	0.000266664	0	100.216	0.127394	1	0	100.216	1.33551	3.44678e-07	1	100.216	-0.83433	0.00173757	0	100.216	0.115104	0.993184	0	100.216	-0.990875	0.0001997	0	100.216	0.397454	0.251946	0	100.216	-0.744314	0.00970706	0	100.216	0.949434	0.000355416	0	100.216	-1.10598	3.29074e-05	1
chr1_2413749_2414049	chr1	2413749	2414049	+	Intergenic	Intergenic	-1328	5192	PEX10	10.317	-0.563479	0.275539	0	10.317	-0.0465586	1	0	10.317	-1.09868	0.0395738	1	10.317	0.516921	0.328012	0	10.317	0.201789	0.993214	0	10.317	0.650172	0.206043	0	10.317	-0.288967	0.764846	0	10.317	0.833155	0.123789	0	10.317	-0.315131	0.562429	0	10.317	0.448382	0.393695	0
chr1_2493699_2494627	chr1	2493699	2494627	+	'intron (NM_014638	intron 11 of 21)'	'intron (NM_014638	intron 11 of 21)'	17848	9651	PLCH2	-0.105397	0.779533	0.81711	0	-0.083212	0.840008	0.196814	0	1.33543	0.000108957	1.66536e-05	1	0.022185	0.955097	0.964231	0	0.452216	0.184927	0.801431	0	1.07192	0.00191277	0.0196114	0	1.43584	8.97552e-06	0.000116928	1	1.05694	0.00403372	2.78556e-06	1	0.430031	0.257911	1.84409e-05	1	0.6197	0.0599785
chr1_2496187_2496698	chr1	2496187	2496698	+	'intron (NM_014638	intron 13 of 21)'	'intron (NM_014638	intron 13 of 21)'	20127	9651	PLCH2	-0.319202	0.486568	0.549859	0	-0.553214	0.286439	0.575477	0	0.723392	0.0932946	6.97934e-06	1	-0.234012	0.645365	0.697928	0	0.766944	0.0679503	0.560356	0	1.09852	0.0112399	0.073648	0	1.806	7.22719e-06	9.60722e-05	1	0.948016	0.0423625	1.95131e-07	1	1.00096	0.0391104	3.78401e-07	1	0.331576	0.413785
chr1_2523295_2524576	chr1	2523295	2524576	+	'intron (NM_018216	intron 1 of 18)'	'intron (NM_018216	intron 1 of 18)'	2693	55229	PANK4	0.67731	0.00268127	0.00545236	0	-0.342739	0.15862	0.98195	0	1.00183	8.54384e-06	0.778661	0	-1.02005	1.24169e-05	4.19239e-05	1	-0.105079	0.626391	0.993184	0	-0.592295	0.00888673	0.0497657	0	-0.0420556	0.846018	0.936702	0	-0.687543	0.00471376	0.0277444	0	0.91497	9.28473e-05	0.105626	0	-0.487216	0.0319079
chr1_2583364_2583508	chr1	2583364	2583508	+	'non-coding (NR_121638	exon 3 of 4)'	'non-coding (NR_121638	exon 3 of 4)'	-3024	127281	FAM213B	-2.5741	8.57387e-08	4.64363e-07	1	-0.230831	0.590433	0.997302	0	-3.89222	1.32746e-10	2.48236e-09	1	2.34327	1.52662e-06	6.39444e-06	1	-0.785172	0.175329	0.788984	0	2.61126	6.10678e-08	0.000440989	1	-1.82362	0.0106668	0.0510442	0	2.19447	1.92961e-05	0.00427824	1	-3.12844	5.72552e-09	1.31643e-08	1	3.39644	1.77289e-10
chr1_2584022_2584469	chr1	2584022	2584469	+	'non-coding (NR_121638	exon 4 of 4)'	'non-coding (NR_121638	exon 4 of 4)'	-2215	127281	FAM213B	0.934705	0.00104653	0.00231252	0	0.152732	0.626548	0.879364	0	0.502734	0.08674	5.81156e-07	1	-0.781972	0.00648904	0.0120576	0	-0.41319	0.113844	0.684832	0	-0.633407	0.0244075	0.00355782	0	-2.2763	2.17491e-12	1.16395e-10	1	-0.770806	0.0122849	8.14236e-15	1	0.368782	0.207206	8.72075e-08	1	-0.220217	0.442331
chr1_2627920_2629121	chr1	2627920	2629121	+	'intron (NM_033467	intron 2 of 23)'	CpG	4522	79258	MMEL1	15.6078	0.35657	0.421739	0	15.6078	0.819277	1	0	15.6078	0.218628	0.277895	0	15.6078	0.255255	0.314973	0	15.6078	0.904732	1	0	15.6078	0.309503	0.372256	1	15.6078	0.0541243	0.17881	0	15.6078	0.816663	0.851776	1	15.6078	0.305468	0.374375	0	15.6078	0.366774	0.438131
chr1_2821878_2822528	chr1	2821878	2822528	+	Intergenic	Intergenic	-32538	100287898	TTC34	11.7487	0.506417	0.280871	0	11.7487	0.0583235	1	0	11.7487	-0.7695	0.138215	0	11.7487	-0.448093	0.351266	0	11.7487	-0.534382	0.790401	0	11.7487	-0.588815	0.218563	0	11.7487	-2.04172	0.000318093	1	11.7487	-0.730727	0.166863	0	11.7487	-0.0862884	0.874144	0	11.7487	-0.0544335	0.921628	0
chr1_2839814_2840846	chr1	2839814	2840846	+	Intergenic	MER51A|LTR|ERV1	-50665	100287898	TTC34	54.9116	0.909606	0.00109561	0	54.9116	-0.0512701	1	0	54.9116	0.29379	0.336231	0	54.9116	-0.960876	0.000737673	0	54.9116	-0.363139	0.725427	0	54.9116	-0.699266	0.0126542	0	54.9116	-1.09548	0.000223805	1	54.9116	-0.781176	0.010896	0	54.9116	0.597737	0.0436231	0	54.9116	-0.336127	0.25978	0
chr1_2894309_2895294	chr1	2894309	2895294	+	Intergenic	Intergenic	-105136	100287898	TTC34	13.5156	2.48803	4.46113e-05	1	13.5156	0.456012	1	0	13.5156	1.64015	0.00975768	1	13.5156	-2.03202	0.000662483	1	13.5156	-0.355253	0.966902	0	13.5156	-2.82259	1.49526e-05	1	13.5156	-2.64402	3.31724e-05	1	13.5156	-3.01479	3.65718e-05	1	13.5156	1.67677	0.00586048	1	13.5156	-2.46734	0.000186161	1
chr1_3032737_3033664	chr1	3032737	3033664	+	Intergenic	MLT2D|LTR|ERVL	11718	140625	ACTRT2	19.8991	2.70436	2.95965e-06	1	19.8991	-0.00663677	1	0	19.8991	2.68696	3.86914e-06	1	19.8991	-2.711	5.48874e-06	1	19.8991	-0.947602	0.445852	0	19.8991	-2.69382	5.05445e-06	1	19.8991	-2.58891	9.70264e-06	1	19.8991	-3.46753	1.43306e-06	1	19.8991	1.7634	0.00421669	1	19.8991	-1.74622	0.00426604	1
chr1_3312885_3313534	chr1	3312885	3313534	+	'intron (NM_199454	intron 3 of 16)'	'intron (NM_199454	intron 3 of 16)'	-141374	27237	ARHGEF16	-7.1104	2.03577e-10	1.94131e-09	1	0.110475	0.817878	0.934946	0	-7.61982	9.48032e-12	1.31979e-09	1	7.22088	1.08663e-10	1.16892e-09	1	-0.000747579	0.999604	1	0	6.75546	1.71729e-09	2.37939e-08	1	-0.502984	0.738604	0.889774	0	6.78671	2.20202e-09	0.127312	0	-7.22162	1.08185e-10	6.05862e-10	1	6.75621	1.71023e-09
chr1_3319791_3320481	chr1	3319791	3320481	+	'intron (NM_199454	intron 3 of 16)'	'intron (NM_199454	intron 3 of 16)'	-134447	27237	ARHGEF16	-2.36772	1.312e-07	6.80894e-07	1	0.0667575	0.858235	0.888977	0	-2.97414	1.10079e-08	6.37087e-09	1	2.43447	7.12617e-08	4.09876e-07	1	-1.09462	0.0701292	0.567192	0	2.00612	1.37582e-05	0.00281812	1	-1.70407	0.018254	0.0781821	0	2.03729	2.49881e-05	0.311657	0	-3.5291	1.51284e-10	4.08342e-09	1	3.10075	2.90007e-08
chr1_3424443_3425112	chr1	3424443	3425112	+	'intron (NM_199454	intron 12 of 16)'	'intron (NM_199454	intron 12 of 16)'	-29806	27237	ARHGEF16	-0.684378	0.0883772	0.125274	0	0.299445	0.447798	0.956885	0	-0.804979	0.0536042	0.0312806	0	0.983823	0.0136578	0.0235354	0	0.1276	0.750069	0.996436	0	0.918074	0.0215583	0.958246	0	-0.435961	0.320996	0.574803	0	0.487645	0.275513	0.723736	0	-0.856224	0.0295197	0.00414301	1	0.790474	0.0448121
chr1_3453088_3453843	chr1	3453088	3453843	+	Intergenic	Intergenic	-1118	27237	ARHGEF16	26.3609	0.195308	0.471915	0	26.3609	0.177155	1	0	26.3609	0.0528475	0.858698	0	26.3609	-0.0181527	0.951167	0	26.3609	-0.167173	0.963119	0	26.3609	-0.32443	0.238478	0	26.3609	-0.927168	0.00164068	0	26.3609	-0.347483	0.250374	0	26.3609	-0.14902	0.600693	0	26.3609	-0.157257	0.593026	0
chr1_3483825_3484254	chr1	3483825	3484254	+	Intergenic	Intergenic	29456	27237	ARHGEF16	9.64348	-0.932944	0.0330631	0	9.64348	-0.385888	1	0	9.64348	-0.86012	0.055275	0	9.64348	0.547056	0.256532	0	9.64348	0.30865	0.960328	0	9.64348	0.900357	0.0442352	0	9.64348	-0.382088	0.64995	0	9.64348	1.0902	0.0201279	1	9.64348	-0.238406	0.630205	0	9.64348	0.591707	0.183914	0
chr1_3530437_3532138	chr1	3530437	3532138	+	'intron (NM_001409	intron 4 of 36)'	CpG	29503	693135	MIR551A	103.816	0.000239692	0.000602475	0	103.816	0.170332	1	0	103.816	0.00750505	0.0140142	0	103.816	6.06561e-07	2.80219e-06	0	103.816	0.399431	0.942282	0	103.816	5.24073e-11	5.3257e-10	1	103.816	9.53811e-05	0.000942941	0	103.816	1.16166e-12	2.49783e-11	1	103.816	7.68731e-09	5.96914e-08	0	103.816	2.21978e-13	3.94427e-12
chr1_3565064_3565801	chr1	3565064	3565801	+	'intron (NM_001409	intron 4 of 36)'	'intron (NM_001409	intron 4 of 36)'	-4642	693135	MIR551A	0.398126	0.320932	0.384932	0	0.321694	0.449272	0.981587	0	-0.0124815	0.9761	0.216651	0	-0.0764324	0.84744	0.875174	0	-0.66887	0.0861164	0.612953	0	-0.242225	0.546518	0.467878	0	-1.19869	0.00440751	0.0250212	1	-0.09175	0.829086	0.057257	0	-0.592437	0.152863	0.0491957	0	0.426645	0.308191
chr1_3624168_3625762	chr1	3624168	3625762	+	promoter-TSS (NM_182752)	promoter-TSS (NM_182752)	-27	127262	TPRG1L	199.189	0.983377	1.9964e-06	0	199.189	0.14617	1	0	199.189	0.937263	6.7761e-06	0	199.189	-0.837207	5.73507e-05	0	199.189	0.0527269	0.996436	0	199.189	-0.914751	1.06328e-05	0	199.189	0.234911	0.447396	0	199.189	-0.932389	3.20224e-05	0	199.189	0.889934	1.96491e-05	0	199.189	-0.967478	3.36538e-06	0
chr1_3651565_3651824	chr1	3651565	3651824	+	promoter-TSS (NM_001204185)	promoter-TSS (NM_001204185)	-871	7161	TP73	13.3173	-0.291856	0.508725	0	13.3173	-0.0741485	1	0	13.3173	0.019183	0.967511	0	13.3173	0.217708	0.637288	0	13.3173	0.694122	0.493879	0	13.3173	0.298287	0.504815	0	13.3173	-0.0584542	0.947206	0	13.3173	-0.498802	0.344335	0	13.3173	0.476414	0.267175	0	13.3173	-0.395835	0.355315	0
chr1_3656625_3657145	chr1	3656625	3657145	+	'intron (NM_001204188	intron 1 of 11)'	Charlie4a|DNA|hAT-Charlie	4320	7161	TP73	18.9116	5.09026e-13	8.21596e-12	1	18.9116	0.158737	1	0	18.9116	6.01131e-11	6.81499e-10	1	18.9116	6.85467e-17	2.86908e-15	1	18.9116	0.430325	0.956322	0	18.9116	7.92995e-20	4.78885e-18	1	18.9116	0.545897	0.766808	0	18.9116	8.74383e-13	1.93034e-11	0	18.9116	1.96023e-15	6.52239e-14	1	18.9116	1.91728e-18	9.72739e-17
chr1_3660710_3661065	chr1	3660710	3661065	+	'intron (NM_001204188	intron 1 of 11)'	MER31-int|LTR|ERV1	8322	7161	TP73	11.6843	1.54787e-11	1.85713e-10	1	11.6843	0.903915	1	0	11.6843	1.45956e-09	1.23398e-08	1	11.6843	2.80779e-11	3.41424e-10	1	11.6843	0.707816	0.994738	0	11.6843	2.04088e-13	3.2994e-12	1	11.6843	0.92385	0.964852	0	11.6843	4.33366e-11	6.6184e-10	0	11.6843	6.74665e-11	8.18731e-10	1	11.6843	8.82236e-13	1.39289e-11
chr1_3676683_3677960	chr1	3676683	3677960	+	'intron (NM_001204188	intron 1 of 11)'	'intron (NM_001204188	intron 1 of 11)'	-13351	7161	TP73	-2.98831	2.70106e-11	3.08497e-10	1	0.392668	0.29857	0.185661	0	-2.18261	2.20655e-07	0.00133216	1	3.38097	3.73481e-14	8.35059e-13	1	1.33402	0.00408231	0.121471	0	3.98385	1.87924e-19	1.02953e-15	1	1.25314	0.00781173	0.0397747	1	3.31916	8.7583e-13	0.00214019	1	-2.04695	2.45087e-07	2.82306e-05	1	2.64982	1.22388e-11
chr1_3695545_3696204	chr1	3695545	3696204	+	'intron (NM_001204189	intron 1 of 8)'	L2b|LINE|L2	-2172	7161	TP73	12.5397	0.000906063	0.0020276	1	12.5397	0.795324	1	0	12.5397	1.87657e-05	6.18249e-05	1	12.5397	0.000397661	0.000958349	1	12.5397	0.491771	0.974699	0	12.5397	0.00112109	0.00244832	0	12.5397	0.285602	0.537628	0	12.5397	0.0105605	0.0202312	0	12.5397	0.00356283	0.00730322	1	12.5397	0.00865993	0.0162817
chr1_3724336_3724977	chr1	3724336	3724977	+	'intron (NM_001204189	intron 4 of 8)'	'intron (NM_001204189	intron 4 of 8)'	22115	57212	TP73-AS1	-0.444606	0.175168	0.227906	0	0.156258	0.639444	0.994885	0	-0.699872	0.0405288	0.669425	0	0.600864	0.0684436	0.0991972	0	0.36529	0.247415	0.86602	0	0.394821	0.237813	0.0460661	0	-0.564237	0.106801	0.288528	0	0.773663	0.0248505	0.609254	0	-0.235574	0.463919	0.385283	0	0.0295311	0.927921
chr1_3775916_3776280	chr1	3775916	3776280	+	TTS (NM_001288583)	TTS (NM_001288583)	3311	388588	SMIM1	18.9804	-0.647451	0.030605	0	18.9804	-0.296633	1	0	18.9804	-0.540505	0.0775903	0	18.9804	0.350818	0.282683	0	18.9804	-0.0103974	1	0	18.9804	0.546096	0.078248	0	18.9804	-0.408635	0.388586	0	18.9804	0.101763	0.79457	0	18.9804	-0.361215	0.273705	0	18.9804	0.556493	0.075088	0
chr1_3787245_3788042	chr1	3787245	3788042	+	'intron (NM_020710	intron 1 of 6)'	'intron (NM_020710	intron 1 of 6)'	8861	57470	LRRC47	-3.61922	1.34202e-11	1.63267e-10	1	-0.441578	0.371608	0.984273	0	-1.56935	0.00164869	0.381289	0	3.17764	3.6028e-09	2.78934e-08	1	0.906332	0.102516	0.657593	0	3.45553	1.18305e-10	2.38984e-09	1	3.06708	1.02821e-08	2.66408e-07	1	2.8999	2.38145e-07	8.31641e-08	1	-2.27131	1.06675e-05	0.94817	0	2.5492	6.9775e-07
chr1_3793634_3794069	chr1	3793634	3794069	+	'intron (NM_020710	intron 1 of 6)'	LTR8A|LTR|ERV1	2653	57470	LRRC47	9.38417	3.76305e-09	2.74474e-08	1	9.38417	0.806966	1	0	9.38417	1.64598e-08	1.11054e-07	1	9.38417	1.67262e-09	1.39274e-08	1	9.38417	0.333577	0.923219	0	9.38417	2.42033e-08	1.45351e-07	1	9.38417	0.0966177	0.270219	0	9.38417	3.74651e-06	1.78939e-05	0	9.38417	1.05865e-09	9.98949e-09	1	9.38417	3.06677e-08	1.96259e-07
chr1_3800997_3801922	chr1	3800997	3801922	+	Intergenic	HERVK13-int|LTR|ERVK	-4955	57470	LRRC47	42.8945	-2.27368	8.66285e-14	1	42.8945	-0.488311	1	0	42.8945	-1.92864	1.93575e-10	1	42.8945	1.78537	1.18035e-08	1	42.8945	0.496436	0.648719	0	42.8945	2.09211	9.91276e-12	1	42.8945	0.598482	0.163856	0	42.8945	1.60399	1.82372e-06	1	42.8945	-1.28894	2.46881e-05	1	42.8945	1.59568	1.05261e-07	1
chr1_3809718_3810689	chr1	3809718	3810689	+	Intergenic	LTR3B_|LTR|ERVK	-13699	57470	LRRC47	14.3691	-3.53672	1.09019e-05	1	14.3691	-0.00149953	1	0	14.3691	-0.30745	0.611851	0	14.3691	3.53522	1.28037e-05	1	14.3691	1.22827	0.724062	0	14.3691	4.5885	4.97395e-09	1	14.3691	4.61461	1.24631e-08	1	14.3691	4.70367	6.37599e-09	1	14.3691	-2.30695	0.000463701	1	14.3691	3.36023	8.40368e-08	1
chr1_3856724_3858047	chr1	3856724	3858047	+	promoter-TSS (NM_014704)	promoter-TSS (NM_014704)	118	1677	DFFB	214.215	0.632176	6.36938e-05	0	214.215	-0.235059	1	0	214.215	0.547792	0.000623013	0	214.215	-0.867236	7.90015e-08	0	214.215	-0.0592471	0.99456	0	214.215	-0.977823	1.33554e-09	0	214.215	0.0959764	0.73282	0	214.215	-0.823893	2.10664e-06	0	214.215	0.807989	6.50514e-07	0	214.215	-0.918575	1.49814e-08	0
chr1_3883154_3884029	chr1	3883154	3884029	+	'non-coding (NR_135152	exon 7 of 7)'	'non-coding (NR_135152	exon 7 of 7)'	16702	339448	C1orf174	-0.229662	0.665262	0.716538	0	0.838061	0.107619	0.859821	0	0.689987	0.173452	3.76868e-09	1	1.06772	0.0340357	0.0533207	0	0.974237	0.0436018	0.460051	0	0.788442	0.124033	0.0541	0	2.59063	1.9041e-08	4.65415e-07	1	2.10845	2.3734e-05	1.04089e-10	1	-0.0934861	0.84294	7.30921e-06	1	-0.185795	0.699486
chr1_3889861_3891538	chr1	3889861	3891538	+	'exon (NM_207356	exon 3 of 4)'	'exon (NM_207356	exon 3 of 4)'	9594	339448	C1orf174	-1.75007	8.24912e-09	5.60815e-08	1	-0.138639	0.637274	0.996589	0	-0.776157	0.0083562	0.0181437	0	1.61143	1.4361e-07	7.69238e-07	1	0.867123	0.00458785	0.129924	0	1.71425	1.8944e-08	7.62514e-07	1	1.92538	1.41515e-10	5.38372e-09	1	1.37588	2.28171e-05	6.34475e-15	1	-0.744309	0.0120185	0.00504251	0	0.847127	0.00407514
chr1_3902013_3903109	chr1	3902013	3903109	+	'intron (NR_024455	intron 1 of 3)'	'intron (NR_024455	intron 1 of 3)'	2157	100133612	LINC01134	1.10899	9.33377e-05	0.000255389	1	-0.0532453	0.859092	0.143906	0	-0.0147328	0.959798	6.58629e-05	1	-1.16224	5.24689e-05	0.000153373	1	-0.302905	0.265601	0.88161	0	-1.99578	4.16966e-11	2.87023e-18	1	-2.74684	4.7578e-19	7.79154e-17	1	-1.76805	3.10082e-08	2.37109e-14	1	0.859333	0.00292884	0.000159573	1	-1.69287	2.53496e-08
chr1_3922000_3922989	chr1	3922000	3922989	+	Intergenic	MER51A|LTR|ERV1	-18118	728716	LINC01346	21.0254	-0.941635	0.122994	0	21.0254	-0.429573	1	0	21.0254	-1.96888	0.00126861	1	21.0254	0.512062	0.420556	0	21.0254	-0.124756	0.998151	0	21.0254	0.76082	0.218812	0	21.0254	-0.309233	0.785668	0	21.0254	0.127166	0.86235	0	21.0254	-0.636818	0.318408	0	21.0254	0.885576	0.154776	0
chr1_4652592_4653179	chr1	4652592	4653179	+	Intergenic	Intergenic	-2160	55966	AJAP1	11.3383	-1.60474	0.00212118	1	11.3383	-0.0891169	1	0	11.3383	-1.30051	0.0130424	1	11.3383	1.51562	0.0043541	1	11.3383	0.251266	0.993184	0	11.3383	1.70433	0.00109674	1	11.3383	-0.578621	0.553093	0	11.3383	1.38575	0.0161192	1	11.3383	-1.26436	0.0165016	1	11.3383	1.45307	0.00491781	1
chr1_5915910_5916510	chr1	5915910	5916510	+	'intron (NM_015102	intron 11 of 29)'	'intron (NM_015102	intron 11 of 29)'	-53469	100616421	MIR4689	-2.27477	3.33264e-09	2.45617e-08	1	-0.0638575	0.852864	0.586881	0	-2.83011	2.94512e-11	1.41062e-11	1	2.21091	1.26919e-08	8.66461e-08	1	-0.0250954	0.952967	1	0	1.66331	2.90215e-05	4.53031e-05	1	-0.834327	0.0828174	0.242692	0	1.39603	0.00110288	0.256589	0	-2.236	9.36525e-09	6.22279e-11	1	1.6884	2.2854e-05
chr1_5954958_5956076	chr1	5954958	5956076	+	'intron (NM_015102	intron 6 of 29)'	L1MA6|LINE|L1	-36781	8514	KCNAB2	23.3974	5.61265e-08	3.1621e-07	1	23.3974	0.940029	1	0	23.3974	8.47713e-08	4.87337e-07	1	23.3974	4.11935e-08	2.49979e-07	1	23.3974	0.905241	1	0	23.3974	2.49613e-07	1.20757e-06	1	23.3974	0.0148036	0.0662697	0	23.3974	0.0760173	0.113148	1	23.3974	7.82902e-08	4.76154e-07	1	23.3974	4.58541e-07	2.26634e-06
chr1_6012507_6013537	chr1	6012507	6013537	+	'intron (NM_001199861	intron 1 of 15)'	'intron (NM_001199861	intron 1 of 15)'	-12991	8514	KCNAB2	0.111116	0.905527	0.924116	0	0.583524	0.536187	0.947548	0	1.2726	0.168287	0.00732936	1	0.472408	0.609994	0.66581	0	0.481505	0.597499	0.993184	0	0.501318	0.587498	0.738605	0	2.33472	0.00935754	0.0459576	1	-0.015258	0.987631	0.0241298	1	0.00909729	0.992103	0.0369782	1	0.0198128	0.982766
chr1_6025382_6025703	chr1	6025382	6025703	+	promoter-TSS (NM_003636)	promoter-TSS (NM_003636)	-471	8514	KCNAB2	14.921	-2.56262	3.55288e-06	1	14.921	0.0540786	1	0	14.921	-2.10009	0.000114229	1	14.921	2.6167	2.45021e-06	1	14.921	0.355375	0.981439	0	14.921	2.02165	0.000360037	1	14.921	0.457511	0.66363	0	14.921	2.02517	0.000813122	1	14.921	-2.26132	3.08637e-05	1	14.921	1.66627	0.00281676	1
chr1_6034427_6034826	chr1	6034427	6034826	+	'5'' UTR (NM_001199860	exon 1 of 16)'	'5'' UTR (NM_001199860	exon 1 of 16)'	338	8514	KCNAB2	-1.00276	0.0317003	0.0504889	0	-0.191963	0.680917	0.950744	0	-1.23635	0.0106744	0.0632647	0	0.810796	0.0901902	0.126522	0	-0.222848	0.646952	0.993184	0	0.705691	0.141699	0.121482	0	-0.533977	0.295325	0.547112	0	0.621123	0.228019	0.961077	0	-1.03364	0.0336491	0.154613	0	0.928539	0.0572137
chr1_6037286_6037907	chr1	6037286	6037907	+	'intron (NM_001199860	intron 1 of 15)'	'intron (NM_001199860	intron 1 of 15)'	3308	8514	KCNAB2	-1.3911	0.0048464	0.00933785	1	0.432109	0.355524	0.998055	0	-0.955995	0.0494058	0.226975	0	1.82321	0.000195423	0.000503391	1	-0.0363284	0.943875	1	0	1.42539	0.00406966	0.000685182	1	0.776457	0.119388	0.310938	0	1.18647	0.0256705	0.302994	0	-1.85954	0.000152717	0.0355356	1	1.46171	0.00331922
chr1_6108846_6109263	chr1	6108846	6109263	+	'intron (NM_015557	intron 38 of 41)'	'intron (NM_015557	intron 38 of 41)'	62940	8514	KCNAB2	-1.77348	6.16361e-05	0.000175381	1	-0.014938	0.970634	0.755003	0	-1.87046	4.74994e-05	0.000735694	1	1.75854	8.69884e-05	0.000242291	1	0.524302	0.255181	0.873934	0	1.20457	0.00933586	0.005101	1	-0.255807	0.614177	0.805645	0	1.74775	0.000208734	0.823836	0	-1.23424	0.0037216	0.000989225	1	0.680267	0.123385
chr1_6141547_6142019	chr1	6141547	6142019	+	'intron (NM_015557	intron 15 of 41)'	MLT1C|LTR|ERVL-MaLR	38351	26038	CHD5	9.70961	1.30975e-07	6.79843e-07	1	9.70961	0.631721	1	0	9.70961	1.77519e-06	7.45448e-06	1	9.70961	1.8495e-08	1.21669e-07	1	9.70961	0.623027	0.993184	0	9.70961	1.40337e-06	5.75322e-06	1	9.70961	0.784296	0.910556	0	9.70961	1.63373e-06	8.55064e-06	0	9.70961	5.29566e-08	3.36158e-07	1	9.70961	4.70499e-06	1.83756e-05
chr1_6148313_6149224	chr1	6148313	6149224	+	'intron (NM_015557	intron 9 of 41)'	CpG	31366	26038	CHD5	29.8894	8.6196e-05	0.000237551	0	29.8894	0.797632	1	0	29.8894	3.45001e-06	1.35209e-05	1	29.8894	3.65765e-05	0.000110751	1	29.8894	0.62209	0.993184	0	29.8894	0.0215462	0.0353641	0	29.8894	0.265568	0.519172	0	29.8894	0.00465708	0.00983249	0	29.8894	4.59581e-06	1.81919e-05	1	29.8894	0.00579726	0.0113523
chr1_6180670_6181467	chr1	6180670	6181467	+	promoter-TSS (NM_015557)	promoter-TSS (NM_015557)	-934	26038	CHD5	17.6644	-0.578513	0.14281	0	17.6644	-0.168146	1	0	17.6644	-0.390655	0.334706	0	17.6644	0.410367	0.321304	0	17.6644	0.0992858	0.996436	0	17.6644	0.865429	0.0236606	0	17.6644	-0.848607	0.115099	0	17.6644	0.576868	0.182048	0	17.6644	-0.311081	0.462458	0	17.6644	0.766143	0.0467287	0
chr1_6205082_6206695	chr1	6205082	6206695	+	promoter-TSS (NR_125997)	promoter-TSS (NR_125997)	-108	102724450	LOC102724450	124.354	-0.852319	4.66737e-05	0	124.354	0.0396524	1	0	124.354	-1.01168	1.85727e-06	1	124.354	0.891971	2.23802e-05	0	124.354	0.289986	0.733315	0	124.354	0.816629	0.000105658	0	124.354	-0.258821	0.433787	0	124.354	0.644098	0.0050049	0	124.354	-0.601986	0.00455085	0	124.354	0.526643	0.0137543	0
chr1_6208954_6209713	chr1	6208954	6209713	+	'exon (NM_207396	exon 6 of 18)'	'exon (NM_207396	exon 6 of 18)'	3204	388591	RNF207	-0.519501	0.0225741	0.0372892	0	0.18509	0.420139	0.931817	0	-1.2151	9.34488e-07	9.74604e-11	1	0.704591	0.00203125	0.00421329	0	0.2571	0.248372	0.867132	0	0.343954	0.142104	0.635305	0	-0.860152	0.000633706	0.0048608	0	-0.139615	0.59838	1.63327e-05	1	-0.447491	0.046294	1.0475e-12	1	0.0868542	0.706459
chr1_6293893_6295343	chr1	6293893	6295343	+	'intron (NM_181864	intron 7 of 8)'	'intron (NM_181864	intron 7 of 8)'	-33643	387509	GPR153	-2.20435	0.00529121	0.0101121	1	-0.00853423	0.989969	0.964362	0	-1.01411	0.149062	1.51639e-12	1	2.19581	0.0060253	0.0112774	1	0.473229	0.57908	0.991164	0	2.55808	0.00109388	4.79024e-05	1	5.16108	2.82024e-12	1.48189e-10	1	3.99919	2.60059e-07	1.12438e-17	1	-1.72258	0.0217763	4.2658e-12	1	2.08485	0.00448799
chr1_6343295_6343831	chr1	6343295	6343831	+	'intron (NM_181864	intron 2 of 8)'	'intron (NM_181864	intron 2 of 8)'	15381	11332	ACOT7	-0.539798	0.0751763	0.108621	0	-0.0143831	0.96317	0.985596	0	-0.634476	0.0422161	0.363781	0	0.525415	0.0904518	0.126845	0	-0.225761	0.464243	0.96819	0	0.441513	0.156237	0.367712	0	0.0303103	0.92149	0.963521	0	0.855622	0.00732215	0.0177292	0	-0.751175	0.0176106	0.352516	0	0.667273	0.0355799
chr1_6347894_6349391	chr1	6347894	6349391	+	'intron (NM_181864	intron 2 of 8)'	MLT1A0|LTR|ERVL-MaLR	10302	11332	ACOT7	111.993	2.33809e-07	1.14611e-06	1	111.993	0.61161	1	0	111.993	5.03475e-06	1.89776e-05	1	111.993	4.14247e-06	1.56402e-05	0	111.993	0.85982	1	0	111.993	3.06849e-08	1.80387e-07	1	111.993	0.493391	0.727224	0	111.993	4.28646e-07	2.59783e-06	0	111.993	1.85193e-06	8.07142e-06	1	111.993	1.1933e-08	8.3333e-08
chr1_6363120_6363445	chr1	6363120	6363445	+	'intron (NM_007274	intron 1 of 8)'	LTR13|LTR|ERVK	-2578	11332	ACOT7	16.1228	0.0189262	0.0318636	0	16.1228	0.669763	1	0	16.1228	0.000173073	0.00045823	0	16.1228	0.00608038	0.0113699	0	16.1228	0.973279	1	0	16.1228	0.0445009	0.0675615	0	16.1228	0.123132	0.317609	0	16.1228	0.0186876	0.0333642	0	16.1228	0.00547705	0.0107574	1	16.1228	0.0410787	0.0652256
chr1_6364888_6365793	chr1	6364888	6365793	+	'intron (NM_007274	intron 1 of 8)'	Tigger1|DNA|TcMar-Tigger	-4636	11332	ACOT7	50.3316	8.59903e-05	0.000237032	1	50.3316	0.680466	1	0	50.3316	0.000764383	0.00176291	1	50.3316	1.97061e-05	6.34867e-05	1	50.3316	0.0113579	0.222485	0	50.3316	2.51348e-06	9.74265e-06	1	50.3316	0.0980051	0.272778	0	50.3316	1.23836e-05	5.16557e-05	0	50.3316	0.058845	0.0895159	1	50.3316	0.0193744	0.0334626
chr1_6392537_6393024	chr1	6392537	6393024	+	'intron (NM_007274	intron 1 of 8)'	'intron (NM_007274	intron 1 of 8)'	986	11332	ACOT7	-0.933996	0.000975222	0.00216897	0	0.209943	0.44451	0.990296	0	-0.349822	0.201278	0.124454	0	1.14394	5.45387e-05	0.000158893	1	0.671837	0.0151911	0.263277	0	0.868844	0.0026295	0.000554488	1	0.57371	0.0426725	0.150198	0	1.29071	1.29247e-05	0.238968	0	-0.472102	0.0779851	0.0228966	0	0.197007	0.471366
chr1_6414259_6414818	chr1	6414259	6414818	+	TTS (NM_019089)	TTS (NM_019089)	5381	54626	HES2	21.7905	-1.27446	2.78782e-05	1	21.7905	-0.249578	1	0	21.7905	-1.62945	5.56001e-07	1	21.7905	1.02488	0.0012353	1	21.7905	0.211239	0.971015	0	21.7905	1.28502	2.89908e-05	1	21.7905	-0.382533	0.481548	0	21.7905	0.944183	0.00616515	0	21.7905	-0.813645	0.00988895	0	21.7905	1.07378	0.000402554	1
chr1_6419765_6420105	chr1	6419765	6420105	+	promoter-TSS (NM_019089)	promoter-TSS (NM_019089)	-16	54626	HES2	9.70887	-0.38321	0.406032	0	9.70887	-0.169824	1	0	9.70887	0.377878	0.39215	0	9.70887	0.213386	0.668915	0	9.70887	0.777144	0.419921	0	9.70887	0.309738	0.518886	0	9.70887	-0.0310878	0.972541	0	9.70887	0.0909489	0.873423	0	9.70887	0.563758	0.212762	0	9.70887	-0.467405	0.296739	0
chr1_6423363_6424272	chr1	6423363	6424272	+	promoter-TSS (NM_031475)	promoter-TSS (NM_031475)	-971	83715	ESPN	56.0423	0.660458	0.00587957	0	56.0423	0.0255991	1	0	56.0423	0.49621	0.0448243	0	56.0423	-0.634858	0.00926856	0	56.0423	-0.0387116	0.999771	0	56.0423	-0.712106	0.00341585	0	56.0423	-0.583795	0.0345506	0	56.0423	-0.662382	0.012564	0	56.0423	0.596147	0.0156196	0	56.0423	-0.673394	0.00612295	0
chr1_6424766_6425299	chr1	6424766	6425299	+	'exon (NM_031475	exon 1 of 13)'	'exon (NM_031475	exon 1 of 13)'	244	83715	ESPN	-0.0626576	0.854645	0.881673	0	0.276073	0.432963	0.768285	0	0.0614177	0.858166	0.232294	0	0.33873	0.319784	0.383295	0	0.598208	0.0623389	0.5408	0	-0.428765	0.237585	0.294759	0	-0.37482	0.275361	0.5283	0	-0.592305	0.137827	0.465602	0	0.259478	0.433966	0.050711	0	-1.02697	0.0037945
chr1_6445142_6445445	chr1	6445142	6445445	+	'intron (NM_031475	intron 6 of 12)'	'intron (NM_031475	intron 6 of 12)'	-15397	100422975	MIR4252	0.268104	0.357392	0.422548	0	0.450287	0.140832	0.999057	0	-0.0759251	0.802726	0.000142309	1	0.182183	0.521653	0.583472	0	0.0806086	0.762874	0.996436	0	-0.254093	0.392571	0.143623	0	-0.906755	0.00266152	0.0164542	0	-0.825043	0.0185383	5.325e-06	1	-0.101574	0.719519	3.19258e-07	1	-0.334702	0.257858
chr1_6447130_6448683	chr1	6447130	6448683	+	'intron (NM_031475	intron 7 of 12)'	CpG	-18010	100422975	MIR4252	62.5275	4.96347e-06	1.79852e-05	1	62.5275	0.904159	1	0	62.5275	9.42988e-07	4.23368e-06	0	62.5275	1.1489e-05	3.91104e-05	1	62.5275	0.542706	0.984951	0	62.5275	1.87272e-05	5.94959e-05	1	62.5275	0.318008	0.571532	0	62.5275	3.9055e-05	0.00014306	1	62.5275	7.20641e-07	3.47366e-06	0	62.5275	1.22417e-06	5.48461e-06
chr1_6448917_6449759	chr1	6448917	6449759	+	'intron (NM_031475	intron 8 of 12)'	MIR3|SINE|MIR	16857	8718	TNFRSF25	30.8123	0.0628196	0.0926191	0	30.8123	0.68649	1	0	30.8123	0.0290608	0.0471607	0	30.8123	0.152968	0.20134	0	30.8123	0.274396	0.888588	0	30.8123	0.023821	0.0386704	0	30.8123	0.224343	0.467789	0	30.8123	0.0391155	0.0634779	1	30.8123	0.0135525	0.024244	0	30.8123	0.00100998	0.00233895
chr1_6454383_6454899	chr1	6454383	6454899	+	'intron (NM_031475	intron 10 of 12)'	CpG	11554	8718	TNFRSF25	15.2875	0.644252	0.69755	0	15.2875	0.792653	1	0	15.2875	0.190383	0.246506	1	15.2875	0.855469	0.881921	0	15.2875	0.573233	0.990278	0	15.2875	0.0327469	0.0514037	1	15.2875	5.4927e-07	9.61342e-06	1	15.2875	0.0234498	0.0406498	1	15.2875	0.475745	0.545055	1	15.2875	0.00822984	0.0155518
chr1_6455003_6455373	chr1	6455003	6455373	+	'intron (NM_031475	intron 10 of 12)'	CpG	11007	8718	TNFRSF25	13.7496	0.669326	0.720127	0	13.7496	0.190025	1	0	13.7496	0.731305	0.776517	1	13.7496	0.0718591	0.103577	0	13.7496	0.000633965	0.0351664	1	13.7496	0.193835	0.24781	0	13.7496	0.943168	0.974944	0	13.7496	0.440906	0.51	1	13.7496	0.15165	0.204841	1	13.7496	2.08814e-05	7.03184e-05
chr1_6459587_6460898	chr1	6459587	6460898	+	TTS (NM_003790)	TTS (NM_003790)	5953	8718	TNFRSF25	146.05	1.24113	2.48791e-07	1	146.05	0.324361	1	0	146.05	0.735645	0.00283204	0	146.05	-0.916773	0.000142685	0	146.05	-0.00549806	1	0	146.05	-1.44445	2.70719e-09	1	146.05	-0.800911	0.00256277	0	146.05	-1.75976	3.09821e-11	1	146.05	0.911275	0.000166449	0	146.05	-1.43895	3.49213e-09	1
chr1_6464506_6465242	chr1	6464506	6465242	+	'intron (NM_148967	intron 2 of 8)'	'intron (NM_148967	intron 2 of 8)'	1321	8718	TNFRSF25	-0.597492	0.0547448	0.0820432	0	0.287372	0.354632	0.16399	0	-1.8947	1.6031e-08	5.09012e-16	1	0.884865	0.00433773	0.00837622	0	0.114905	0.710897	0.994738	0	-0.296358	0.362169	0.0327667	0	-1.12898	0.000652986	0.00498647	1	-0.537881	0.128019	1.47315e-10	1	-0.769959	0.012831	1.02841e-18	1	-0.411264	0.20498
chr1_6465353_6466614	chr1	6465353	6466614	+	TTS (NM_020631)	TTS (NM_020631)	212	8718	TNFRSF25	127.598	0.576963	0.000160069	0	127.598	-0.0378619	1	0	127.598	0.315688	0.049032	0	127.598	-0.614825	7.99981e-05	0	127.598	0.0817085	0.984862	0	127.598	-0.85431	5.73157e-08	0	127.598	-0.655834	4.24959e-05	0	127.598	-1.27988	7.97719e-13	1	127.598	0.696534	7.74379e-06	0	127.598	-0.936018	2.6269e-09	0
chr1_6475412_6476269	chr1	6475412	6476269	+	'intron (NM_001042663	intron 4 of 21)'	'intron (NM_001042663	intron 4 of 21)'	9629	57449	PLEKHG5	0.555926	0.012224	0.0215132	0	-0.0419343	0.863433	0.74666	0	0.706482	0.00149576	0.417156	0	-0.59786	0.00870728	0.0157213	0	0.174311	0.389866	0.93849	0	-0.898334	0.000128154	0.000486524	0	-0.437644	0.0397474	0.142376	0	-0.774132	0.00193714	0.00241978	0	0.772172	0.00065183	0.529999	0	-1.07265	4.23023e-06
chr1_6486372_6486902	chr1	6486372	6486902	+	promoter-TSS (NM_001042665)	promoter-TSS (NM_001042665)	-683	57449	PLEKHG5	50.1997	0.143952	0.527813	0	50.1997	-0.259834	1	0	50.1997	-0.0769962	0.751043	0	50.1997	-0.403786	0.074912	0	50.1997	-0.0234221	1	0	50.1997	-0.369011	0.101672	0	50.1997	-0.626604	0.0106584	0	50.1997	-0.517806	0.0363826	0	50.1997	0.380364	0.0979142	0	50.1997	-0.345589	0.131126	0
chr1_6497491_6498043	chr1	6497491	6498043	+	promoter-TSS (NM_001265592)	promoter-TSS (NM_001265592)	-343	57449	PLEKHG5	34.8169	0.468342	0.11458	0	34.8169	-0.0350955	1	0	34.8169	0.591614	0.0449243	0	34.8169	-0.503437	0.0958423	0	34.8169	0.257771	0.903594	0	34.8169	-0.867959	0.00443285	0	34.8169	-0.221006	0.641883	0	34.8169	-0.608404	0.0649068	0	34.8169	0.761208	0.00995036	0	34.8169	-1.12573	0.000182615	1
chr1_6544781_6546321	chr1	6544781	6546321	+	'intron (NM_024654	intron 3 of 11)'	HAL1ME|LINE|L1	9047	79707	NOL9	44.0988	0.0574322	0.0855983	0	44.0988	0.405008	1	0	44.0988	0.455731	0.522369	1	44.0988	0.00657828	0.0122082	0	44.0988	0.582147	0.991673	0	44.0988	0.0093602	0.0167281	1	44.0988	7.37148e-15	6.05991e-13	1	44.0988	0.00872207	0.0170928	1	44.0988	0.0287269	0.0473919	1	44.0988	0.0388252	0.0620489
chr1_6599402_6599511	chr1	6599402	6599511	+	'intron (NM_001324309	intron 1 of 3)'	'intron (NM_001324309	intron 1 of 3)'	3442	9903	KLHL21	-1.57608	0.00020918	0.000532301	1	-0.275852	0.496085	0.985596	0	-1.39267	0.00109116	9.19419e-06	1	1.30023	0.00302616	0.00604829	1	-0.0229014	0.960086	1	0	1.69972	6.58271e-05	0.00863404	1	0.445771	0.319412	0.573059	0	1.4972	0.00102056	0.468548	0	-1.32313	0.00259407	0.000177219	1	1.72262	5.40594e-05
chr1_6599765_6600088	chr1	6599765	6600088	+	'intron (NM_001324309	intron 1 of 3)'	'intron (NM_001324309	intron 1 of 3)'	2972	9903	KLHL21	0.784121	4.4064e-05	0.000129514	0	0.0993072	0.655804	0.844582	0	0.776477	6.82719e-05	0.00212032	0	-0.684814	0.000503457	0.0011869	0	0.0562661	0.725354	0.995258	0	-0.544425	0.00429054	0.00107236	0	0.0291813	0.858938	0.942302	0	-0.997442	1.03864e-05	0.605281	0	0.74108	0.000157205	0.0121112	0	-0.600691	0.00155499
chr1_6683410_6683912	chr1	6683410	6683912	+	'intron (NM_018198	intron 1 of 15)'	'intron (NM_018198	intron 1 of 15)'	18245	55735	DNAJC11	-6.41926	6.18016e-09	4.31507e-08	1	0.0704267	0.887362	0.95327	0	-6.21903	1.88741e-08	9.24788e-09	1	6.48968	4.31887e-09	3.28523e-08	1	1.74324	0.155385	0.759399	0	6.7228	1.11662e-09	2.17045e-07	1	0.793748	0.564435	0.776581	0	5.91292	1.4261e-07	0.829046	0	-4.74644	7.86806e-11	6.93956e-09	1	4.97956	7.55827e-12
chr1_6719921_6720430	chr1	6719921	6720430	+	Intergenic	Intergenic	-4570	100505887	LINC01672	13.9708	-0.346156	0.373714	0	13.9708	0.973566	1	0	13.9708	-0.128919	0.753476	0	13.9708	1.31972	8.72011e-05	1	13.9708	0.18104	0.990901	0	13.9708	1.08139	0.00169701	1	13.9708	-0.626222	0.266481	0	13.9708	0.988113	0.00882941	0	13.9708	-1.13868	0.000571073	1	13.9708	0.900347	0.00822404	0
chr1_6727397_6727871	chr1	6727397	6727871	+	'intron (NR_104621	intron 1 of 1)'	'intron (NR_104621	intron 1 of 1)'	107	100505887	LINC01672	-0.968	0.00514077	0.00985204	0	-0.318493	0.3664	0.960155	0	-1.22003	0.00092497	0.00100911	1	0.649507	0.0764394	0.109366	0	-0.0722538	0.842018	0.999104	0	1.15697	0.000816172	0.0178698	0	-0.237702	0.533197	0.759833	0	0.555902	0.158889	0.66854	0	-0.721761	0.0503894	0.0215691	0	1.22922	0.000413102
chr1_6734509_6735234	chr1	6734509	6735234	+	Intergenic	Intergenic	7344	100505887	LINC01672	12.8573	-2.55083	2.231e-06	1	12.8573	0.280044	1	0	12.8573	-2.69813	1.56537e-06	1	12.8573	2.83087	1.43251e-07	1	12.8573	0.545112	0.911639	0	12.8573	2.54233	2.64738e-06	1	12.8573	-1.1337	0.242345	0	12.8573	1.5639	0.010764	1	12.8573	-2.28576	9.41258e-06	1	12.8573	1.99721	0.000125812	1
chr1_6745054_6745608	chr1	6745054	6745608	+	Intergenic	L1MB3|LINE|L1	17804	100505887	LINC01672	35.126	-3.18554	2.18094e-18	1	35.126	-0.0232724	1	0	35.126	-3.65369	1.18897e-19	1	35.126	3.16227	6.65812e-18	1	35.126	-0.555177	0.799441	0	35.126	3.19419	1.67165e-18	1	35.126	-0.572166	0.414583	0	35.126	2.68886	5.35302e-12	1	35.126	-3.71745	8.2993e-21	1	35.126	3.74937	1.8105e-21	1
chr1_6779146_6779760	chr1	6779146	6779760	+	Intergenic	Intergenic	5527	110841581	CAMTA1-DT	19.8597	-5.35227	9.43761e-11	1	19.8597	0.106461	1	0	19.8597	-7.17919	1.12816e-09	1	19.8597	5.45873	4.3502e-11	1	19.8597	0.801762	0.934575	0	19.8597	6.36656	6.99407e-15	1	19.8597	0.4839	0.807665	0	19.8597	5.35121	3.21062e-10	1	19.8597	-4.65697	2.272e-11	1	19.8597	5.5648	4.86839e-16	1
chr1_6884594_6885251	chr1	6884594	6885251	+	'intron (NR_038934	intron 3 of 3)'	'intron (NR_038934	intron 3 of 3)'	99598	23261	CAMTA1	-4.77957	9.4107e-11	9.60024e-10	1	0.366079	0.34338	0.472366	0	-4.87785	1.23311e-09	7.01786e-10	1	5.14565	2.79503e-12	4.17244e-11	1	-0.752452	0.49213	0.974699	0	5.52418	4.72068e-14	3.51311e-12	1	-0.0975641	0.923835	0.964847	0	4.50271	2.87322e-09	0.879952	0	-5.8981	4.83481e-11	2.47477e-11	1	6.27663	2.19297e-12
chr1_6962110_6963825	chr1	6962110	6963825	+	'intron (NM_001349612	intron 2 of 22)'	'intron (NM_001349612	intron 2 of 22)'	177643	23261	CAMTA1	-2.33952	2.3995e-13	4.12616e-12	1	-0.256892	0.369679	0.938643	0	-2.51259	6.79937e-14	2.29057e-15	1	2.08262	1.55571e-10	1.61575e-09	1	0.781836	0.0193125	0.300857	0	2.13958	3.88902e-11	0.000495246	1	-0.349367	0.354646	0.610722	0	2.48895	9.87131e-14	0.37392	0	-1.30079	1.73658e-05	1.59053e-12	1	1.35774	6.45862e-06
chr1_6996291_6996770	chr1	6996291	6996770	+	'intron (NM_001349612	intron 2 of 22)'	L1ME2z|LINE|L1	211206	23261	CAMTA1	12.949	1.09076e-08	7.22419e-08	1	12.949	0.977357	1	0	12.949	3.014e-09	2.37941e-08	1	12.949	1.04341e-08	7.26737e-08	1	12.949	0.630467	0.993184	0	12.949	1.99881e-09	1.49682e-08	1	12.949	0.884163	0.947206	0	12.949	6.48767e-07	3.76622e-06	0	12.949	3.98609e-10	4.10929e-09	1	12.949	6.81474e-11	7.48279e-10
chr1_7000524_7001338	chr1	7000524	7001338	+	'intron (NM_001349612	intron 2 of 22)'	'intron (NM_001349612	intron 2 of 22)'	215607	23261	CAMTA1	-7.4886	5.3972e-11	5.77866e-10	1	0.0628348	0.905293	0.846074	0	-7.99802	2.45634e-12	4.55141e-10	1	7.55143	3.81594e-11	4.51922e-10	1	-0.000747579	0.999609	1	0	8.06295	1.51295e-12	5.34011e-09	1	0.218362	0.886227	0.947206	0	7.24577	3.75677e-10	0.290287	0	-7.55218	3.7991e-11	3.34777e-10	1	8.0637	1.50581e-12
chr1_7549137_7550088	chr1	7549137	7550088	+	'intron (NM_001349612	intron 5 of 22)'	L2a|LINE|L2	-120118	23261	CAMTA1	43.0832	1.07467e-13	1.98091e-12	1	43.0832	0.655705	1	0	43.0832	2.16156e-14	4.99482e-13	1	43.0832	7.84319e-13	1.31901e-11	1	43.0832	0.0812407	0.598166	0	43.0832	1.10244e-13	1.88455e-12	1	43.0832	0.0338523	0.125923	0	43.0832	1.17638e-11	2.03569e-10	0	43.0832	1.41908e-13	3.06538e-12	1	43.0832	7.96889e-15	1.90431e-13
chr1_7647040_7647644	chr1	7647040	7647644	+	'intron (NM_001349612	intron 6 of 22)'	'intron (NM_001349612	intron 6 of 22)'	-22388	23261	CAMTA1	-1.33468	0.0012429	0.00270544	1	-0.165857	0.676327	0.772174	0	-1.70499	0.000137558	0.00192782	1	1.16882	0.00607956	0.0113686	1	0.184874	0.669173	0.994542	0	0.797964	0.0691557	0.0826594	0	-0.17741	0.700786	0.864116	0	0.650254	0.171772	0.983675	0	-0.983951	0.0183888	0.00854677	1	0.61309	0.15453
chr1_7705117_7705988	chr1	7705117	7705988	+	'intron (NM_001349624	intron 1 of 11)'	CpG	688	23261	CAMTA1	21.1498	0.0103745	0.0185627	0	21.1498	0.602001	1	0	21.1498	0.0425667	0.0662999	0	21.1498	0.00267234	0.00540207	1	21.1498	0.387929	0.937989	0	21.1498	0.00169559	0.00356568	0	21.1498	0.146488	0.357353	0	21.1498	0.00713309	0.014305	0	21.1498	0.000170086	0.000466822	0	21.1498	9.74534e-05	0.000282209
chr1_7782002_7782429	chr1	7782002	7782429	+	TTS (NM_004781)	TTS (NM_004781)	-2214	8863	PER3	15.6427	0.897031	0.0396839	0	15.6427	-0.225242	1	0	15.6427	1.06931	0.0136784	1	15.6427	-1.12227	0.0141189	1	15.6427	-0.00615255	1	0	15.6427	-0.875854	0.0484995	0	15.6427	-0.559295	0.334267	0	15.6427	-1.16639	0.0201498	1	15.6427	1.11612	0.015314	1	15.6427	-0.869701	0.0523294	0
chr1_7783764_7784732	chr1	7783764	7784732	+	promoter-TSS (NM_001289864)	promoter-TSS (NM_001289864)	-181	8863	PER3	104.408	0.640519	0.0257891	0	104.408	-0.0910955	1	0	104.408	0.875603	0.00198867	0	104.408	-0.731614	0.0112603	0	104.408	0.214896	0.941378	0	104.408	-0.794188	0.00574792	0	104.408	0.565407	0.101646	0	104.408	-0.540682	0.0833148	0	104.408	0.946511	0.000933418	0	104.408	-1.00908	0.000406583	1
chr1_7808056_7808666	chr1	7808056	7808666	+	'intron (NM_001289861	intron 10 of 22)'	'intron (NM_001289861	intron 10 of 22)'	23932	8863	PER3	-0.65576	0.0432366	0.066561	0	0.267923	0.402543	0.812494	0	-0.605925	0.0669231	0.742917	0	0.923684	0.00426829	0.00825531	0	-0.187808	0.574047	0.990516	0	1.03298	0.00116362	0.0204662	0	0.0189484	0.954947	0.980977	0	0.646379	0.0681915	0.0475061	0	-1.11149	0.00075407	0.662642	0	1.22079	0.000171242
chr1_7896875_7897617	chr1	7896875	7897617	+	Intergenic	L1M5|LINE|L1	-43755	10911	UTS2	13.4421	-6.39802	4.81022e-07	1	13.4421	0.0549215	1	0	13.4421	-5.18242	6.15205e-07	1	13.4421	6.45295	4.06189e-07	1	13.4421	1.55186	0.862016	0	13.4421	6.89062	5.32556e-08	1	13.4421	0.23615	0.947206	0	13.4421	6.302	1.41748e-06	1	13.4421	-4.90108	2.13637e-07	1	13.4421	5.33875	1.22618e-08	1
chr1_7915676_7916619	chr1	7915676	7916619	+	'3'' UTR (NM_001561	exon 9 of 9)'	'3'' UTR (NM_001561	exon 9 of 9)'	27018	3604	TNFRSF9	-2.45164	3.24336e-08	1.92412e-07	1	0.0390701	0.918773	0.0129103	1	-0.00324799	0.99306	0.00494129	1	2.49071	2.39104e-08	1.532e-07	1	0.334817	0.488739	0.973828	0	3.85325	3.20389e-19	1.16466e-18	1	3.39378	2.70324e-15	2.40404e-13	1	4.10633	1.62906e-20	9.18932e-15	1	-2.15589	4.99596e-07	0.00743999	1	3.51843	1.32422e-17
chr1_7920449_7921048	chr1	7920449	7921048	+	'3'' UTR (NM_001561	exon 9 of 9)'	'3'' UTR (NM_001561	exon 9 of 9)'	22417	3604	TNFRSF9	-4.75819	2.69393e-14	5.66018e-13	1	0.057471	0.89571	0.863105	0	-4.03044	1.83681e-12	5.74164e-11	1	4.81566	1.44464e-14	3.55442e-13	1	0.436731	0.549915	0.986507	0	5.2108	6.15415e-17	1.76324e-15	1	1.51203	0.0266295	0.104761	0	5.42616	1.35555e-17	0.270172	0	-4.37893	3.88483e-14	3.57438e-11	1	4.77407	1.11051e-16
chr1_7929559_7930227	chr1	7929559	7930227	+	'intron (NM_001561	intron 8 of 8)'	L1MD2|LINE|L1	13272	3604	TNFRSF9	32.9555	8.5015e-05	0.000234584	1	32.9555	0.285975	1	0	32.9555	0.0358126	0.0568286	0	32.9555	0.0048084	0.00919422	0	32.9555	0.0538473	0.507784	0	32.9555	2.73973e-05	8.39999e-05	1	32.9555	0.00123885	0.00861756	1	32.9555	0.126738	0.176148	0	32.9555	0.346316	0.416499	0	32.9555	0.0205271	0.0352382
chr1_7930497_7931710	chr1	7930497	7931710	+	'intron (NM_001561	intron 8 of 8)'	L1ME3B|LINE|L1	12062	3604	TNFRSF9	105.58	0.0140555	0.0244162	0	105.58	0.928675	1	0	105.58	0.444303	0.511021	0	105.58	0.018985	0.0316364	0	105.58	0.0640732	0.547468	0	105.58	5.58924e-10	4.66173e-09	1	105.58	1.91583e-10	7.0998e-09	1	105.58	3.14865e-07	1.97297e-06	1	105.58	0.588559	0.651188	0	105.58	1.1196e-05	4.00738e-05
chr1_7940576_7941478	chr1	7940576	7941478	+	'intron (NM_001561	intron 1 of 8)'	'intron (NM_001561	intron 1 of 8)'	2138	3604	TNFRSF9	-3.29008	2.31509e-16	7.60059e-15	1	0.0221781	0.951189	0.906409	0	-2.73454	2.81958e-12	1.09591e-05	1	3.31225	1.69808e-16	6.45872e-15	1	0.905339	0.0302673	0.386436	0	3.60292	2.18085e-19	1.74494e-20	1	1.79345	1.15079e-05	0.000146103	1	3.70029	3.1863e-19	0.000939256	1	-2.40691	2.62759e-10	9.34918e-06	1	2.69758	1.106e-12
chr1_7942227_7943118	chr1	7942227	7943118	+	'intron (NM_001561	intron 1 of 8)'	'intron (NM_001561	intron 1 of 8)'	493	3604	TNFRSF9	-0.377688	0.223613	0.281833	0	-0.0697342	0.826924	0.650075	0	-0.496511	0.115717	0.186011	0	0.307954	0.328884	0.392629	0	0.110441	0.717676	0.995111	0	0.86819	0.00444656	0.0016781	1	0.650037	0.0309191	0.117401	0	0.854411	0.00833047	0.0278465	0	-0.197513	0.529558	0.129791	0	0.757749	0.0126594
chr1_7975218_7975702	chr1	7975218	7975702	+	'intron (NM_001123377	intron 5 of 6)'	'intron (NM_001123377	intron 5 of 6)'	13806	11315	PARK7	-1.23392	0.000882019	0.00197864	1	-0.260716	0.472725	0.881812	0	-0.976832	0.00809185	0.000318075	1	0.973205	0.0122274	0.0213095	0	0.191047	0.621592	0.993184	0	1.56139	2.05037e-05	0.000888484	1	-0.098988	0.810076	0.920401	0	1.20815	0.00255689	0.775297	0	-0.782158	0.0392737	0.00489784	1	1.37034	0.000124083
chr1_7993708_7994653	chr1	7993708	7994653	+	Intergenic	L1MB3|LINE|L1	32153	54206	ERRFI1	11.1805	-3.59441	7.46145e-06	1	11.1805	0.902865	1	0	11.1805	-3.36403	2.67434e-05	1	11.1805	4.49727	1.09562e-08	1	11.1805	0.453736	0.993184	0	11.1805	5.54159	5.60963e-13	1	11.1805	0.507724	0.788975	0	11.1805	5.26846	2.78774e-11	1	11.1805	-4.04354	6.54612e-09	1	11.1805	5.08786	5.79337e-14	1
chr1_8045865_8046443	chr1	8045865	8046443	+	Intergenic	Intergenic	-19821	54206	ERRFI1	20.3312	-4.92751	9.49857e-12	1	20.3312	0.239933	1	0	20.3312	-7.22785	5.69551e-10	1	20.3312	5.16744	9.22394e-13	1	20.3312	0.297575	0.995258	0	20.3312	5.025	3.42818e-12	1	20.3312	-0.583111	0.77178	0	20.3312	5.04589	1.25981e-11	1	20.3312	-4.86987	6.27641e-13	1	20.3312	4.72742	2.65413e-12	1
chr1_8090103_8090731	chr1	8090103	8090731	+	Intergenic	Intergenic	-64084	54206	ERRFI1	12.4859	-4.25791	1.15361e-08	1	12.4859	0.372132	1	0	12.4859	-4.21106	3.95641e-08	1	12.4859	4.63004	5.10332e-10	1	12.4859	0.0920891	1	0	12.4859	3.46818	5.01669e-06	1	12.4859	-2.11004	0.245681	0	12.4859	2.49569	0.00287302	1	12.4859	-4.53795	6.90683e-10	1	12.4859	3.37609	7.17667e-06	1
chr1_8096596_8097929	chr1	8096596	8097929	+	Intergenic	Intergenic	-70929	54206	ERRFI1	76.1565	-2.87127	1.49171e-13	1	76.1565	-0.0405718	1	0	76.1565	-3.42714	3.39434e-17	1	76.1565	2.8307	4.10512e-13	1	76.1565	-0.00313103	1	0	76.1565	2.98573	1.34375e-14	1	76.1565	-0.347266	0.637274	0	76.1565	2.53979	6.0806e-10	1	76.1565	-2.83383	4.49796e-13	1	76.1565	2.98886	1.54193e-14	1
chr1_8112840_8114059	chr1	8112840	8114059	+	Intergenic	MLT1E3|LTR|ERVL-MaLR	-87116	54206	ERRFI1	15.6158	0.968573	0.0157027	0	15.6158	-0.519733	1	0	15.6158	0.0989561	0.837803	0	15.6158	-1.48831	0.000798935	1	15.6158	0.577525	0.539579	0	15.6158	-1.24538	0.00335773	1	15.6158	0.710918	0.0903989	0	15.6158	-0.37432	0.390451	0	15.6158	2.06583	1.98707e-06	1	15.6158	-1.82291	1.02545e-05	1
chr1_8120826_8121763	chr1	8120826	8121763	+	Intergenic	Intergenic	-87378	102724539	LINC01714	12.2682	-0.347285	0.526309	0	12.2682	0.206806	1	0	12.2682	0.372615	0.47839	0	12.2682	0.554091	0.300503	0	12.2682	0.318688	0.971867	0	12.2682	0.335362	0.549654	0	12.2682	-0.54218	0.534268	0	12.2682	1.05413	0.0465217	1	12.2682	-0.235403	0.67052	0	12.2682	0.0166741	0.978225	0
chr1_8149642_8150096	chr1	8149642	8150096	+	Intergenic	AluSz|SINE|Alu	-58803	102724539	LINC01714	17.7677	2.46971	2.55404e-08	1	17.7677	-0.310672	1	0	17.7677	1.65655	0.000323012	1	17.7677	-2.78038	1.27754e-08	1	17.7677	-0.438037	0.797703	0	17.7677	-2.98518	2.79515e-09	1	17.7677	-2.29335	9.43708e-08	1	17.7677	-2.89793	1.04809e-07	1	17.7677	2.34235	2.28808e-06	1	17.7677	-2.54714	5.8602e-07	1
chr1_8152426_8153714	chr1	8152426	8153714	+	Intergenic	LTR12|LTR|ERV1	-55602	102724539	LINC01714	227.964	1.2099	2.88369e-06	1	227.964	-0.562072	1	0	227.964	1.28822	6.688e-07	1	227.964	-1.77197	1.76841e-11	1	227.964	-0.231194	0.921647	0	227.964	-1.16959	6.47344e-06	1	227.964	0.0153721	0.977733	0	227.964	-1.2332	8.96824e-06	1	227.964	1.54078	6.37681e-09	1	227.964	-0.938393	0.000345468	0
chr1_8167143_8167524	chr1	8167143	8167524	+	Intergenic	Intergenic	-41339	102724539	LINC01714	11.1793	-0.573765	0.348442	0	11.1793	0.605027	1	0	11.1793	1.18541	0.028392	1	11.1793	1.17879	0.0392122	1	11.1793	0.655881	0.822106	0	11.1793	1.79027	0.00091418	1	11.1793	1.66952	0.00560237	1	11.1793	1.38276	0.021131	1	11.1793	-0.522911	0.362527	0	11.1793	1.13439	0.0310057	1
chr1_8169271_8170501	chr1	8169271	8170501	+	Intergenic	Intergenic	-38786	102724539	LINC01714	67.8616	1.1246	3.30324e-11	1	67.8616	0.0645232	1	0	67.8616	0.975408	2.21544e-08	0	67.8616	-1.06007	1.742e-09	1	67.8616	0.0281865	0.998151	0	67.8616	-0.456296	0.00426799	0	67.8616	0.0775892	0.76876	0	67.8616	-0.337822	0.053175	0	67.8616	1.08826	6.32774e-10	1	67.8616	-0.484482	0.0024149	0
chr1_8182096_8183071	chr1	8182096	8183071	+	Intergenic	Intergenic	-26089	102724539	LINC01714	69.0772	0.568562	0.207	0	69.0772	0.0470307	1	0	69.0772	-0.629033	0.168896	0	69.0772	-0.521531	0.249133	0	69.0772	0.257076	0.980337	0	69.0772	-1.82076	3.96213e-05	1	69.0772	-0.0414537	0.960979	0	69.0772	-1.43021	0.00249429	1	69.0772	0.778607	0.0813618	0	69.0772	-2.07784	2.72661e-06	1
chr1_8211400_8212450	chr1	8211400	8212450	+	'intron (NR_125998	intron 2 of 3)'	'intron (NR_125998	intron 2 of 3)'	3253	102724539	LINC01714	-1.65189	0.000303852	0.000748362	1	0.411079	0.331366	0.995579	0	-2.43211	1.88361e-06	0.000246519	1	2.06297	5.42745e-06	1.99246e-05	1	0.0479408	0.921105	1	0	1.71096	0.00019378	0.00137522	1	-0.508083	0.328051	0.582755	0	1.56287	0.00137032	0.882199	0	-2.01503	8.24498e-06	5.77543e-06	1	1.66302	0.000276926
chr1_8217114_8218142	chr1	8217114	8218142	+	Intergenic	CpG	8956	102724539	LINC01714	19.0047	-1.05958	0.00863335	1	19.0047	-0.0749595	1	0	19.0047	-1.14581	0.0055988	1	19.0047	0.984624	0.0168815	0	19.0047	0.65377	0.584621	0	19.0047	0.664475	0.121062	0	19.0047	0.854021	0.0858765	0	19.0047	0.76932	0.0918564	0	19.0047	-0.330855	0.433603	0	19.0047	0.010705	0.982653	0
chr1_8282973_8283804	chr1	8282973	8283804	+	Intergenic	Intergenic	-34697	50651	SLC45A1	35.6582	-5.1235	7.30039e-15	1	35.6582	-0.166452	1	0	35.6582	-5.03604	7.1796e-14	1	35.6582	4.95705	6.94383e-14	1	35.6582	0.610968	0.937667	0	35.6582	5.12275	6.82485e-15	1	35.6582	1.16976	0.255043	0	35.6582	5.11913	5.20344e-14	1	35.6582	-4.34608	1.03802e-12	1	35.6582	4.51178	9.94058e-14	1
chr1_8317750_8318696	chr1	8317750	8318696	+	'intron (NM_001080397	intron 1 of 8)'	CpG	138	50651	SLC45A1	73.8545	1.24405e-06	5.17426e-06	0	73.8545	0.195753	1	0	73.8545	1.64083e-06	6.9475e-06	0	73.8545	2.95342e-09	2.32963e-08	0	73.8545	0.484981	0.973089	0	73.8545	3.30814e-08	1.93065e-07	0	73.8545	0.830883	0.929816	0	73.8545	1.86342e-05	7.42556e-05	0	73.8545	9.41561e-08	5.62149e-07	1	73.8545	8.8318e-07	4.09256e-06
chr1_8351638_8352127	chr1	8351638	8352127	+	TTS (NM_012102)	TTS (NM_012102)	33797	50651	SLC45A1	10.7341	0.410984	0.287822	0	10.7341	-0.434753	1	0	10.7341	-0.662228	0.124925	0	10.7341	-0.845737	0.0413917	0	10.7341	-0.551976	0.61928	0	10.7341	-0.463239	0.243614	0	10.7341	-1.30778	0.00350272	1	10.7341	-1.13305	0.0168224	1	10.7341	0.293761	0.52436	0	10.7341	0.0887369	0.845682	0
chr1_8382640_8383524	chr1	8382640	8383524	+	'intron (NM_001042681	intron 12 of 22)'	'intron (NM_001042681	intron 12 of 22)'	40605	473	RERE	1.06632	0.000707955	0.00161961	1	-0.0024182	0.994393	0.201297	0	-0.167389	0.61624	1.01435e-06	1	-1.06873	0.000858039	0.00192537	1	-0.583752	0.0481938	0.481557	0	-2.05712	7.53457e-09	9.01113e-12	1	-2.97313	3.01859e-15	2.65995e-13	1	-1.79811	1.49051e-06	7.36855e-15	1	0.484982	0.137355	1.48124e-06	1	-1.47337	4.52915e-05
chr1_8389946_8390368	chr1	8389946	8390368	+	'intron (NM_001042681	intron 12 of 22)'	'intron (NM_001042681	intron 12 of 22)'	33530	473	RERE	-2.81517	3.59347e-09	2.63177e-08	1	-0.557924	0.194566	0.514227	0	-3.57476	3.73746e-11	4.46452e-12	1	2.25724	3.64825e-06	1.39588e-05	1	-0.386927	0.480275	0.972234	0	1.99889	4.72332e-05	0.00690723	1	-1.56224	0.0190921	0.0809918	0	1.39037	0.00946065	0.015719	1	-2.64417	1.92721e-07	1.51351e-09	1	2.38582	3.09852e-06
chr1_8394597_8396034	chr1	8394597	8396034	+	'intron (NM_001042681	intron 12 of 22)'	AluSx3|SINE|Alu	28372	473	RERE	70.0919	6.404e-07	2.84167e-06	0	70.0919	0.716743	1	0	70.0919	2.17074e-13	4.04891e-12	1	70.0919	6.11298e-06	2.21766e-05	0	70.0919	0.0509916	0.49382	0	70.0919	0.72842	0.77212	0	70.0919	2.74089e-10	9.82257e-09	1	70.0919	0.379925	0.449684	1	70.0919	2.13956e-10	2.33804e-09	1	70.0919	0.139583	0.190747
chr1_8396829_8398260	chr1	8396829	8398260	+	'intron (NM_001042681	intron 12 of 22)'	'intron (NM_001042681	intron 12 of 22)'	26143	473	RERE	-1.6857	1.96741e-17	8.22102e-16	1	-0.0321883	0.865679	0.374401	0	-1.97022	9.93455e-22	2.24226e-15	1	1.65351	1.32455e-16	5.17808e-15	1	-0.149649	0.475418	0.971274	0	1.26661	3.95124e-10	4.00604e-12	1	-0.303527	0.158097	0.374751	0	1.20761	1.902e-08	0.942239	0	-1.80316	4.42044e-19	1.47724e-14	1	1.41626	4.39181e-12
chr1_8407634_8408534	chr1	8407634	8408534	+	'intron (NM_001042681	intron 12 of 22)'	'intron (NM_001042681	intron 12 of 22)'	15603	473	RERE	1.73665	1.06288e-06	4.48962e-06	1	0.184298	0.649384	0.588255	0	0.571893	0.128125	3.79735e-05	1	-1.55235	1.43387e-05	4.76879e-05	1	-0.69329	0.0253793	0.350505	0	-2.51686	9.38024e-10	1.21883e-11	1	-6.03203	7.75134e-12	3.77269e-10	1	-3.09763	7.58061e-10	6.32118e-15	1	0.859061	0.01887	9.09037e-06	1	-1.82357	1.30404e-05
chr1_8408930_8409797	chr1	8408930	8409797	+	'intron (NM_001042681	intron 12 of 22)'	'intron (NM_001042681	intron 12 of 22)'	14324	473	RERE	-0.0782563	0.697685	0.74561	0	0.104918	0.62064	3.13412e-05	1	-1.59604	5.4626e-11	1.18011e-18	1	0.183175	0.368917	0.433067	0	-0.539789	0.00755722	0.175151	0	-1.31916	1.46029e-07	3.9803e-09	1	-2.36459	2.00256e-17	2.5786e-15	1	-1.34422	1.11252e-06	5.72311e-18	1	-0.722964	0.000671071	1.04773e-19	1	-0.779371	0.0025237
chr1_8420925_8421613	chr1	8420925	8421613	+	'intron (NM_001042681	intron 12 of 22)'	'intron (NM_001042681	intron 12 of 22)'	2418	473	RERE	-1.65008	7.9804e-07	3.46893e-06	1	-0.385906	0.240524	0.221625	0	-3.41578	2.00924e-18	3.20779e-22	1	1.26418	0.000194502	0.000501302	1	-0.338752	0.333381	0.923196	0	0.793911	0.0210657	0.599643	0	-3.2118	1.74914e-10	6.54413e-09	1	-0.478796	0.228903	1.56556e-09	1	-1.60293	3.36886e-06	1.2413e-18	1	1.13266	0.00120137
chr1_8427426_8428141	chr1	8427426	8428141	+	'intron (NR_125999	intron 1 of 3)'	'intron (NR_125999	intron 1 of 3)'	3138	102724552	LOC102724552	0.991307	6.06053e-06	2.15081e-05	0	0.452447	0.0623165	0.00817335	0	1.50125	3.68915e-12	7.25101e-21	1	-0.538861	0.0112016	0.019711	0	0.380356	0.0352133	0.415611	0	-0.066077	0.740122	0.900112	0	0.974	3.71151e-08	8.51543e-07	0	0.277959	0.177373	1.66876e-08	1	0.919217	1.05348e-05	4.97736e-14	1	-0.446433	0.0221451
chr1_8430519_8431638	chr1	8430519	8431638	+	'intron (NR_125999	intron 3 of 3)'	'intron (NR_125999	intron 3 of 3)'	6433	102724552	LOC102724552	0.882466	0.000608839	0.00141173	0	0.625511	0.0233522	0.996676	0	0.481609	0.0707924	0.0182878	0	-0.256955	0.29586	0.358291	0	0.284717	0.19872	0.818974	0	-0.847701	0.00124091	0.00128289	0	-0.305537	0.190824	0.423326	0	-0.882487	0.00204049	0.577148	0	0.541672	0.0256004	0.905835	0	-1.13242	1.28375e-05
chr1_8463004_8463990	chr1	8463004	8463990	+	'intron (NM_001042681	intron 11 of 22)'	'intron (NM_001042681	intron 11 of 22)'	31416	106632271	SNORD128	1.1404	0.00192432	0.00403118	1	0.505135	0.202734	0.943548	0	-0.531899	0.196616	1.21418e-06	1	-0.635263	0.0754836	0.108172	0	-1.25364	0.000360673	0.0239948	1	-1.42639	0.000240785	2.43703e-06	1	-4.12182	3.87465e-12	1.98051e-10	1	-0.886753	0.0241679	1.59249e-11	1	-0.61838	0.105075	1.40191e-08	1	-0.172744	0.674112
chr1_8472506_8474061	chr1	8472506	8474061	+	'intron (NM_001042681	intron 10 of 22)'	'intron (NM_001042681	intron 10 of 22)'	21630	106632271	SNORD128	-0.905918	0.00181433	0.00382034	0	-0.181667	0.533009	0.969967	0	-1.90949	5.92959e-10	1.10747e-05	1	0.724251	0.013716	0.0236257	0	-1.20555	0.000104554	0.0100091	1	0.763973	0.00909513	0.00736926	0	-0.759727	0.0130402	0.0599212	0	0.706461	0.0228246	0.288342	0	-1.9298	5.91259e-10	0.000171728	1	1.96952	2.31354e-10
chr1_8477110_8477827	chr1	8477110	8477827	+	'intron (NM_001042681	intron 10 of 22)'	'intron (NM_001042681	intron 10 of 22)'	17445	106632271	SNORD128	-4.01121	1.39008e-25	7.86128e-23	1	0.160039	0.626194	0.919929	0	-4.73672	6.16551e-28	2.46091e-26	1	4.17125	1.62293e-27	2.56987e-24	1	-0.347548	0.434997	0.957539	0	4.27528	6.57781e-29	5.54296e-26	1	-1.10871	0.0272454	0.10661	0	3.93057	4.35026e-23	0.426953	0	-4.5188	8.87732e-30	7.11994e-28	1	4.62283	3.5714e-31
chr1_8495877_8497124	chr1	8495877	8497124	+	'intron (NM_001042681	intron 9 of 22)'	AluJr|SINE|Alu	-1587	106632271	SNORD128	65.2077	2.87333e-18	1.47924e-16	1	65.2077	0.783999	1	0	65.2077	4.36491e-07	2.12112e-06	0	65.2077	4.86916e-19	3.61534e-17	1	65.2077	0.000677448	0.0368293	1	65.2077	2.61738e-21	2.2985e-19	1	65.2077	1.94103e-18	2.90557e-16	1	65.2077	7.86871e-19	7.47751e-17	1	65.2077	1.61477e-11	2.23788e-10	0	65.2077	9.95228e-14	1.90692e-12
chr1_8509807_8510888	chr1	8509807	8510888	+	'intron (NM_001042681	intron 7 of 22)'	'intron (NM_001042681	intron 7 of 22)'	-15434	106632271	SNORD128	-0.0659856	0.752992	0.794143	0	-0.326154	0.144586	0.022856	0	-1.34903	6.21431e-09	4.72346e-20	1	-0.260168	0.232597	0.290293	0	-1.04298	1.63151e-06	0.000509664	1	-0.783052	0.00058704	6.9283e-07	1	-2.60283	1.61397e-21	3.91586e-19	1	-0.72461	0.0029959	2.16843e-19	1	-0.782812	0.000699989	8.55104e-15	1	0.259929	0.279308
chr1_8511584_8512059	chr1	8511584	8512059	+	'intron (NM_001042681	intron 7 of 22)'	'intron (NM_001042681	intron 7 of 22)'	-16908	106632271	SNORD128	-0.0990013	0.821231	0.85322	0	0.494971	0.266003	0.981193	0	0.0304365	0.944933	0.0201662	1	0.593972	0.164945	0.215119	0	-0.418003	0.336945	0.924217	0	0.265901	0.544084	0.82719	0	0.469713	0.255786	0.508788	0	0.747033	0.0956973	0.067862	0	-1.01197	0.0221153	0.000755467	1	0.683903	0.130652
chr1_8516698_8518153	chr1	8516698	8518153	+	'intron (NM_001042681	intron 7 of 22)'	'intron (NM_001042681	intron 7 of 22)'	-22512	106632271	SNORD128	-0.543601	0.0468235	0.0714272	0	-0.404037	0.15613	0.948763	0	-1.01302	0.00038019	4.89553e-12	1	0.139564	0.623135	0.677637	0	-1.2063	4.9262e-05	0.00591102	1	0.720123	0.00836187	0.699876	0	-1.53946	1.11015e-06	1.80129e-05	1	0.780528	0.00693042	4.2507e-07	1	-1.34586	1.22339e-05	3.54736e-08	1	1.92642	9.70809e-11
chr1_8520407_8521092	chr1	8520407	8521092	+	'intron (NM_001042681	intron 7 of 22)'	'intron (NM_001042681	intron 7 of 22)'	-25836	106632271	SNORD128	-1.58786	0.000173283	0.000448344	1	-0.189374	0.642156	0.856512	0	-0.806047	0.0480938	0.140123	0	1.39849	0.00114343	0.00249972	1	0.0132225	0.976262	1	0	2.00951	1.60029e-06	1.28345e-05	1	1.28324	0.00232285	0.0146608	1	1.66071	0.000204692	0.0938032	0	-1.38527	0.00126864	0.313228	0	1.99629	1.85657e-06
chr1_8523716_8524083	chr1	8523716	8524083	+	'intron (NM_001042681	intron 7 of 22)'	'intron (NM_001042681	intron 7 of 22)'	-28986	106632271	SNORD128	-0.264182	0.404071	0.469863	0	-0.124149	0.707209	0.522872	0	-1.07165	0.00164192	0.000190795	1	0.140033	0.665994	0.716567	0	-0.143443	0.646774	0.993184	0	-0.375795	0.266406	0.0258642	0	-1.47955	4.17327e-05	0.000456274	1	-1.01317	0.0103556	0.00699958	1	-0.283476	0.386117	0.000948523	1	-0.232352	0.495248
chr1_8525128_8526520	chr1	8525128	8526520	+	'intron (NM_001042681	intron 7 of 22)'	'intron (NM_001042681	intron 7 of 22)'	-30911	106632271	SNORD128	0.00724462	0.968057	0.974675	0	-0.0947849	0.608831	0.773929	0	-0.701994	0.000150503	1.81853e-14	1	-0.10203	0.576285	0.634802	0	-0.328353	0.0675218	0.558936	0	-0.249053	0.173889	0.00355393	0	-1.44273	1.9901e-14	1.53072e-12	1	-0.369861	0.0584162	1.67888e-14	1	-0.226323	0.21856	1.23948e-12	1	0.0792994	0.667363
chr1_8533003_8533658	chr1	8533003	8533658	+	'intron (NM_001042681	intron 7 of 22)'	L1MEd|LINE|L1	-38417	106632271	SNORD128	16.4793	0.519705	0.581634	0	16.4793	0.371987	1	0	16.4793	1.14893e-05	3.97702e-05	1	16.4793	0.752986	0.793558	0	16.4793	3.07128e-07	0.000152658	1	16.4793	0.0641553	0.09359	1	16.4793	2.20231e-10	8.05618e-09	1	16.4793	0.136864	0.188093	1	16.4793	5.53778e-06	2.14875e-05	1	16.4793	0.002403	0.00512132
chr1_8540231_8541285	chr1	8540231	8541285	+	'intron (NM_001042681	intron 7 of 22)'	'intron (NM_001042681	intron 7 of 22)'	-45845	106632271	SNORD128	-4.23255	1.08022e-18	6.19984e-17	1	-0.0115195	0.978097	0.996515	0	-5.15018	5.66326e-21	1.91507e-20	1	4.22103	1.51733e-18	9.77105e-17	1	-0.994561	0.0893343	0.622234	0	4.18041	3.16518e-18	8.65168e-18	1	-2.3196	0.0021316	0.0136539	1	3.67343	1.88094e-13	0.195477	0	-5.21559	2.86247e-22	3.51314e-20	1	5.17497	5.90952e-22
chr1_8544786_8545529	chr1	8544786	8545529	+	'intron (NM_001042681	intron 6 of 22)'	Charlie2a|DNA|hAT-Charlie	-50244	106632271	SNORD128	20.3548	6.37763e-10	5.46908e-09	1	20.3548	0.772381	1	0	20.3548	6.17805e-11	6.98927e-10	1	20.3548	4.7634e-09	3.58961e-08	1	20.3548	0.62961	0.993184	0	20.3548	1.20156e-09	9.3926e-09	1	20.3548	0.798127	0.916065	0	20.3548	6.91051e-07	3.98554e-06	0	20.3548	3.86557e-10	3.99572e-09	1	20.3548	9.11397e-11	9.75186e-10
chr1_8555158_8555968	chr1	8555158	8555968	+	'intron (NM_001042681	intron 6 of 22)'	'intron (NM_001042681	intron 6 of 22)'	-60650	106632271	SNORD128	-4.15163	1.42462e-19	1.04438e-17	1	-0.0054532	0.987491	0.986313	0	-4.22414	1.80332e-18	3.53429e-18	1	4.14618	2.04295e-19	1.70639e-17	1	-1.82924	0.0133123	0.242416	0	4.25541	1.81865e-20	5.55712e-13	1	-1.358	0.054443	0.179578	0	3.4057	1.97139e-12	0.202368	0	-5.97541	9.36558e-19	5.70369e-18	1	6.08465	1.96952e-19
chr1_8560652_8561680	chr1	8560652	8561680	+	'intron (NM_001042681	intron 4 of 22)'	'intron (NM_001042681	intron 4 of 22)'	-66253	106632271	SNORD128	-0.0910732	0.732052	0.77591	0	0.175252	0.522011	0.875579	0	-0.946607	0.00085903	0.000136463	1	0.266325	0.317754	0.381179	0	-0.662219	0.0137546	0.247301	0	0.359747	0.173202	0.449399	0	-1.03858	0.000228958	0.00202002	1	-0.165442	0.572931	0.00104791	1	-0.928544	0.000783094	1.16689e-05	1	1.02197	0.000192787
chr1_8602462_8603360	chr1	8602462	8603360	+	'intron (NM_001042681	intron 4 of 22)'	L2c|LINE|L2	-107998	106632271	SNORD128	31.9567	0.00147724	0.00316659	0	31.9567	0.346895	1	0	31.9567	3.82638e-10	3.65949e-09	1	31.9567	3.90908e-05	0.00011758	1	31.9567	0.187937	0.805874	0	31.9567	0.0196752	0.0325956	0	31.9567	0.00907307	0.0448376	0	31.9567	0.023872	0.0412904	0	31.9567	9.13671e-08	5.47213e-07	1	31.9567	0.000342643	0.000879166
chr1_8603845_8604605	chr1	8603845	8604605	+	'intron (NM_001042681	intron 4 of 22)'	MIRb|SINE|MIR	-109312	106632271	SNORD128	89.7766	2.77246e-15	7.24568e-14	1	89.7766	0.854367	1	0	89.7766	2.88159e-20	2.78764e-18	1	89.7766	7.37079e-16	2.41882e-14	1	89.7766	0.0946793	0.636543	0	89.7766	3.46575e-14	6.50147e-13	1	89.7766	0.0172882	0.0749221	0	89.7766	4.73281e-14	1.40204e-12	0	89.7766	1.1091e-21	2.1308e-19	1	89.7766	9.51897e-20	6.64473e-18
chr1_8623585_8624357	chr1	8623585	8624357	+	'intron (NM_001042681	intron 3 of 22)'	'intron (NM_001042681	intron 3 of 22)'	-129058	106632271	SNORD128	-1.51148	4.48961e-05	0.00013169	1	0.121713	0.733144	0.993586	0	-2.98285	5.34177e-12	2.49166e-13	1	1.6332	1.08904e-05	3.72998e-05	1	-0.479631	0.225676	0.845875	0	1.57731	2.15123e-05	0.0605276	0	-1.50149	0.000773047	0.005763	1	1.06022	0.00820725	0.00019715	1	-2.11283	3.56052e-08	4.59371e-14	1	2.05694	8.04682e-08
chr1_8629115_8630181	chr1	8629115	8630181	+	'intron (NM_001042681	intron 2 of 22)'	'intron (NM_001042681	intron 2 of 22)'	-134735	106632271	SNORD128	-1.03919	0.0012076	0.0026356	1	0.0867329	0.783079	0.19252	0	-3.58134	1.22883e-14	6.84665e-14	1	1.12593	0.000490011	0.00115813	1	-0.117224	0.723649	0.995258	0	0.144973	0.673619	0.192455	0	-3.04525	7.26462e-09	1.93709e-07	1	0.324791	0.370252	1.10338e-06	1	-1.24315	0.000135371	2.26054e-14	1	0.262197	0.449613
chr1_8648886_8649477	chr1	8648886	8649477	+	'intron (NM_001042681	intron 2 of 22)'	'intron (NM_001042681	intron 2 of 22)'	-154268	106632271	SNORD128	-5.79664	1.08019e-18	6.19984e-17	1	-0.194796	0.667491	0.996931	0	-8.4532	2.99969e-14	1.37018e-13	1	5.60185	1.73848e-17	8.57034e-16	1	-2.86923	0.0177767	0.287542	0	5.74559	2.33249e-18	7.379e-17	1	-0.939486	0.334666	0.590095	0	5.24899	7.32928e-15	0.342996	0	-8.47108	2.7789e-14	7.49981e-13	1	8.61482	9.87277e-15
chr1_8651079_8652008	chr1	8651079	8652008	+	'intron (NM_001042681	intron 2 of 22)'	'intron (NM_001042681	intron 2 of 22)'	-156630	106632271	SNORD128	0.571151	0.0371588	0.0581586	0	-0.0164796	0.958255	0.994784	0	-0.642497	0.0423967	0.230999	0	-0.58763	0.0394471	0.0608449	0	-0.860536	0.00107511	0.0505261	0	-0.524843	0.0611591	0.107953	0	-1.41091	2.15696e-06	3.26565e-05	1	-0.857338	0.00800444	0.0021628	0	-0.272906	0.371513	0.268876	0	0.335693	0.264273
chr1_8652434_8652932	chr1	8652434	8652932	+	'intron (NM_001042681	intron 2 of 22)'	THE1C|LTR|ERVL-MaLR	-157770	106632271	SNORD128	14.0587	3.84635e-07	1.79274e-06	1	14.0587	0.560609	1	0	14.0587	5.07706e-05	0.000151428	0	14.0587	5.20089e-06	1.91823e-05	1	14.0587	0.294914	0.902934	0	14.0587	4.04191e-08	2.31391e-07	1	14.0587	0.000182994	0.00166523	1	14.0587	3.52229e-07	2.18237e-06	1	14.0587	0.000162994	0.000449267	0	14.0587	1.65442e-06	7.19164e-06
chr1_8661707_8662137	chr1	8661707	8662137	+	'intron (NM_001042681	intron 1 of 22)'	'intron (NM_001042681	intron 1 of 22)'	155718	473	RERE	-3.62316	6.99832e-12	9.0319e-11	1	-0.125617	0.775815	0.507639	0	-5.47031	1.35429e-12	1.006e-12	1	3.49754	4.60386e-11	5.36825e-10	1	-0.133006	0.828252	0.998165	0	2.7687	2.93003e-07	3.4921e-05	1	-1.15612	0.111116	0.296169	0	2.4924	1.24525e-05	0.19228	0	-3.63055	1.73822e-11	5.13401e-12	1	2.9017	1.2057e-07
chr1_8664030_8664649	chr1	8664030	8664649	+	'intron (NM_001042681	intron 1 of 22)'	L2b|LINE|L2	153301	473	RERE	13.4219	0.047241	0.0719686	0	13.4219	0.816422	1	0	13.4219	0.0524362	0.079679	0	13.4219	0.028361	0.0453004	0	13.4219	0.802655	0.996882	0	13.4219	0.110036	0.150695	0	13.4219	0.0364546	0.133299	0	13.4219	0.097984	0.140891	0	13.4219	0.0501019	0.0776808	0	13.4219	0.172737	0.229461
chr1_8666563_8667082	chr1	8666563	8667082	+	'intron (NM_001042681	intron 1 of 22)'	'intron (NM_001042681	intron 1 of 22)'	150818	473	RERE	-2.15627	3.49616e-06	1.31226e-05	1	-0.188837	0.665176	0.476274	0	-3.7421	7.97412e-11	4.79986e-11	1	1.96743	2.84613e-05	8.83006e-05	1	-0.78879	0.136288	0.727947	0	1.27719	0.00808099	0.0897605	0	-2.94495	0.000179425	0.0016357	1	0.982089	0.0589755	0.00803576	1	-2.75623	4.7274e-08	5.26154e-10	1	2.06598	6.23363e-05
chr1_8669581_8670377	chr1	8669581	8670377	+	'intron (NM_001042681	intron 1 of 22)'	'intron (NM_001042681	intron 1 of 22)'	147661	473	RERE	-1.42378	3.18584e-06	1.20759e-05	1	-0.136863	0.644909	0.717334	0	-2.02115	7.03772e-10	1.95256e-14	1	1.28692	3.34624e-05	0.000102191	1	-0.961768	0.00530941	0.141614	0	0.990605	0.00161219	0.00978643	0	-2.57858	2.26344e-08	5.43327e-07	1	0.5083	0.141458	0.000723338	1	-2.24869	2.64067e-11	6.92758e-13	1	1.95237	1.02746e-08
chr1_8671130_8671693	chr1	8671130	8671693	+	'intron (NM_001042681	intron 1 of 22)'	Charlie17|DNA|hAT-Charlie	146229	473	RERE	9.74579	0.178759	0.231993	0	9.74579	0.942754	1	0	9.74579	0.139799	0.188559	0	9.74579	0.215668	0.271877	0	9.74579	0.506925	0.977803	0	9.74579	0.0641161	0.0935443	0	9.74579	0.0537573	0.177899	0	9.74579	0.635299	0.692319	0	9.74579	0.534094	0.600669	0	9.74579	0.218146	0.280726
chr1_8679010_8679735	chr1	8679010	8679735	+	'intron (NM_001042681	intron 1 of 22)'	'intron (NM_001042681	intron 1 of 22)'	138268	473	RERE	-3.96522	2.6912e-17	1.09534e-15	1	-0.0254955	0.948059	0.787724	0	-4.83312	1.68107e-18	1.17449e-17	1	3.93973	5.21757e-17	2.26386e-15	1	0.162346	0.758755	0.996436	0	3.4656	2.38314e-13	5.47498e-07	1	-1.40409	0.0350725	0.129476	0	3.34633	1.11494e-11	0.471255	0	-3.77738	2.68044e-16	2.6462e-17	1	3.30326	1.14965e-12
chr1_8681026_8681666	chr1	8681026	8681666	+	'intron (NM_001042681	intron 1 of 22)'	'intron (NM_001042681	intron 1 of 22)'	136294	473	RERE	-0.666803	0.140998	0.188507	0	-0.785433	0.0961034	0.624521	0	-1.9314	7.95926e-05	7.27251e-09	1	-0.11863	0.801809	0.836044	0	-0.265723	0.562074	0.98838	0	-0.106314	0.821345	0.0353328	1	-2.95914	8.4494e-07	1.41233e-05	1	-1.33022	0.0169206	1.06621e-05	1	-0.147093	0.757875	1.46272e-05	1	0.159409	0.737362
chr1_8682002_8682829	chr1	8682002	8682829	+	'intron (NM_001042681	intron 1 of 22)'	'intron (NM_001042681	intron 1 of 22)'	135225	473	RERE	-3.31838	2.05268e-11	2.3987e-10	1	-0.0224598	0.959269	0.867946	0	-3.86617	6.25226e-13	1.31928e-11	1	3.29592	3.23171e-11	3.87862e-10	1	0.439876	0.407704	0.946272	0	3.76271	2.3548e-14	3.35064e-10	1	-1.25606	0.0499509	0.168578	0	2.94734	1.47174e-08	0.765677	0	-2.85604	2.7086e-09	2.32139e-11	1	3.32284	3.08951e-12
chr1_8700971_8702070	chr1	8700971	8702070	+	'intron (NM_001042681	intron 1 of 22)'	'intron (NM_001042681	intron 1 of 22)'	116120	473	RERE	0.795664	0.00127848	0.00277637	0	0.0587858	0.81714	0.997858	0	0.671844	0.00675282	0.0996459	0	-0.736878	0.00296966	0.00594595	0	-0.110782	0.645855	0.993184	0	-0.814815	0.00102628	1.65802e-05	1	-0.304413	0.209013	0.447723	0	-0.963198	0.000269897	0.33968	0	0.626096	0.0117334	0.157635	0	-0.704033	0.00462341
chr1_8702895_8703740	chr1	8702895	8703740	+	'intron (NM_001042681	intron 1 of 22)'	CpG	114323	473	RERE	46.0889	1.26443e-06	5.2503e-06	1	46.0889	0.27535	1	0	46.0889	3.81407e-06	1.48061e-05	0	46.0889	3.67621e-09	2.8396e-08	1	46.0889	0.449368	0.963657	0	46.0889	9.32665e-07	3.97633e-06	1	46.0889	0.0777713	0.232158	0	46.0889	1.47287e-09	1.59525e-08	0	46.0889	1.95306e-07	1.07883e-06	0	46.0889	2.63883e-05	8.68108e-05
chr1_8712043_8713404	chr1	8712043	8713404	+	'intron (NM_001042681	intron 1 of 22)'	'intron (NM_001042681	intron 1 of 22)'	104917	473	RERE	1.07178	2.57063e-05	7.9393e-05	1	0.522262	0.0578419	0.881973	0	0.623712	0.0175165	0.596627	0	-0.549522	0.0258521	0.0417187	0	-0.43023	0.0601357	0.533831	0	-1.3576	5.13838e-07	0.00040702	0	-0.905649	0.000172438	0.00157927	0	-1.36814	3.40686e-06	0.000955316	0	0.119291	0.635476	0.208299	0	-0.927374	0.000745502
chr1_8751939_8752783	chr1	8751939	8752783	+	'intron (NM_001042681	intron 1 of 22)'	'intron (NM_001042681	intron 1 of 22)'	65279	473	RERE	-2.60653	9.90445e-07	4.21216e-06	1	-0.455831	0.344731	0.447556	0	-4.42723	1.94978e-09	6.37141e-09	1	2.1507	7.69805e-05	0.000216947	1	-1.24205	0.0668824	0.557267	0	1.60684	0.00386389	0.880117	0	-1.81876	0.0198005	0.0833589	0	1.547	0.00869692	0.148005	0	-3.39274	1.10432e-07	4.41895e-07	1	2.84889	1.1534e-05
chr1_8813111_8813307	chr1	8813111	8813307	+	'intron (NM_012102	intron 1 of 23)'	'intron (NM_012102	intron 1 of 23)'	4431	473	RERE	-3.25864	6.34583e-08	3.53387e-07	1	0.308516	0.472754	0.565533	0	-3.37766	1.68663e-07	2.8104e-07	1	3.56716	2.87343e-09	2.27213e-08	1	-0.376045	0.626196	0.993184	0	4.00079	1.53263e-11	1.28825e-10	1	0.493105	0.487001	0.722183	0	3.37494	6.21458e-08	0.962051	0	-3.9432	1.0516e-09	1.99775e-08	1	4.37684	7.58948e-12
chr1_8814056_8814262	chr1	8814056	8814262	+	'intron (NM_012102	intron 1 of 23)'	'intron (NM_012102	intron 1 of 23)'	3481	473	RERE	-4.10034	7.57138e-09	5.18748e-08	1	-0.00475615	0.99224	0.935648	0	-4.13624	3.15158e-08	5.9398e-08	1	4.09558	9.02817e-09	6.3752e-08	1	1.0868	0.165874	0.774289	0	4.44756	3.19668e-10	1.41193e-09	1	-1.59861	0.190953	0.423517	0	3.42936	4.559e-06	0.668641	0	-3.00878	3.7648e-07	7.25008e-08	1	3.36076	9.64626e-09
chr1_8858175_8858477	chr1	8858175	8858477	+	Intergenic	Intergenic	8264	102465436	MIR6728	12.3088	-2.14227	0.000149387	1	12.3088	0.3551	1	0	12.3088	-1.83072	0.00112548	1	12.3088	2.49737	8.38748e-06	1	12.3088	0.572754	0.90887	0	12.3088	2.51511	6.63285e-06	1	12.3088	0.682815	0.468122	0	12.3088	2.44152	4.05242e-05	1	12.3088	-1.92462	0.000298235	1	12.3088	1.94235	0.000249415	1
chr1_8859333_8860009	chr1	8859333	8860009	+	Intergenic	Intergenic	6919	102465436	MIR6728	36.4364	-0.62327	0.0109784	0	36.4364	0.192202	1	0	36.4364	-0.862344	0.000663037	0	36.4364	0.815473	0.000781048	0	36.4364	-0.181195	0.956495	0	36.4364	0.70815	0.00387686	0	36.4364	-0.436241	0.219746	0	36.4364	0.824783	0.001574	0	36.4364	-0.996668	5.19404e-05	0	36.4364	0.889345	0.000340482	0
chr1_8866945_8867530	chr1	8866945	8867530	+	promoter-TSS (NR_106786)	promoter-TSS (NR_106786)	-647	102465436	MIR6728	24.7482	-3.7953	1.22296e-11	1	24.7482	0.0371171	1	0	24.7482	-4.50274	9.88856e-12	1	24.7482	3.83242	9.49554e-12	1	24.7482	0.0937419	1	0	24.7482	3.80326	1.14788e-11	1	24.7482	0.0598524	0.965427	0	24.7482	4.1767	5.6233e-13	1	24.7482	-3.73868	1.59906e-11	1	24.7482	3.70952	1.961e-11	1
chr1_8873620_8874081	chr1	8873620	8874081	+	'intron (NM_001353346	intron 2 of 11)'	'intron (NM_001353346	intron 2 of 11)'	4836	2023	ENO1	-2.52845	3.71268e-10	3.3467e-09	1	0.0937694	0.802946	0.983809	0	-2.21614	3.26756e-08	5.42288e-05	1	2.62222	8.78637e-11	9.64558e-10	1	0.199454	0.63962	0.993184	0	2.40079	3.21681e-09	2.37871e-08	1	1.02582	0.0133847	0.061164	0	2.6127	5.60799e-10	0.1127	0	-2.42276	1.35781e-09	2.14114e-05	1	2.20134	4.04513e-08
chr1_8880091_8880374	chr1	8880091	8880374	+	TTS (NR_038351)	TTS (NR_038351)	1397	100505975	ENO1-AS1	19.6649	-2.67709	1.03928e-09	1	19.6649	0.222299	1	0	19.6649	-3.33776	2.15905e-11	1	19.6649	2.89939	3.75639e-11	1	19.6649	0.16005	0.995258	0	19.6649	2.53901	9.69e-09	1	19.6649	-1.0782	0.17173	0	19.6649	2.03957	2.4895e-05	1	19.6649	-2.73934	2.10747e-10	1	19.6649	2.37897	4.86758e-08	1
chr1_8899698_8900540	chr1	8899698	8900540	+	Intergenic	MER41B|LTR|ERV1	21284	100505975	ENO1-AS1	74.6402	-1.68882	2.19309e-09	1	74.6402	-0.0407067	1	0	74.6402	-2.12344	3.10464e-13	1	74.6402	1.64811	6.76979e-09	1	74.6402	0.0973778	0.995258	0	74.6402	1.44306	4.26193e-07	1	74.6402	-0.878359	0.0163188	0	74.6402	1.40214	4.20116e-06	1	74.6402	-1.55074	5.02435e-08	1	74.6402	1.34568	2.50494e-06	1
chr1_8901390_8901930	chr1	8901390	8901930	+	Intergenic	AluSz|SINE|Alu	22825	100505975	ENO1-AS1	21.5711	-4.52734	5.26757e-13	1	21.5711	-0.0750599	1	0	21.5711	-5.07554	7.74327e-13	1	21.5711	4.45228	1.60233e-12	1	21.5711	-0.652786	0.936038	0	21.5711	3.91744	6.25877e-10	1	21.5711	-1.70031	0.210762	0	21.5711	3.63641	5.34917e-08	1	21.5711	-5.10507	2.16482e-13	1	21.5711	4.57022	6.00562e-11	1
chr1_8917899_8918749	chr1	8917899	8918749	+	Intergenic	Intergenic	-27510	765	CA6	46.1017	-0.104634	0.687138	0	46.1017	-0.225122	1	0	46.1017	0.227184	0.361089	0	46.1017	-0.120488	0.655021	0	46.1017	-0.247246	0.867789	0	46.1017	-0.00347151	0.991009	0	46.1017	-1.41233	4.30672e-07	1	46.1017	0.164028	0.556168	0	46.1017	-0.126759	0.648228	0	46.1017	0.243775	0.354239	0
chr1_8920807_8921186	chr1	8920807	8921186	+	Intergenic	Intergenic	-24838	765	CA6	13.5691	-0.0455739	0.946684	0	13.5691	0.136511	1	0	13.5691	1.29007	0.0203605	1	13.5691	0.182084	0.781994	0	13.5691	-0.0143497	1	0	13.5691	1.837	0.000367115	1	13.5691	-0.167086	0.893083	0	13.5691	1.97931	0.000289884	1	13.5691	-0.196434	0.768867	0	13.5691	1.85135	0.000355914	1
chr1_8926006_8926426	chr1	8926006	8926426	+	Intergenic	Intergenic	-19618	765	CA6	14.2717	-0.317805	0.66648	0	14.2717	-0.187114	1	0	14.2717	1.82444	0.00277025	1	14.2717	0.130691	0.869811	0	14.2717	-1.04925	0.705293	0	14.2717	2.95968	3.15386e-07	1	14.2717	-0.277473	0.836588	0	14.2717	3.45552	8.12194e-09	1	14.2717	-1.17994	0.145536	0	14.2717	4.00894	1.73181e-09	1
chr1_8926564_8927982	chr1	8926564	8927982	+	Intergenic	HERVFH21-int|LTR|ERV1	-18561	765	CA6	63.252	1.24207	0.00381857	1	63.252	-0.00950149	1	0	63.252	3.1881	5.33025e-15	1	63.252	-1.25157	0.00452212	1	63.252	-1.41094	0.0176461	1	63.252	1.20202	0.00120453	1	63.252	-1.08709	0.0237667	1	63.252	1.48445	0.000143305	1	63.252	-0.159367	0.764045	0	63.252	2.61295	6.43128e-11	1
chr1_8938222_8939138	chr1	8938222	8939138	+	Intergenic	LTR77|LTR|ERV1	-7154	765	CA6	19.8849	-0.540307	0.241127	0	19.8849	0.319861	1	0	19.8849	0.0963735	0.842875	0	19.8849	0.860168	0.0534954	0	19.8849	-0.0576886	1	0	19.8849	1.02157	0.0187508	1	19.8849	-1.47701	0.0190694	1	19.8849	1.61641	0.000253146	1	19.8849	-0.917857	0.0411166	0	19.8849	1.07926	0.0138509	1
chr1_8946195_8947592	chr1	8946195	8947592	+	'intron (NM_001270502	intron 1 of 5)'	AluSz6|SINE|Alu	1059	765	CA6	67.7558	2.1389e-05	6.72129e-05	0	67.7558	0.215344	1	0	67.7558	4.6361e-07	2.24038e-06	1	67.7558	4.27379e-08	2.58486e-07	1	67.7558	0.297661	0.904652	0	67.7558	4.33117e-09	3.03309e-08	1	67.7558	1.36541e-10	5.22093e-09	1	67.7558	2.66582e-07	1.70017e-06	1	67.7558	1.09091e-10	1.26938e-09	1	67.7558	7.67964e-12	1.01213e-10
chr1_8958948_8959264	chr1	8958948	8959264	+	'intron (NM_001270501	intron 3 of 6)'	'intron (NM_001270501	intron 3 of 6)'	13272	765	CA6	-1.95988	0.00185381	0.00389588	1	0.143393	0.803388	0.883127	0	-2.00983	0.00188524	1.29064e-06	1	2.10327	0.000859816	0.00192907	1	-2.31181	0.0140291	0.250009	0	2.50124	5.68758e-05	0.114324	0	-3.02268	0.00975704	0.0475171	1	2.52737	0.000100955	0.0052834	1	-4.41508	1.09998e-06	7.70045e-07	1	4.81305	8.70225e-08
chr1_8959989_8960655	chr1	8959989	8960655	+	'intron (NM_001270501	intron 3 of 6)'	L1M4a1|LINE|L1	14488	765	CA6	21.9827	4.93095e-13	7.98282e-12	1	21.9827	0.870603	1	0	21.9827	3.20173e-12	4.70578e-11	1	21.9827	2.57968e-13	4.80215e-12	1	21.9827	0.0657308	0.553199	0	21.9827	8.33357e-15	1.76442e-13	1	21.9827	0.0248027	0.0992704	0	21.9827	4.40065e-13	1.03565e-11	0	21.9827	6.33152e-12	9.54592e-11	1	21.9827	8.16362e-13	1.29829e-11
chr1_8962482_8963315	chr1	8962482	8963315	+	'intron (NM_001270501	intron 4 of 6)'	'intron (NM_001270501	intron 4 of 6)'	17064	765	CA6	-1.07256	0.00116352	0.00254761	1	0.456769	0.145206	0.483893	0	-0.00120325	0.996913	1.78659e-09	1	1.52933	2.63988e-06	1.04364e-05	1	-0.421908	0.234471	0.853814	0	1.67431	2.04018e-07	0.00236903	1	-1.3278	0.00126114	0.00875403	1	1.85872	3.35482e-08	0.00248259	1	-1.95124	8.96573e-09	7.34414e-13	1	2.09622	4.50938e-10
chr1_8965313_8965802	chr1	8965313	8965802	+	'intron (NM_001270501	intron 4 of 6)'	L1MB3|LINE|L1	19723	765	CA6	23.5076	8.14361e-12	1.0358e-10	1	23.5076	0.441757	1	0	23.5076	2.46795e-08	1.60092e-07	1	23.5076	7.11643e-10	6.40534e-09	1	23.5076	0.078306	0.590299	0	23.5076	1.34825e-15	3.31292e-14	1	23.5076	0.350283	0.606668	0	23.5076	3.07438e-15	1.19534e-13	0	23.5076	3.97654e-11	5.06469e-10	1	23.5076	1.84883e-15	5.03475e-14
chr1_8969702_8971670	chr1	8969702	8971670	+	'intron (NM_001270501	intron 5 of 6)'	AluSz|SINE|Alu	24852	765	CA6	143.883	0.104143	0.144656	0	143.883	0.939525	1	0	143.883	0.155105	0.206347	1	143.883	0.123511	0.166776	0	143.883	0.135411	0.726259	0	143.883	0.131792	0.176593	1	143.883	6.97227e-10	2.29243e-08	1	143.883	0.664045	0.718469	1	143.883	0.941649	0.954485	1	143.883	0.970135	0.977046
chr1_8983701_8984084	chr1	8983701	8984084	+	Intergenic	Tigger3a|DNA|TcMar-Tigger	38058	765	CA6	13.3165	-2.53565	1.05587e-06	1	13.3165	0.0425297	1	0	13.3165	-1.17882	0.00861953	1	13.3165	2.57818	8.94802e-07	1	13.3165	-0.0635941	1	0	13.3165	2.75438	1.00743e-07	1	13.3165	-0.848714	0.454343	0	13.3165	3.28678	4.79762e-10	1	13.3165	-2.64178	6.11004e-07	1	13.3165	2.81797	6.83875e-08	1
chr1_8986603_8987303	chr1	8986603	8987303	+	Intergenic	Intergenic	39392	155184	SLC2A7	19.0013	0.0697651	0.868829	0	19.0013	0.0621546	1	0	19.0013	0.495103	0.193292	0	19.0013	-0.00761053	0.986513	0	19.0013	-0.122736	0.994738	0	19.0013	0.356356	0.348321	0	19.0013	-2.52223	1.51169e-05	1	19.0013	0.24686	0.564591	0	19.0013	-0.115126	0.791428	0	19.0013	0.479093	0.210325	0
chr1_8987710_8988453	chr1	8987710	8988453	+	Intergenic	Intergenic	38264	155184	SLC2A7	46.2066	0.115977	0.704546	0	46.2066	0.118578	1	0	46.2066	0.104642	0.736795	0	46.2066	0.00260086	0.993934	0	46.2066	-0.0441046	1	0	46.2066	-0.091876	0.7674	0	46.2066	-1.16789	0.000199214	1	46.2066	-0.080474	0.813164	0	46.2066	-0.0467054	0.885744	0	46.2066	-0.0477714	0.88304	0
chr1_9004200_9005554	chr1	9004200	9005554	+	'exon (NM_207420	exon 11 of 12)'	'exon (NM_207420	exon 11 of 12)'	21468	155184	SLC2A7	-0.132199	0.631022	0.685614	0	0.234192	0.406315	0.874462	0	0.263593	0.334229	7.9669e-05	1	0.366391	0.182483	0.234935	0	-0.134842	0.617482	0.993184	0	0.410982	0.132365	0.596175	0	-0.459852	0.0996093	0.275695	0	0.473365	0.102395	0.00102173	1	-0.501234	0.0702733	2.72872e-06	1	0.545824	0.0473182
chr1_9052199_9052908	chr1	9052199	9052908	+	'intron (NM_001328620	intron 3 of 11)'	L1MC1|LINE|L1	17275	6518	SLC2A5	12.5375	2.61077e-09	1.96773e-08	1	12.5375	0.0528258	1	0	12.5375	8.11857e-10	7.24449e-09	1	12.5375	6.30893e-05	0.000181186	1	12.5375	0.101346	0.654477	0	12.5375	4.74239e-06	1.72773e-05	1	12.5375	0.0741708	0.22445	0	12.5375	0.0020381	0.00473464	1	12.5375	1.48438e-07	8.4364e-07	1	12.5375	8.13452e-09	5.88192e-08
chr1_9077954_9078474	chr1	9077954	9078474	+	Intergenic	MER41B|LTR|ERV1	-5987	6518	SLC2A5	11.6384	-2.98191	1.65029e-08	1	11.6384	0.742809	1	0	11.6384	-4.75986	2.06061e-08	1	11.6384	3.72472	6.88038e-13	1	11.6384	-1.24036	0.616351	0	11.6384	3.13167	2.84478e-09	1	11.6384	-2.75947	0.0603436	0	11.6384	2.85754	3.6533e-07	1	11.6384	-4.96508	2.91913e-13	1	11.6384	4.37204	1.89639e-10	1
chr1_9110683_9111349	chr1	9110683	9111349	+	'intron (NM_024980	intron 2 of 3)'	MIRb|SINE|MIR	18154	80045	GPR157	24.8449	0.00396179	0.00777524	0	24.8449	0.202133	1	0	24.8449	0.00075422	0.0017415	1	24.8449	0.132324	0.177177	0	24.8449	0.951763	1	0	24.8449	0.0138354	0.0237541	0	24.8449	0.00693856	0.0361263	0	24.8449	0.648204	0.703926	1	24.8449	0.118423	0.165052	1	24.8449	0.011814	0.0214983
chr1_9115710_9116109	chr1	9115710	9116109	+	'intron (NM_024980	intron 1 of 3)'	MER58A|DNA|hAT-Charlie	13261	80045	GPR157	11.7365	2.8256e-05	8.65445e-05	1	11.7365	0.158816	1	0	11.7365	0.00113958	0.00253515	1	11.7365	0.00776561	0.0141804	1	11.7365	0.206178	0.826612	0	11.7365	0.00873496	0.0157213	1	11.7365	0.0282591	0.10963	0	11.7365	0.00048428	0.00132402	0	11.7365	0.000164329	0.000452598	1	11.7365	0.000188701	0.000512824
chr1_9121877_9123062	chr1	9121877	9123062	+	'intron (NM_024980	intron 1 of 3)'	L1MC4|LINE|L1	6701	80045	GPR157	44.8205	0.381214	0.446743	0	44.8205	0.93782	1	0	44.8205	0.191671	0.247914	1	44.8205	0.436755	0.500786	0	44.8205	0.0992068	0.64853	0	44.8205	0.709187	0.754936	0	44.8205	5.17842e-09	1.43068e-07	1	44.8205	0.744419	0.789546	1	44.8205	0.0197633	0.0339709	1	44.8205	0.0535412	0.082417
chr1_9128233_9130800	chr1	9128233	9130800	+	promoter-TSS (NM_024980)	promoter-TSS (NM_024980)	-346	80045	GPR157	147.923	1.14214	1.0476e-06	1	147.923	0.0028757	1	0	147.923	1.12356	1.79175e-06	1	147.923	-1.13927	1.442e-06	1	147.923	-0.0484066	0.997983	0	147.923	-1.38338	5.58731e-09	1	147.923	-0.155127	0.703385	0	147.923	-1.31153	2.98647e-07	1	147.923	1.09086	4.35541e-06	1	147.923	-1.33498	2.15196e-08	1
chr1_9131586_9131928	chr1	9131586	9131928	+	Intergenic	L1MB7|LINE|L1	-2587	80045	GPR157	11.2456	-2.16826	4.8029e-06	1	11.2456	0.309972	1	0	11.2456	-2.26877	4.58397e-06	1	11.2456	2.47823	1.51503e-07	1	11.2456	0.480273	0.912331	0	11.2456	1.02486	0.052866	0	11.2456	0.177356	0.879309	0	11.2456	1.49091	0.00561747	1	11.2456	-1.99796	8.87137e-06	1	11.2456	0.544589	0.302737	0
chr1_9163584_9164385	chr1	9163584	9164385	+	'intron (NR_132742	intron 1 of 1)'	'intron (NR_132742	intron 1 of 1)'	-12207	407040	MIR34A	-4.64423	1.52819e-12	2.25113e-11	1	0.474746	0.294328	0.998537	0	-3.8808	7.65103e-11	3.03314e-10	1	5.11898	5.34621e-15	1.44926e-13	1	0.843177	0.254983	0.873783	0	4.6674	1.27113e-12	2.07836e-11	1	0.0997329	0.903452	0.953034	0	4.13983	1.33987e-09	0.495664	0	-4.2758	5.02605e-14	1.22312e-12	1	3.82422	2.13422e-11
chr1_9181218_9182924	chr1	9181218	9182924	+	promoter-TSS (NR_132738)	promoter-TSS (NR_132738)	-133	102724571	LINC01759	43.4976	-0.231352	0.566429	0	43.4976	0.172308	1	0	43.4976	-0.667047	0.0880558	0	43.4976	0.40366	0.302737	0	43.4976	-0.0851148	0.996925	0	43.4976	0.222593	0.583414	0	43.4976	-0.991782	0.0303102	0	43.4976	0.299536	0.48424	0	43.4976	-0.488775	0.213933	0	43.4976	0.307708	0.449254	0
chr1_9196194_9197055	chr1	9196194	9197055	+	Intergenic	Intergenic	-14286	106614088	MIR34AHG	38.8123	-1.96782	9.89085e-13	1	38.8123	-0.067457	1	0	38.8123	-2.06852	4.08618e-13	1	38.8123	1.90037	1.06952e-11	1	38.8123	0.0768861	0.996436	0	38.8123	1.902	7.8163e-12	1	38.8123	-1.03499	0.00968364	1	38.8123	1.57023	2.23098e-07	1	38.8123	-1.82348	5.75599e-11	1	38.8123	1.82511	4.37215e-11	1
chr1_9199080_9199370	chr1	9199080	9199370	+	Intergenic	Intergenic	-16887	106614088	MIR34AHG	11.2618	-4.39054	6.29249e-06	1	11.2618	-0.130559	1	0	11.2618	-3.02052	0.000131776	1	11.2618	4.25998	1.3684e-05	1	11.2618	1.0448	0.910315	0	11.2618	5.21378	5.66789e-08	1	11.2618	0.830034	0.68316	0	11.2618	5.39577	4.74955e-08	1	11.2618	-3.21518	7.19642e-05	1	11.2618	4.16898	1.20197e-07	1
chr1_9201829_9203225	chr1	9201829	9203225	+	Intergenic	Intergenic	-20189	106614088	MIR34AHG	28.1732	-0.275262	0.559672	0	28.1732	-0.11115	1	0	28.1732	0.24732	0.600927	0	28.1732	0.164112	0.7376	0	28.1732	0.217954	0.991943	0	28.1732	-0.0198406	0.970436	0	28.1732	-0.877451	0.135372	0	28.1732	0.37074	0.459388	0	28.1732	0.0538425	0.917042	0	28.1732	-0.237795	0.627982	0
chr1_9203463_9203983	chr1	9203463	9203983	+	Intergenic	Intergenic	-21385	106614088	MIR34AHG	17.9115	-1.38798	0.00109269	1	17.9115	0.342302	1	0	17.9115	-0.878278	0.0382257	0	17.9115	1.73028	3.75915e-05	1	17.9115	0.42861	0.898856	0	17.9115	1.66126	7.61077e-05	1	17.9115	-0.092232	0.929487	0	17.9115	1.51859	0.000851068	1	17.9115	-1.30167	0.00148101	1	17.9115	1.23265	0.00269332	1
chr1_9207098_9207568	chr1	9207098	9207568	+	Intergenic	Intergenic	-24995	106614088	MIR34AHG	10.4099	-5.51073	7.58004e-08	1	10.4099	0.109631	1	0	10.4099	-4.89263	1.38817e-07	1	10.4099	5.62036	4.44362e-08	1	10.4099	-0.585882	0.994246	0	10.4099	5.29389	2.64386e-07	1	10.4099	-0.368701	0.913411	0	10.4099	5.48882	1.95029e-07	1	10.4099	-6.20624	7.45785e-08	1	10.4099	5.87978	3.57929e-07	1
chr1_9228573_9229153	chr1	9228573	9229153	+	Intergenic	L1MB8|LINE|L1	-5941	9563	H6PD	12.7281	-3.95722	1.47163e-07	1	12.7281	0.564376	1	0	12.7281	-4.05652	2.65636e-07	1	12.7281	4.5216	1.58411e-09	1	12.7281	0.965795	0.826003	0	12.7281	3.97219	1.35735e-07	1	12.7281	-0.644994	0.716171	0	12.7281	2.86949	0.000482799	1	12.7281	-3.5558	1.69791e-07	1	12.7281	3.00639	1.17445e-05	1
chr1_9231647_9231916	chr1	9231647	9231916	+	Intergenic	MIRc|SINE|MIR	-3023	9563	H6PD	11.2441	-2.37243	1.04083e-05	1	11.2441	0.125113	1	0	11.2441	-2.55538	5.79825e-06	1	11.2441	2.49755	3.70904e-06	1	11.2441	0.348084	0.981432	0	11.2441	2.42563	6.91282e-06	1	11.2441	-0.16199	0.907547	0	11.2441	1.37691	0.0265861	1	11.2441	-2.14946	4.23511e-05	1	11.2441	2.07755	7.71997e-05	1
chr1_9239618_9240308	chr1	9239618	9240308	+	'5'' UTR (NM_001282587	exon 1 of 5)'	'5'' UTR (NM_001282587	exon 1 of 5)'	119	9563	H6PD	-0.366884	0.167197	0.218852	0	0.230985	0.391335	0.758402	0	-0.543804	0.0464116	0.131979	0	0.597869	0.0242282	0.0393548	0	-0.0570079	0.828097	0.998165	0	0.722726	0.00580679	0.092563	0	-0.531321	0.0557522	0.182719	0	1.14731	2.27049e-05	0.894033	0	-0.654877	0.0139734	0.0193376	0	0.779734	0.00304455
chr1_9266879_9267575	chr1	9266879	9267575	+	'3'' UTR (NM_004285	exon 5 of 5)'	'3'' UTR (NM_004285	exon 5 of 5)'	-25655	80176	SPSB1	-0.401787	0.0702158	0.102275	0	-0.0956828	0.682686	0.527264	0	-0.597071	0.00994758	3.56703e-05	1	0.306104	0.183971	0.236611	0	-0.286544	0.201718	0.822067	0	-0.0481704	0.840867	0.848132	0	-0.703337	0.00398651	0.0230566	0	0.348502	0.153914	0.0286517	0	-0.592648	0.0121971	0.00029257	0	0.238373	0.332035
chr1_9275350_9276171	chr1	9275350	9276171	+	Intergenic	MIR1_Amn|SINE|MIR	-17122	80176	SPSB1	35.8093	-2.73821	3.57343e-08	1	35.8093	-0.255273	1	0	35.8093	-2.49903	5.20141e-07	1	35.8093	2.48293	7.44679e-07	1	35.8093	0.517337	0.896806	0	35.8093	2.54488	3.47468e-07	1	35.8093	0.965272	0.155957	0	35.8093	2.55901	1.16898e-06	1	35.8093	-1.9656	6.76845e-05	1	35.8093	2.02754	3.74987e-05	1
chr1_9280435_9281056	chr1	9280435	9281056	+	Intergenic	Intergenic	-12137	80176	SPSB1	22.7068	-2.23845	2.28155e-07	1	22.7068	-0.0392571	1	0	22.7068	-2.21195	5.46552e-07	1	22.7068	2.1992	4.77605e-07	1	22.7068	0.0266735	1	0	22.7068	2.04929	2.87444e-06	1	22.7068	-0.330491	0.714863	0	22.7068	2.35247	2.91876e-07	1	22.7068	-2.17252	6.64623e-07	1	22.7068	2.02261	3.99705e-06	1
chr1_9289679_9290416	chr1	9289679	9290416	+	Intergenic	Intergenic	-2835	80176	SPSB1	13.0979	0.317668	0.443792	0	13.0979	0.219135	1	0	13.0979	0.0250846	0.956672	0	13.0979	-0.0985326	0.82129	0	13.0979	-0.143761	0.99456	0	13.0979	-0.659391	0.119444	0	13.0979	-1.16517	0.0141427	1	13.0979	-0.883048	0.0625695	0	13.0979	-0.0452283	0.921905	0	13.0979	-0.51563	0.238593	0
chr1_9292329_9293133	chr1	9292329	9293133	+	promoter-TSS (NM_025106)	promoter-TSS (NM_025106)	-151	80176	SPSB1	44.3964	0.568491	0.0108409	0	44.3964	-0.0240925	1	0	44.3964	0.522038	0.0218969	0	44.3964	-0.592583	0.00977489	0	44.3964	-0.0653416	0.995258	0	44.3964	-1.08062	6.29195e-06	1	44.3964	-0.5394	0.0336191	0	44.3964	-0.705561	0.00518855	0	44.3964	0.527242	0.0235799	0	44.3964	-1.01528	2.56358e-05	1
chr1_9294171_9294810	chr1	9294171	9294810	+	'intron (NM_025106	intron 1 of 2)'	'intron (NM_025106	intron 1 of 2)'	1608	80176	SPSB1	-2.62937	5.65493e-12	7.43854e-11	1	-0.558674	0.106754	0.165577	0	-2.8666	1.04236e-12	8.17684e-16	1	2.0707	1.23119e-07	6.69227e-07	1	0.369803	0.368535	0.93134	0	1.66015	3.03646e-05	0.00259753	1	-0.467959	0.302596	0.554593	0	1.40577	0.00100153	0.0543932	0	-1.70089	7.05785e-06	1.78943e-11	1	1.29035	0.000813691
chr1_9294866_9295841	chr1	9294866	9295841	+	'intron (NM_025106	intron 1 of 2)'	'intron (NM_025106	intron 1 of 2)'	2471	80176	SPSB1	-1.29473	0.00017349	0.000448846	1	-0.258554	0.447776	0.0344227	1	-2.5169	1.36286e-10	1.30994e-13	1	1.03618	0.00321567	0.00639099	1	-0.136922	0.70283	0.994738	0	0.027552	0.941307	0.397308	0	-1.80085	3.44962e-05	0.000386477	1	0.09284	0.815787	3.23426e-05	1	-1.1731	0.000946391	1.83362e-11	1	0.164474	0.662788
chr1_9315060_9316433	chr1	9315060	9316433	+	'intron (NM_025106	intron 1 of 2)'	'intron (NM_025106	intron 1 of 2)'	22864	80176	SPSB1	-3.26969	2.46887e-14	5.22646e-13	1	-0.104031	0.800715	0.956517	0	-4.28411	5.11774e-21	6.52537e-22	1	3.16566	1.72937e-13	3.34926e-12	1	-0.143426	0.748965	0.996436	0	3.02479	1.96924e-12	1.44542e-10	1	-1.75515	0.000446101	0.00359754	1	2.96228	2.16574e-11	0.0181143	1	-3.30908	1.90927e-14	8.18743e-21	1	3.16822	2.35608e-13
chr1_9317600_9318058	chr1	9317600	9318058	+	'intron (NM_025106	intron 1 of 2)'	'intron (NM_025106	intron 1 of 2)'	24947	80176	SPSB1	-2.92309	7.17691e-07	3.15098e-06	1	0.724455	0.104166	0.439959	0	-2.49455	1.16159e-05	1.44545e-06	1	3.64755	3.38763e-10	3.2694e-09	1	0.332178	0.620186	0.993184	0	3.82046	3.76447e-11	6.0725e-06	1	-1.04042	0.222968	0.465997	0	4.03714	9.98985e-12	0.884632	0	-3.31537	1.44123e-09	1.87292e-09	1	3.48828	1.50389e-10
chr1_9399973_9401067	chr1	9399973	9401067	+	Intergenic	L2c|LINE|L2	28396	100506022	LOC100506022	19.7139	0.0625357	0.895368	0	19.7139	0.136549	1	0	19.7139	-0.826104	0.0694073	0	19.7139	0.0740137	0.876059	0	19.7139	-0.148887	0.99456	0	19.7139	-0.0661212	0.889903	0	19.7139	-1.69872	0.000916594	1	19.7139	-0.238336	0.635767	0	19.7139	-0.222901	0.632167	0	19.7139	0.0827662	0.865658	0
chr1_9412778_9413980	chr1	9412778	9413980	+	Intergenic	Intergenic	15537	100506022	LOC100506022	70.8807	-1.61198	1.11664e-09	1	70.8807	0.0892654	1	0	70.8807	-1.97749	5.13116e-13	1	70.8807	1.70125	1.49154e-10	1	70.8807	0.142005	0.991399	0	70.8807	1.58592	2.34834e-09	1	70.8807	-0.186297	0.718207	0	70.8807	1.73352	6.40398e-10	1	70.8807	-1.55924	3.98368e-09	1	70.8807	1.44391	5.23008e-08	1
chr1_9426002_9426888	chr1	9426002	9426888	+	'non-coding (NR_104623	exon 2 of 2)'	'non-coding (NR_104623	exon 2 of 2)'	2471	100506022	LOC100506022	0.685598	0.000288084	0.000713227	0	-0.0358297	0.861981	0.990296	0	0.443751	0.021182	0.551827	0	-0.721428	0.000190692	0.000492392	0	-0.102264	0.561286	0.988319	0	-0.733457	0.000140203	1.9513e-07	1	-0.442698	0.0144049	0.0648404	0	-1.18382	5.99024e-08	0.0112126	0	0.619164	0.00142985	0.453912	0	-0.631193	0.00110288
chr1_9455725_9456225	chr1	9455725	9456225	+	Intergenic	Intergenic	-26979	100506022	LOC100506022	13.0661	0.083835	0.847436	0	13.0661	0.0514611	1	0	13.0661	0.109212	0.804293	0	13.0661	-0.0323739	0.943241	0	13.0661	0.040657	1	0	13.0661	-0.164266	0.707249	0	13.0661	-0.879586	0.0832988	0	13.0661	0.0629893	0.896418	0	13.0661	0.073031	0.872442	0	13.0661	-0.204923	0.640963	0
chr1_9495044_9495828	chr1	9495044	9495828	+	Intergenic	CpG	-44033	84275	SLC25A33	43.322	0.0639986	0.803718	0	43.322	0.194542	1	0	43.322	0.17838	0.472726	0	43.322	0.130543	0.602082	0	43.322	-0.153264	0.965413	0	43.322	-0.0839509	0.74609	0	43.322	-0.583272	0.0366161	0	43.322	0.157934	0.554735	0	43.322	-0.283808	0.247451	0	43.322	0.0693136	0.796437	0
chr1_9559414_9560174	chr1	9559414	9560174	+	'intron (NM_032315	intron 2 of 6)'	'intron (NM_032315	intron 2 of 6)'	20325	84275	SLC25A33	2.06176	1.21201e-07	6.34278e-07	1	-1.35579	0.0186801	0.551508	0	2.89147	5.8651e-14	0.0916726	0	-3.41755	9.57834e-11	1.04305e-09	1	-0.638354	0.0479215	0.480447	0	-3.01651	2.69011e-10	1.19546e-09	1	-2.00762	5.32346e-08	1.17687e-06	1	-2.72867	2.76778e-08	3.54142e-11	1	2.7792	1.89869e-07	0.462187	0	-2.37815	8.85809e-07
chr1_9593433_9593832	chr1	9593433	9593832	+	'intron (NM_001010866	intron 1 of 5)'	'intron (NM_001010866	intron 1 of 5)'	4758	199953	TMEM201	-0.981868	0.00178283	0.00375965	0	-0.16442	0.600313	0.787891	0	-1.6493	3.15565e-06	6.16502e-10	1	0.817448	0.0120918	0.0210996	0	-0.223821	0.502409	0.976988	0	0.57647	0.0829132	0.828092	0	-1.81714	5.85759e-05	0.000616332	1	0.417278	0.250338	0.00036857	1	-1.04127	0.0017816	1.39955e-08	1	0.800291	0.01852
chr1_9615409_9616217	chr1	9615409	9616217	+	TTS (NM_001130924)	TTS (NM_001130924)	26939	199953	TMEM201	22.7971	-0.609869	0.0683742	0	22.7971	-0.0931894	1	0	22.7971	-0.489786	0.151925	0	22.7971	0.51668	0.13455	0	22.7971	0.342666	0.867309	0	22.7971	0.668718	0.0458739	0	22.7971	-0.521734	0.29086	0	22.7971	0.214119	0.595284	0	22.7971	-0.174014	0.631975	0	22.7971	0.326052	0.343812	0
chr1_9626237_9626412	chr1	9626237	9626412	+	Intergenic	Intergenic	-25407	5293	PIK3CD	14.8764	-1.1918	0.00465385	1	14.8764	0.241201	1	0	14.8764	-0.917924	0.0306788	0	14.8764	1.433	0.000592674	1	14.8764	0.263391	0.978476	0	14.8764	1.78369	1.09089e-05	1	14.8764	0.138992	0.888395	0	14.8764	1.33478	0.00307185	1	14.8764	-1.16961	0.00458063	1	14.8764	1.5203	0.00013703	1
chr1_9643637_9645074	chr1	9643637	9645074	+	Intergenic	AluSx1|SINE|Alu	-7376	5293	PIK3CD	34.6872	0.53622	0.0863548	0	34.6872	0.0791472	1	0	34.6872	0.362733	0.26715	0	34.6872	-0.457073	0.152406	0	34.6872	-0.680978	0.231479	0	34.6872	-0.0686397	0.83684	0	34.6872	-0.880701	0.0118787	0	34.6872	0.211311	0.530886	0	34.6872	-0.223906	0.522976	0	34.6872	0.612339	0.0533445	0
chr1_9658170_9658595	chr1	9658170	9658595	+	'intron (NM_005026	intron 1 of 23)'	AluJo|SINE|Alu	-3796	644997	PIK3CD-AS1	29.5818	1.45411e-09	1.15577e-08	1	29.5818	0.748621	1	0	29.5818	2.71444e-06	1.09098e-05	1	29.5818	1.27554e-08	8.70396e-08	1	29.5818	0.279904	0.892397	0	29.5818	1.87257e-11	2.07217e-10	1	29.5818	0.373812	0.629637	0	29.5818	9.1628e-11	1.29618e-09	0	29.5818	2.28306e-06	9.73304e-06	1	29.5818	7.47835e-09	5.44963e-08
chr1_9667102_9667544	chr1	9667102	9667544	+	'intron (NM_005026	intron 1 of 23)'	'intron (NM_005026	intron 1 of 23)'	-12737	644997	PIK3CD-AS1	-4.02878	5.22709e-16	1.59334e-14	1	0.210908	0.565301	0.916598	0	-4.07491	5.13421e-15	5.31256e-14	1	4.23969	1.43353e-17	7.21951e-16	1	-0.344774	0.581076	0.991393	0	3.72328	1.10073e-13	3.70001e-08	1	-0.387813	0.551692	0.770142	0	3.81007	1.71853e-13	0.853555	0	-4.58446	3.42607e-18	2.32544e-15	1	4.06806	1.89834e-14
chr1_9670063_9670923	chr1	9670063	9670923	+	'intron (NM_005026	intron 1 of 23)'	MIRb|SINE|MIR	-15907	644997	PIK3CD-AS1	65.1444	1.8209e-24	6.46018e-22	1	65.1444	0.875864	1	0	65.1444	3.71381e-23	8.7292e-21	1	65.1444	5.09757e-25	2.89404e-22	1	65.1444	0.323161	0.918313	0	65.1444	4.48863e-23	6.32826e-21	1	65.1444	0.639423	0.819757	0	65.1444	2.46097e-19	2.71809e-17	0	65.1444	2.35744e-27	4.37814e-24	1	65.1444	1.97661e-25	7.04602e-23
chr1_9671388_9671701	chr1	9671388	9671701	+	TTS (NR_126366)	TTS (NR_126366)	16030	101929074	PIK3CD-AS2	17.791	-4.00327	3.90757e-10	1	17.791	-0.364515	1	0	17.791	-4.16673	7.12356e-10	1	17.791	3.63876	1.92269e-08	1	17.791	-0.480981	0.979734	0	17.791	2.86689	1.3948e-05	1	17.791	0.30186	0.836545	0	17.791	3.42772	4.94663e-07	1	17.791	-4.11974	2.73557e-09	1	17.791	3.34787	2.04178e-06	1
chr1_9688072_9688330	chr1	9688072	9688330	+	promoter-TSS (NR_126366)	promoter-TSS (NR_126366)	-627	101929074	PIK3CD-AS2	11.7991	-0.452524	0.391015	0	11.7991	0.14091	1	0	11.7991	0.415592	0.409589	0	11.7991	0.593434	0.257295	0	11.7991	0.279821	0.983209	0	11.7991	1.16778	0.0144783	1	11.7991	0.551717	0.452688	0	11.7991	0.991261	0.0601811	0	11.7991	-0.313613	0.559076	0	11.7991	0.887963	0.0612057	0
chr1_9691093_9691369	chr1	9691093	9691369	+	promoter-TSS (NM_001350235)	promoter-TSS (NM_001350235)	-236	5293	PIK3CD	13.0395	0.291468	0.634408	0	13.0395	1.11792	1	0	13.0395	0.13815	0.832472	0	13.0395	0.82645	0.118519	0	13.0395	-0.537192	0.895872	0	13.0395	0.567069	0.301661	0	13.0395	-1.12024	0.15188	0	13.0395	1.79062	0.000503956	1	13.0395	-1.36364	0.0125682	1	13.0395	1.10426	0.0493637	1
chr1_9704656_9705273	chr1	9704656	9705273	+	'intron (NM_001350234	intron 2 of 23)'	'intron (NM_001350234	intron 2 of 23)'	13497	5293	PIK3CD	0.596812	0.107852	0.149121	0	0.40681	0.320581	0.860877	0	0.301956	0.436533	0.000374523	1	-0.190002	0.599196	0.655785	0	-0.0785276	0.805919	0.997106	0	-0.170013	0.634625	0.310929	0	0.257842	0.414689	0.666414	0	0.0167927	0.964299	0.0526557	0	0.111475	0.759095	0.0118624	0	-0.0914854	0.799261
chr1_9705294_9706120	chr1	9705294	9706120	+	'intron (NM_001350234	intron 2 of 23)'	L1ME3Cz|LINE|L1	14240	5293	PIK3CD	21.1057	4.87073e-10	4.28682e-09	1	21.1057	0.321635	1	0	21.1057	8.07906e-07	3.68909e-06	1	21.1057	1.34955e-12	2.15879e-11	1	21.1057	0.89927	1	0	21.1057	2.84911e-14	5.43554e-13	1	21.1057	0.0921228	0.261813	0	21.1057	7.70797e-11	1.10915e-09	0	21.1057	2.37842e-12	3.93301e-11	1	21.1057	5.04199e-14	1.02686e-12
chr1_9711700_9711989	chr1	9711700	9711989	+	'intron (NM_001350234	intron 3 of 23)'	'intron (NM_001350234	intron 3 of 23)'	20377	5293	PIK3CD	-0.0215717	0.964245	0.971647	0	0.966317	0.0403489	0.336757	0	1.25303	0.00421949	6.4238e-08	1	0.987888	0.0230391	0.0376269	0	0.47995	0.252612	0.871037	0	1.07306	0.0121518	0.0483094	0	1.64541	2.20758e-05	0.000260292	1	1.36764	0.00180768	3.56287e-09	1	-0.507938	0.21332	0.000252987	1	0.593105	0.139071
chr1_9714313_9714554	chr1	9714313	9714554	+	'intron (NM_001350234	intron 3 of 23)'	'intron (NM_001350234	intron 3 of 23)'	22966	5293	PIK3CD	0.516993	0.0591672	0.0878621	0	-0.203997	0.512334	0.985531	0	0.824646	0.00248622	0.110594	0	-0.72099	0.0126912	0.0220332	0	-0.140988	0.574549	0.990516	0	-0.421147	0.127858	0.00466609	0	-0.228303	0.374362	0.63017	0	-0.42504	0.154675	0.00114283	1	0.580002	0.046591	0.369583	0	-0.280159	0.315077
chr1_9715406_9716120	chr1	9715406	9716120	+	'exon (NM_005026	exon 4 of 24)'	'exon (NM_005026	exon 4 of 24)'	24296	5293	PIK3CD	0.543597	0.014924	0.0257716	0	0.0351162	0.886871	0.0953105	0	1.32918	1.03442e-09	0.000308137	0	-0.508481	0.0259805	0.041903	0	-0.0483049	0.812348	0.997536	0	0.158369	0.45496	0.291553	0	0.615811	0.00189082	0.0123417	0	-0.288135	0.226758	0.31966	0	0.460176	0.0445271	0.000758229	0	0.206674	0.331169
chr1_9719112_9719527	chr1	9719112	9719527	+	'intron (NM_001350234	intron 9 of 23)'	(GCTGG)n|Simple_repeat|Simple_repeat	27852	5293	PIK3CD	26.2745	1.60509e-14	3.53872e-13	1	26.2745	0.288159	1	0	26.2745	1.52447e-13	2.94008e-12	1	26.2745	7.4176e-18	4.00369e-16	1	26.2745	0.108298	0.671897	0	26.2745	1.8472e-10	1.69404e-09	1	26.2745	0.93005	0.968066	0	26.2745	2.87827e-08	2.31588e-07	0	26.2745	2.05876e-13	4.30078e-12	1	26.2745	6.1823e-07	2.96766e-06
chr1_9721252_9722137	chr1	9721252	9722137	+	'intron (NM_001350234	intron 15 of 23)'	'intron (NM_001350234	intron 15 of 23)'	30227	5293	PIK3CD	0.459253	0.0332685	0.0527009	0	-0.0696026	0.772571	0.693708	0	0.94769	8.32632e-06	0.564363	0	-0.528855	0.0180944	0.0303004	0	-0.186709	0.348585	0.926073	0	-0.11656	0.582138	0.245332	0	-0.397986	0.0539149	0.178277	0	-0.159941	0.484909	0.0166677	0	0.342146	0.130269	0.772758	0	0.0701489	0.743466
chr1_9728201_9729415	chr1	9728201	9729415	+	TTS (NM_014944)	TTS (NM_014944)	37341	5293	PIK3CD	170.768	-0.038463	0.871725	0	170.768	-0.260242	1	0	170.768	-0.225686	0.310774	0	170.768	-0.221779	0.319912	0	170.768	-0.708923	0.0201672	0	170.768	-0.0629909	0.788661	0	170.768	-1.62462	1.60744e-13	1	170.768	-0.385472	0.100223	0	170.768	-0.487144	0.0264035	0	170.768	0.645932	0.00262925	0
chr1_9730494_9730979	chr1	9730494	9730979	+	'intron (NM_001009566	intron 18 of 18)'	'intron (NM_001009566	intron 18 of 18)'	39269	5293	PIK3CD	-0.0682571	0.848768	0.876758	0	0.0143518	0.970258	0.999966	0	-0.261174	0.482315	0.0100474	1	0.0826088	0.82228	0.85387	0	-0.617303	0.088494	0.619735	0	0.0680435	0.852581	0.286837	0	-0.526339	0.153925	0.368535	0	0.578992	0.116729	0.031458	1	-0.699911	0.0720242	0.0108068	1	0.685346	0.0769836
chr1_9799766_9800881	chr1	9799766	9800881	+	'intron (NM_001009566	intron 1 of 18)'	L1MCa|LINE|L1	24203	22883	CLSTN1	72.0333	0.0466848	0.071241	0	72.0333	0.638024	1	0	72.0333	0.00311139	0.00631591	1	72.0333	0.134843	0.180157	0	72.0333	0.829958	0.998388	0	72.0333	1.92275e-05	6.09476e-05	0	72.0333	0.0214765	0.0888626	0	72.0333	0.227917	0.290966	0	72.0333	0.198911	0.25874	0	72.0333	4.90387e-05	0.00015181
chr1_9823646_9826248	chr1	9823646	9826248	+	promoter-TSS (NM_014944)	promoter-TSS (NM_014944)	-421	22883	CLSTN1	177.649	0.855509	0.000129828	0	177.649	-0.0727238	1	0	177.649	0.935692	2.93922e-05	0	177.649	-0.928233	3.92156e-05	0	177.649	0.11724	0.98838	0	177.649	-1.14768	3.91549e-07	1	177.649	0.0411211	0.933777	0	177.649	-0.941707	0.000104727	0	177.649	1.04547	3.64778e-06	1	177.649	-1.26492	2.23465e-08	1
chr1_9849907_9851099	chr1	9849907	9851099	+	'3'' UTR (NM_020248	exon 6 of 6)'	'3'' UTR (NM_020248	exon 6 of 6)'	-25977	22883	CLSTN1	-0.284357	0.384013	0.449581	0	0.20505	0.544579	0.982477	0	-0.534266	0.121466	0.000217101	1	0.489408	0.135792	0.181288	0	-0.409461	0.216822	0.837815	0	0.405123	0.219134	0.00316623	1	-3.18717	7.31478e-07	1.24104e-05	1	0.773716	0.0214195	0.00643239	1	-0.898868	0.00880579	2.96474e-05	1	0.814584	0.018105
chr1_9858534_9859093	chr1	9858534	9859093	+	'intron (NM_001012329	intron 4 of 4)'	MIRb|SINE|MIR	-34287	22883	CLSTN1	10.2471	9.45715e-10	7.83003e-09	1	10.2471	0.268776	1	0	10.2471	2.77501e-09	2.208e-08	1	10.2471	2.26138e-07	1.15346e-06	1	10.2471	0.625783	0.993184	0	10.2471	5.61164e-05	0.000161013	0	10.2471	0.433044	0.680107	0	10.2471	0.00615725	0.012575	0	10.2471	1.05234e-06	4.87149e-06	1	10.2471	0.000238823	0.000634524
chr1_9881816_9882967	chr1	9881816	9882967	+	'intron (NM_001012329	intron 1 of 4)'	'intron (NM_001012329	intron 1 of 4)'	27867	56998	CTNNBIP1	-2.05046	1.90996e-05	6.06854e-05	1	0.11116	0.770292	0.000207834	1	1.41709	1.2607e-05	1.63524e-21	1	2.16162	8.10668e-06	2.8611e-05	1	2.12171	4.11564e-06	0.0010115	1	3.70136	9.84027e-17	4.452e-20	1	4.91498	4.01311e-30	3.58214e-27	1	3.80252	6.91662e-17	6.2717e-30	1	-0.0399112	0.910874	4.18113e-19	1	1.57964	1.64242e-07
chr1_9900175_9901041	chr1	9900175	9901041	+	'intron (NM_020248	intron 1 of 5)'	'intron (NM_020248	intron 1 of 5)'	9650	56998	CTNNBIP1	-1.20128	0.0119372	0.0210546	1	0.0319838	0.943913	0.986836	0	-1.10186	0.0230752	0.0678486	0	1.23327	0.0111577	0.0196442	1	-0.421891	0.42921	0.956068	0	1.0656	0.0301158	0.335177	0	-1.60271	0.0196328	0.0828119	0	1.79349	0.000236411	0.776966	0	-1.65516	0.00125307	0.063393	0	1.48749	0.00409216
chr1_9903632_9904473	chr1	9903632	9904473	+	'intron (NM_020248	intron 1 of 5)'	MIR|SINE|MIR	6206	56998	CTNNBIP1	73.5223	9.25489e-27	8.28698e-24	1	73.5223	0.472501	1	0	73.5223	8.1394e-27	6.06144e-24	1	73.5223	7.02768e-24	2.53419e-21	1	73.5223	0.406229	0.945727	0	73.5223	1.13323e-25	3.65037e-23	1	73.5223	0.0911344	0.259881	0	73.5223	1.11358e-18	1.01218e-16	0	73.5223	1.35433e-25	1.01359e-22	1	73.5223	2.38708e-27	1.52803e-24
chr1_9917759_9918326	chr1	9917759	9918326	+	Intergenic	Intergenic	-7784	56998	CTNNBIP1	9.87502	-5.00944	1.97739e-09	1	9.87502	-0.218532	1	0	9.87502	-5.8445	2.58104e-08	1	9.87502	4.79091	1.20496e-08	1	9.87502	-1.08659	0.924302	0	9.87502	4.15689	9.44636e-07	1	9.87502	0.3984	0.843693	0	9.87502	3.24485	0.000394652	1	9.87502	-5.8775	2.47407e-08	1	9.87502	5.24348	7.61848e-07	1
chr1_9996717_9998177	chr1	9996717	9998177	+	'intron (NM_052960	intron 1 of 3)'	CpG	250	116362	RBP7	33.5073	0.000543211	0.00127237	0	33.5073	0.19013	1	0	33.5073	0.00683862	0.0128838	1	33.5073	0.0396662	0.0611498	0	33.5073	0.509885	0.978783	0	33.5073	0.193896	0.247873	0	33.5073	0.298822	0.550565	0	33.5073	0.0335371	0.0555126	0	33.5073	0.153278	0.206729	1	33.5073	0.502953	0.571289
chr1_10074067_10074924	chr1	10074067	10074924	+	'intron (NM_001105562	intron 2 of 27)'	L2a|LINE|L2	41512	10277	UBE4B	32.0135	4.11223e-15	1.03445e-13	1	32.0135	0.828683	1	0	32.0135	3.56852e-12	5.19513e-11	1	32.0135	1.07875e-15	3.41706e-14	1	32.0135	0.269341	0.884862	0	32.0135	1.52818e-16	4.53599e-15	1	32.0135	0.0699057	0.215177	0	32.0135	6.14883e-14	1.76978e-12	0	32.0135	2.8862e-13	5.82703e-12	1	32.0135	4.24714e-14	8.78329e-13
chr1_10169027_10169338	chr1	10169027	10169338	+	'intron (NM_001105562	intron 24 of 27)'	'intron (NM_001105562	intron 24 of 27)'	-41524	23095	KIF1B	-3.79211	4.94594e-08	2.82113e-07	1	0.226026	0.667535	0.651623	0	-4.15851	7.49719e-08	5.40986e-06	1	4.01813	7.41442e-09	5.33636e-08	1	0.514478	0.513226	0.979365	0	4.6121	2.08e-11	4.55872e-08	1	-0.364359	0.684805	0.851299	0	2.98806	5.53367e-05	0.542432	0	-3.50366	4.89505e-08	1.0425e-06	1	4.09763	1.09946e-10
chr1_10169982_10170794	chr1	10169982	10170794	+	'intron (NM_001105562	intron 24 of 27)'	'intron (NM_001105562	intron 24 of 27)'	-40318	23095	KIF1B	-4.15516	3.18584e-22	5.14212e-20	1	-0.143328	0.710797	0.988348	0	-3.77393	5.15864e-19	1.59807e-23	1	4.01183	9.83165e-21	1.24388e-18	1	-0.0140236	0.976124	1	0	4.05183	3.78626e-21	5.82415e-17	1	-0.377052	0.440041	0.685281	0	3.46155	9.04914e-15	0.471313	0	-4.02586	8.50296e-21	5.88192e-22	1	4.06585	3.27542e-21
chr1_10188309_10189434	chr1	10188309	10189434	+	Intergenic	MLT1G1-int|LTR|ERVL-MaLR	-21835	23095	KIF1B	27.9467	-0.142045	0.827244	0	27.9467	-0.307457	1	0	27.9467	-0.106948	0.871532	0	27.9467	-0.165412	0.800389	0	27.9467	-0.382682	0.97108	0	27.9467	-0.18461	0.776958	0	27.9467	-1.15474	0.132221	0	27.9467	-0.507815	0.452909	0	27.9467	-0.21727	0.743818	0	27.9467	0.198071	0.76635	0
chr1_10211517_10211666	chr1	10211517	10211666	+	'intron (NM_183416	intron 1 of 20)'	'intron (NM_183416	intron 1 of 20)'	885	23095	KIF1B	-0.805478	0.0531857	0.0799841	0	0.181731	0.65774	0.980005	0	-0.952594	0.0273664	0.0106348	1	0.987209	0.0181481	0.0303839	0	0.185428	0.657049	0.993543	0	0.962259	0.021004	0.897254	0	-0.158083	0.719326	0.87795	0	0.440974	0.34547	0.62359	0	-0.801781	0.0512161	0.00318987	1	0.776831	0.0583228
chr1_10212004_10212480	chr1	10212004	10212480	+	'intron (NM_183416	intron 1 of 20)'	'intron (NM_183416	intron 1 of 20)'	1536	23095	KIF1B	-0.865021	0.00975467	0.0175715	0	-0.14411	0.668281	0.93051	0	-1.14746	0.000855446	2.55195e-05	1	0.720911	0.033968	0.0532294	0	-0.184488	0.589416	0.993132	0	1.11455	0.000826242	0.14728	0	-0.494615	0.160992	0.378941	0	0.293781	0.427442	0.155586	0	-0.905399	0.00837666	0.000175563	1	1.29904	0.000114845
chr1_10216113_10216540	chr1	10216113	10216540	+	'intron (NM_183416	intron 1 of 20)'	'intron (NM_183416	intron 1 of 20)'	5620	23095	KIF1B	-1.57951	0.000221759	0.000561216	1	-0.00249804	0.995111	0.660686	0	-1.01119	0.0153471	0.161453	0	1.57701	0.000256886	0.000644712	1	0.261949	0.554416	0.987643	0	2.20089	1.6917e-07	2.78445e-06	1	0.77901	0.0736631	0.22339	0	1.22247	0.00840278	0.0902038	0	-1.31507	0.00191573	0.167654	0	1.93894	2.66403e-06
chr1_10218061_10218551	chr1	10218061	10218551	+	'intron (NM_183416	intron 1 of 20)'	'intron (NM_183416	intron 1 of 20)'	7600	23095	KIF1B	-4.76529	2.67215e-11	3.05449e-10	1	0.624976	0.137085	0.565533	0	-3.96877	2.72911e-10	3.9522e-10	1	5.39027	3.59145e-14	8.0564e-13	1	0.851314	0.302819	0.907885	0	5.50605	9.14065e-15	2.17543e-14	1	0.649798	0.453524	0.695458	0	4.97569	9.03155e-12	0.682145	0	-4.53895	1.41115e-14	4.31161e-13	1	4.65474	2.55503e-15
chr1_10280412_10281472	chr1	10280412	10281472	+	'intron (NM_183416	intron 12 of 20)'	'intron (NM_183416	intron 12 of 20)'	-18024	103625684	RNU6-2	-7.67933	8.76722e-12	1.10716e-10	1	0.0416338	0.937492	0.936482	0	-6.47438	3.53292e-13	2.22677e-13	1	7.72097	6.88063e-12	9.46638e-11	1	2.81079	0.0177393	0.287167	0	7.29783	9.30711e-11	8.46567e-09	1	1.80959	0.152813	0.366926	0	7.15849	3.22361e-10	0.418065	0	-4.91018	3.8933e-14	1.8617e-13	1	4.48704	5.4891e-12
chr1_10283187_10283871	chr1	10283187	10283871	+	'intron (NM_183416	intron 13 of 20)'	'intron (NM_183416	intron 13 of 20)'	-15437	103625684	RNU6-2	-5.27709	6.14803e-17	2.31501e-15	1	-0.357845	0.445838	0.981868	0	-5.54479	7.27882e-16	2.501e-15	1	4.91924	8.41609e-15	2.18117e-13	1	0.694987	0.329104	0.921291	0	5.10814	6.63901e-16	7.5815e-10	1	-0.66824	0.437418	0.683493	0	4.54581	3.66295e-12	0.99512	0	-4.22426	1.81048e-13	2.596e-13	1	4.41315	1.23809e-14
chr1_10307692_10308577	chr1	10307692	10308577	+	'3'' UTR (NM_183416	exon 21 of 21)'	'3'' UTR (NM_183416	exon 21 of 21)'	9168	101954275	RNU6-7	0.545652	0.125554	0.170312	0	0.254165	0.502822	0.794658	0	1.41495	4.89731e-05	1.78463e-07	1	-0.291487	0.411696	0.475755	0	0.303964	0.351499	0.927012	0	-0.0821526	0.813145	0.823736	0	1.1601	0.000279136	0.00239812	1	-0.216648	0.565203	0.000192751	1	0.595451	0.0901204	6.22556e-06	1	-0.386117	0.26133
chr1_10324489_10325820	chr1	10324489	10325820	+	'intron (NM_015074	intron 24 of 46)'	'intron (NM_015074	intron 24 of 46)'	26188	101954275	RNU6-7	-0.277761	0.396752	0.462525	0	-0.469714	0.167347	0.962358	0	-0.583015	0.0800814	0.00139229	1	-0.191953	0.568855	0.627933	0	-0.146048	0.654155	0.993214	0	0.0930034	0.779198	0.0867112	0	-1.2135	0.000437207	0.0035339	1	-1.26351	0.00115206	0.0398049	0	0.0459054	0.89212	0.071808	0	0.239051	0.473254
chr1_10377317_10377970	chr1	10377317	10377970	+	'3'' UTR (NM_015074	exon 47 of 47)'	'3'' UTR (NM_015074	exon 47 of 47)'	-21349	5226	PGD	-1.57368	0.000467697	0.00110929	1	0.299981	0.456331	0.945013	0	-1.20875	0.00614102	0.00974817	1	1.87366	2.82497e-05	8.77363e-05	1	0.595805	0.197944	0.818041	0	1.84099	3.79859e-05	0.0180913	1	-0.014782	0.976602	0.991726	0	1.37883	0.00479432	0.656263	0	-1.27785	0.00219003	0.00105852	1	1.24518	0.00279652
chr1_10387678_10388723	chr1	10387678	10388723	+	Intergenic	Intergenic	-10792	5226	PGD	11.1332	-0.687643	0.0835973	0	11.1332	0.0592802	1	0	11.1332	-1.54893	0.00043083	1	11.1332	0.746923	0.0627171	0	11.1332	-0.266389	0.971005	0	11.1332	0.0252502	0.959813	0	11.1332	-2.19207	0.000448965	1	11.1332	0.315757	0.507804	0	11.1332	-1.01331	0.0130998	1	11.1332	0.291639	0.538717	0
chr1_10444800_10445305	chr1	10444800	10445305	+	'intron (NM_001270517	intron 5 of 5)'	'intron (NM_001270517	intron 5 of 5)'	-4667	1325	CORT	-4.54296	2.67797e-07	1.29342e-06	1	0.351361	0.572335	0.995501	0	-4.31748	9.50841e-07	1.69509e-05	1	4.89432	2.81005e-08	1.7718e-07	1	-0.722951	0.544754	0.985076	0	4.62962	1.60763e-07	1.47569e-08	1	0.911352	0.364666	0.620623	0	4.78382	1.24303e-07	0.458547	0	-5.61727	3.23395e-08	2.02889e-06	1	5.35257	1.45536e-07
chr1_10498240_10498568	chr1	10498240	10498568	+	'intron (NM_004565	intron 2 of 8)'	'intron (NM_004565	intron 2 of 8)'	23458	5195	PEX14	-4.44156	9.18487e-10	7.62096e-09	1	-0.140642	0.779367	0.98284	0	-2.24503	4.31622e-05	0.573907	0	4.30092	3.68862e-09	2.84817e-08	1	1.43494	0.0675357	0.558936	0	4.61399	1.96874e-10	2.39355e-12	1	3.84938	1.20941e-07	2.46767e-06	1	4.89836	3.63694e-11	2.04847e-07	1	-2.86598	9.53873e-07	0.762437	0	3.17905	4.11577e-08
chr1_10513146_10513473	chr1	10513146	10513473	+	'intron (NM_004565	intron 2 of 8)'	'intron (NM_004565	intron 2 of 8)'	38363	5195	PEX14	-1.53998	0.000211734	0.000538108	1	0.66467	0.0581298	0.00201479	1	-0.6103	0.104602	0.195327	0	2.20465	4.4172e-08	2.66293e-07	1	0.288392	0.515367	0.980094	0	3.00046	7.28386e-15	1.59811e-20	1	1.90101	1.58205e-06	2.47319e-05	1	2.98519	9.10181e-14	3.10327e-06	1	-1.91626	5.6947e-07	0.613598	0	2.71207	1.10397e-13
chr1_10515662_10515997	chr1	10515662	10515997	+	'intron (NM_004565	intron 2 of 8)'	'intron (NM_004565	intron 2 of 8)'	40883	5195	PEX14	0.649682	0.0750873	0.108506	0	-0.297627	0.47982	0.670913	0	0.256105	0.498247	0.144646	0	-0.947309	0.0152003	0.0258999	0	-0.439362	0.194826	0.814742	0	-1.32867	0.00120906	0.000457719	1	-1.0111	0.00561482	0.0303894	1	-1.60373	0.000608278	0.00303159	1	0.507947	0.202781	0.473124	0	-0.889311	0.0336551
chr1_10524978_10525884	chr1	10524978	10525884	+	'intron (NM_004565	intron 2 of 8)'	'intron (NM_004565	intron 2 of 8)'	50485	5195	PEX14	-0.960042	0.147258	0.195821	0	0.0401196	0.951166	0.141387	0	1.48188	0.0156184	3.02496e-13	1	1.00016	0.134414	0.179655	0	1.86163	0.00318575	0.103094	0	2.7033	1.77289e-05	2.50599e-08	1	4.79475	6.86799e-15	5.68153e-13	1	3.31571	2.94359e-07	1.54737e-17	1	0.861469	0.167097	9.92097e-13	1	0.84167	0.148374
chr1_10544137_10544848	chr1	10544137	10544848	+	'intron (NM_004565	intron 3 of 8)'	'intron (NM_004565	intron 3 of 8)'	69546	5195	PEX14	1.95363	0.000359983	0.000874369	1	-0.45399	0.473083	0.928307	0	2.33396	1.93732e-05	0.212505	0	-2.40762	3.76814e-05	0.000113759	1	-0.785437	0.116199	0.68859	0	-2.43834	2.86614e-05	2.71893e-05	1	-1.50072	0.00377988	0.0220529	1	-2.70878	2.7526e-05	0.0738806	0	1.62218	0.00614628	0.058276	0	-1.6529	0.00513756
chr1_10638055_10638890	chr1	10638055	10638890	+	'3'' UTR (NM_001079843	exon 21 of 21)'	'3'' UTR (NM_001079843	exon 21 of 21)'	158204	54897	CASZ1	-0.593171	0.161378	0.212133	0	-0.0512987	0.904853	0.234859	0	-0.385405	0.362947	0.00219358	1	0.541872	0.206298	0.261484	0	0.337474	0.419311	0.951528	0	-0.576044	0.212659	0.367311	0	-0.918547	0.0431689	0.151503	0	-0.133853	0.779032	0.162568	0	-0.204398	0.629384	0.00357035	1	-0.913518	0.0457887
chr1_10691612_10692256	chr1	10691612	10692256	+	'intron (NM_001079843	intron 4 of 20)'	'intron (NM_001079843	intron 4 of 20)'	104742	54897	CASZ1	-2.8996	1.28531e-10	1.27691e-09	1	-0.697999	0.084359	0.999322	0	-2.46222	2.28495e-08	2.17298e-06	1	2.2016	2.03683e-06	8.27037e-06	1	0.248238	0.615697	0.993184	0	2.91513	1.15871e-10	4.42003e-09	1	-0.151909	0.771516	0.9031	0	2.53514	1.17432e-07	0.249982	0	-1.95336	1.57858e-05	0.00236677	1	2.66689	1.46832e-09
chr1_10694224_10695406	chr1	10694224	10695406	+	'intron (NM_001079843	intron 3 of 20)'	CpG-426	101861	54897	CASZ1	43.352	0.000851742	0.00191713	0	43.352	0.926624	1	0	43.352	5.65234e-05	0.000166719	1	43.352	0.000813001	0.00183342	0	43.352	0.288591	0.898432	0	43.352	0.00581094	0.0108852	0	43.352	0.0570848	0.185886	0	43.352	0.159504	0.214166	0	43.352	1.68218e-05	5.80682e-05	1	43.352	0.000188758	0.00051296
chr1_10730966_10731454	chr1	10730966	10731454	+	'intron (NM_001079843	intron 2 of 20)'	Charlie1a|DNA|hAT-Charlie	65466	54897	CASZ1	12.6844	1.08147e-09	8.83861e-09	1	12.6844	0.999174	1	0	12.6844	3.03389e-09	2.39348e-08	1	12.6844	1.17723e-09	1.012e-08	1	12.6844	0.218209	0.838794	0	12.6844	1.23514e-09	9.63106e-09	1	12.6844	0.878389	0.947206	0	12.6844	1.70133e-09	1.81766e-08	0	12.6844	9.36435e-10	8.93435e-09	1	12.6844	9.88157e-10	8.59687e-09
chr1_10903685_10904303	chr1	10903685	10904303	+	Intergenic	Intergenic	78043	148345	C1orf127	13.7525	-0.299457	0.573871	0	13.7525	0.314194	1	0	13.7525	0.938709	0.0445005	0	13.7525	0.61365	0.226396	0	13.7525	0.729527	0.59908	0	13.7525	1.02111	0.0308089	1	13.7525	1.09305	0.0424113	1	13.7525	0.961966	0.0617389	0	13.7525	0.115877	0.8265	0	13.7525	0.291581	0.54446	0
chr1_10904455_10905304	chr1	10904455	10905304	+	Intergenic	Intergenic	77158	148345	C1orf127	28.7683	0.891934	0.0164493	0	28.7683	0.366982	1	0	28.7683	1.5997	7.16252e-06	1	28.7683	-0.524952	0.160008	0	28.7683	0.431159	0.719317	0	28.7683	0.0174941	0.965286	0	28.7683	0.564397	0.166817	0	28.7683	-0.20396	0.618116	0	28.7683	0.956111	0.00747301	0	28.7683	-0.413665	0.233161	0
chr1_10917481_10918674	chr1	10917481	10918674	+	Intergenic	MIRb|SINE|MIR	63960	148345	C1orf127	38.575	0.837317	0.107264	0	38.575	-0.192838	1	0	38.575	1.42008	0.00490303	1	38.575	-1.03015	0.0483313	1	38.575	-0.364015	0.95435	0	38.575	-1.07601	0.0385649	1	38.575	0.0456244	0.962762	0	38.575	-1.11049	0.0485336	1	38.575	0.66614	0.219414	0	38.575	-0.711997	0.187412	0
chr1_10922278_10922701	chr1	10922278	10922701	+	Intergenic	L1MD|LINE|L1	59548	148345	C1orf127	14.6579	-5.57044	1.18868e-09	1	14.6579	-0.340984	1	0	14.6579	-4.05727	6.96797e-09	1	14.6579	5.22945	1.48345e-08	1	14.6579	1.13509	0.867306	0	14.6579	5.53127	1.57292e-09	1	14.6579	1.22669	0.460008	0	14.6579	5.01236	1.44862e-07	1	14.6579	-4.09436	1.76374e-08	1	14.6579	4.39618	9.87411e-10	1
chr1_10931803_10932722	chr1	10931803	10932722	+	Intergenic	L1MB3|LINE|L1	49775	148345	C1orf127	37.1555	-1.55606	9.09799e-05	1	37.1555	-0.277495	1	0	37.1555	-0.796115	0.0469331	0	37.1555	1.27856	0.00164013	1	37.1555	-0.581532	0.740435	0	37.1555	1.17489	0.00398083	1	37.1555	-0.0997781	0.916139	0	37.1555	1.15145	0.00865382	1	37.1555	-1.8601	8.44865e-06	1	37.1555	1.75642	2.70623e-05	1
chr1_10937318_10937823	chr1	10937318	10937823	+	Intergenic	Intergenic	44467	148345	C1orf127	13.2341	-0.830006	0.0373866	0	13.2341	-0.31899	1	0	13.2341	-0.0130711	0.975961	0	13.2341	0.511016	0.237879	0	13.2341	-0.561617	0.762603	0	13.2341	0.458678	0.292225	0	13.2341	-1.41497	0.0183595	1	13.2341	0.867126	0.0465405	0	13.2341	-1.07263	0.0165203	1	13.2341	1.02029	0.0230863	1
chr1_10939773_10941231	chr1	10939773	10941231	+	Intergenic	Intergenic	41535	148345	C1orf127	72.1368	-0.963012	0.0112915	0	72.1368	-0.0889797	1	0	72.1368	-1.21961	0.00135334	1	72.1368	0.874033	0.0225442	0	72.1368	-0.393363	0.88417	0	72.1368	0.885754	0.0205013	0	72.1368	-1.13326	0.0130363	1	72.1368	0.668779	0.106728	0	72.1368	-1.2674	0.000920464	1	72.1368	1.27912	0.000808849	1
chr1_10960954_10961583	chr1	10960954	10961583	+	'intron (NM_001170754	intron 5 of 12)'	'intron (NM_001170754	intron 5 of 12)'	20769	148345	C1orf127	-0.258374	0.333232	0.397674	0	0.323623	0.233948	0.72035	0	-0.341247	0.212194	0.00409721	0	0.581997	0.0278321	0.0445478	0	-0.162311	0.537273	0.984417	0	0.644191	0.0139311	0.37544	0	-0.798514	0.00566336	0.030594	0	0.748399	0.00685833	0.0968951	0	-0.744308	0.00548836	6.3164e-05	1	0.806502	0.00237996
chr1_10965339_10966167	chr1	10965339	10966167	+	'intron (NM_001170754	intron 4 of 12)'	AluSz|SINE|Alu	16284	148345	C1orf127	19.2952	0.27994	0.342081	0	19.2952	0.476032	1	0	19.2952	0.973145	0.978675	1	19.2952	0.0703791	0.101703	0	19.2952	0.36445	0.930389	0	19.2952	0.00286129	0.00573088	0	19.2952	0.0506372	0.170211	0	19.2952	1.29906e-05	5.38903e-05	0	19.2952	0.00813271	0.0153324	1	19.2952	0.000140876	0.000393675
chr1_11051912_11052437	chr1	11051912	11052437	+	Intergenic	AluSx|SINE|Alu	-4935	10747	MASP2	9.43986	-2.43021	1.37091e-05	1	9.43986	-0.209704	1	0	9.43986	-2.63973	9.56038e-06	1	9.43986	2.22051	0.000100396	1	9.43986	0.416194	0.968352	0	9.43986	2.24495	7.7265e-05	1	9.43986	-0.566888	0.64412	0	9.43986	1.89006	0.0023741	1	9.43986	-1.80432	0.000972988	1	9.43986	1.82876	0.000782119	1
chr1_11052797_11053508	chr1	11052797	11053508	+	Intergenic	Intergenic	-5913	10747	MASP2	14.0151	-2.19879	9.43926e-06	1	14.0151	0.193306	1	0	14.0151	-2.058	4.23087e-05	1	14.0151	2.39209	1.47154e-06	1	14.0151	-0.259487	0.993184	0	14.0151	2.36529	1.80245e-06	1	14.0151	0.1005	0.937992	0	14.0151	2.36235	7.09954e-06	1	14.0151	-2.65158	2.52972e-07	1	14.0151	2.62478	3.09841e-07	1
chr1_11062995_11063422	chr1	11062995	11063422	+	Intergenic	Intergenic	-3174	6723	SRM	33.9133	-4.24152	4.40633e-15	1	33.9133	0.431061	1	0	33.9133	-3.20375	5.47143e-12	1	33.9133	4.67258	5.49122e-18	1	33.9133	1.15058	0.452966	0	33.9133	5.26147	8.0775e-23	1	33.9133	3.13488	5.143e-08	1	33.9133	5.23443	2.08676e-21	1	33.9133	-3.522	1.14788e-15	1	33.9133	4.11088	2.45057e-21	1
chr1_11073282_11073864	chr1	11073282	11073864	+	'intron (NM_002685	intron 18 of 23)'	'intron (NM_002685	intron 18 of 23)'	-13539	6723	SRM	-5.04581	1.01907e-10	1.03224e-09	1	-0.805404	0.0953827	0.80072	0	-4.5512	5.02147e-10	1.14724e-09	1	4.24041	8.89728e-08	5.00338e-07	1	-0.339461	0.746542	0.996374	0	5.60737	5.48035e-13	4.52883e-11	1	-1.10049	0.385048	0.640143	0	4.62401	9.08601e-09	0.99512	0	-4.57987	7.82319e-08	5.52247e-07	1	5.94683	1.303e-12
chr1_11143897_11144540	chr1	11143897	11144540	+	'intron (NR_046600	intron 1 of 3)'	MER5B|DNA|hAT-Charlie	320	100873935	MTOR-AS1	9.75505	8.39898e-08	4.55727e-07	1	9.75505	0.696359	1	0	9.75505	6.49337e-07	3.03353e-06	1	9.75505	1.49056e-08	1.00288e-07	1	9.75505	0.852933	0.999956	0	9.75505	2.43454e-05	7.54643e-05	1	9.75505	0.215251	0.45587	0	9.75505	1.63787e-06	8.5684e-06	0	9.75505	8.86379e-09	6.78013e-08	1	9.75505	1.41331e-05	4.94314e-05
chr1_11241628_11242275	chr1	11241628	11242275	+	'intron (NM_004958	intron 9 of 57)'	MER91B|DNA|hAT-Tip100	20600	2475	MTOR	20.8608	0.774714	0.813108	0	20.8608	0.644122	1	0	20.8608	0.262481	0.325456	0	20.8608	0.837974	0.867124	0	20.8608	0.231403	0.85116	0	20.8608	0.544941	0.604837	0	20.8608	0.000186423	0.00169213	1	20.8608	0.729214	0.776284	0	20.8608	0.188084	0.246732	1	20.8608	0.615323	0.675796
chr1_11245885_11246880	chr1	11245885	11246880	+	'intron (NM_004958	intron 8 of 57)'	'intron (NM_004958	intron 8 of 57)'	16169	2475	MTOR	1.45686	0.00052731	0.00123815	1	0.613669	0.170978	0.893024	0	1.15577	0.00666285	0.0378017	0	-0.843188	0.0381959	0.0591255	0	0.638622	0.0848238	0.609298	0	-1.90553	2.15287e-05	0.0442515	0	0.164644	0.661705	0.834994	0	-1.01658	0.0212108	0.40365	0	1.48181	0.000227808	0.463903	0	-2.54415	1.01847e-08
chr1_11272610_11273023	chr1	11272610	11273023	+	promoter-TSS (NM_013319)	promoter-TSS (NM_013319)	-382	29914	UBIAD1	37.1812	0.985946	9.23078e-05	0	37.1812	0.0769879	1	0	37.1812	0.892281	0.00052136	0	37.1812	-0.908958	0.000431606	0	37.1812	0.120437	0.987765	0	37.1812	-1.11677	2.13986e-05	1	37.1812	0.0937102	0.826745	0	37.1812	-1.14055	8.88582e-05	1	37.1812	1.02939	6.24352e-05	1	37.1812	-1.23721	2.3541e-06	1
chr1_11280732_11281613	chr1	11280732	11281613	+	'intron (NM_001330350	intron 1 of 1)'	L2a|LINE|L2	7974	29914	UBIAD1	29.615	6.12498e-10	5.27126e-09	1	29.615	0.257383	1	0	29.615	0.000202006	0.000526833	0	29.615	5.1831e-07	2.42963e-06	1	29.615	0.0296219	0.381897	0	29.615	2.92574e-09	2.11881e-08	1	29.615	1.61857e-14	1.26241e-12	1	29.615	2.47552e-09	2.55203e-08	1	29.615	0.00199526	0.00433094	1	29.615	4.63506e-05	0.000144275
chr1_11335195_11336173	chr1	11335195	11336173	+	Intergenic	Intergenic	62486	29914	UBIAD1	10.3937	-2.06087	0.0367611	1	10.3937	0.792607	1	0	10.3937	-0.687136	0.436264	0	10.3937	2.85348	0.00241806	1	10.3937	2.26953	0.19163	0	10.3937	3.27953	0.000352009	1	10.3937	4.54547	9.10054e-07	1	10.3937	4.5849	5.8688e-07	1	10.3937	-0.583954	0.449823	0	10.3937	1.01001	0.162	0
chr1_11337280_11337951	chr1	11337280	11337951	+	Intergenic	Intergenic	64417	29914	UBIAD1	19.9578	-0.377409	0.238857	0	19.9578	-0.15473	1	0	19.9578	-0.802674	0.0147396	0	19.9578	0.222679	0.515141	0	19.9578	-0.200548	0.972234	0	19.9578	-0.0107507	0.978417	0	19.9578	-0.73469	0.0758947	0	19.9578	0.373719	0.29105	0	19.9578	-0.423226	0.21307	0	19.9578	0.189797	0.602697	0
chr1_11383511_11384685	chr1	11383511	11384685	+	Intergenic	ERV3-16A3_I-int|LTR|ERVL	-95140	57540	DISP3	29.1327	-1.7962	1.68263e-06	1	29.1327	0.106265	1	0	29.1327	-2.64565	2.29983e-10	1	29.1327	1.90246	4.42179e-07	1	29.1327	-0.56532	0.749131	0	29.1327	1.74213	4.05953e-06	1	29.1327	-2.67033	3.55487e-05	1	29.1327	1.95844	8.93586e-07	1	29.1327	-2.46778	4.50807e-10	1	29.1327	2.30745	6.06808e-09	1
chr1_11407002_11408072	chr1	11407002	11408072	+	Intergenic	L1ME3|LINE|L1	-71701	57540	DISP3	18.601	-0.0770332	0.869362	0	18.601	0.163687	1	0	18.601	-1.81988	0.000157329	1	18.601	0.24072	0.590995	0	18.601	-0.638218	0.643547	0	18.601	0.993143	0.0123336	0	18.601	-3.33058	4.32655e-07	1	18.601	0.561836	0.212592	0	18.601	-0.878938	0.0448153	0	18.601	1.63136	6.35679e-05	1
chr1_11478580_11479675	chr1	11478580	11479675	+	promoter-TSS (NM_020780)	promoter-TSS (NM_020780)	-111	57540	DISP3	70.4964	-0.817371	4.37365e-05	0	70.4964	-0.167385	1	0	70.4964	-0.533397	0.00842478	0	70.4964	0.649986	0.00169562	0	70.4964	-0.140414	0.96823	0	70.4964	0.827278	4.19236e-05	0	70.4964	0.390989	0.13685	0	70.4964	0.906425	2.76295e-05	0	70.4964	-0.790399	0.000153277	0	70.4964	0.967692	2.17989e-06	0
chr1_11479780_11480464	chr1	11479780	11480464	+	'intron (NM_020780	intron 1 of 20)'	CpG	884	57540	DISP3	13.7317	0.282533	0.344778	0	13.7317	0.320865	1	0	13.7317	0.17995	0.234727	1	13.7317	0.99853	0.99926	0	13.7317	0.192949	0.812304	0	13.7317	0.522847	0.583973	0	13.7317	5.38708e-05	0.000572743	1	13.7317	0.701081	0.75147	1	13.7317	0.234636	0.298259	1	13.7317	0.587759	0.65071
chr1_11650072_11651093	chr1	11650072	11651093	+	'exon (NM_012168	exon 2 of 6)'	'exon (NM_012168	exon 2 of 6)'	-3793	93611	FBXO44	0.0193859	0.898253	0.917947	0	0.0706783	0.660792	0.907643	0	0.188617	0.214745	1.59668e-11	1	0.0512924	0.739056	0.78155	0	0.265008	0.0613044	0.537514	0	0.117892	0.438382	0.00827621	0	0.818689	3.72997e-09	1.05737e-07	0	0.409493	0.00969207	7.78862e-12	1	0.213715	0.158886	8.24985e-10	0	-0.147116	0.326117
chr1_11691196_11691607	chr1	11691196	11691607	+	promoter-TSS (NM_198545)	promoter-TSS (NM_198545)	220	10459	MAD2L2	10.5527	-1.2857	0.00835253	1	10.5527	-0.252364	1	0	10.5527	-0.356721	0.457193	0	10.5527	1.03334	0.0447964	1	10.5527	1.03572	0.293074	0	10.5527	1.04857	0.0401123	1	10.5527	1.59367	0.00188289	1	10.5527	1.7895	0.00035532	1	10.5527	0.00238522	0.996811	0	10.5527	0.0128417	0.981636	0
chr1_11692644_11693653	chr1	11692644	11693653	+	'intron (NM_198545	intron 1 of 6)'	(CT)n|Simple_repeat|Simple_repeat	1424	374946	DRAXIN	35.6129	0.000314914	0.000773076	1	35.6129	0.244095	1	0	35.6129	0.353643	0.420359	1	35.6129	2.13865e-06	8.64043e-06	1	35.6129	0.000164852	0.0139545	1	35.6129	2.04583e-06	8.09793e-06	1	35.6129	1.64094e-15	1.5133e-13	1	35.6129	1.59079e-11	2.67616e-10	1	35.6129	0.225875	0.288706	1	35.6129	0.227685	0.291184
chr1_11711055_11711689	chr1	11711055	11711689	+	'intron (NM_198545	intron 3 of 6)'	'intron (NM_198545	intron 3 of 6)'	19648	374946	DRAXIN	-0.878523	0.00235051	0.00483445	0	-0.569055	0.0677786	0.838476	0	-1.01202	0.000884361	0.000960628	1	0.309469	0.336935	0.400756	0	0.240713	0.407732	0.946272	0	0.543752	0.078437	0.464913	0	0.0784143	0.797903	0.916005	0	0.529611	0.110511	0.797122	0	-0.068756	0.826331	0.193035	0	0.303039	0.311901
chr1_11719050_11720208	chr1	11719050	11720208	+	'exon (NM_198545	exon 7 of 7)'	'exon (NM_198545	exon 7 of 7)'	-16456	57085	AGTRAP	1.33959	3.98772e-12	5.41841e-11	1	0.0145513	0.943953	0.961304	0	1.39363	6.05213e-13	1.26086e-15	1	-1.32504	1.18502e-11	1.55457e-10	1	-0.0735863	0.684252	0.99456	0	-1.22492	2.43946e-10	3.93725e-07	1	0.215925	0.231814	0.477399	0	-0.874719	1.55846e-05	0.306093	0	1.25145	1.60933e-10	5.85812e-15	1	-1.15134	2.84555e-09
chr1_11729974_11730795	chr1	11729974	11730795	+	Intergenic	(GCACAT)n|Simple_repeat|Simple_repeat	-5701	57085	AGTRAP	42.7115	0.712412	0.0036471	0	42.7115	0.170854	1	0	42.7115	0.597899	0.0180417	0	42.7115	-0.541557	0.0304248	0	42.7115	0.22048	0.878777	0	42.7115	-0.420913	0.0886837	0	42.7115	0.384294	0.171914	0	42.7115	0.0125425	0.966571	0	42.7115	0.762038	0.00184931	0	42.7115	-0.641394	0.00774784	0
chr1_11731455_11732177	chr1	11731455	11732177	+	Intergenic	Intergenic	-4269	57085	AGTRAP	28.2192	-0.562224	0.153691	0	28.2192	0.123406	1	0	28.2192	-0.127275	0.760765	0	28.2192	0.685629	0.081295	0	28.2192	-0.515775	0.77384	0	28.2192	1.41394	7.65441e-05	1	28.2192	0.232429	0.740178	0	28.2192	1.90287	2.41709e-07	1	28.2192	-1.2014	0.00311056	1	28.2192	1.92971	3.36034e-07	1
chr1_11740564_11741126	chr1	11740564	11741126	+	'intron (NM_001040195	intron 1 of 3)'	'intron (NM_001040195	intron 1 of 3)'	4760	57085	AGTRAP	-0.589733	0.0414116	0.0640768	0	0.0364295	0.901863	0.990264	0	0.255641	0.345441	0.00107633	0	0.626163	0.0345999	0.0541243	0	0.791387	0.00317485	0.102961	0	0.519776	0.0817349	0.000732811	1	1.2386	2.6662e-06	3.95345e-05	1	0.553554	0.0820547	1.61463e-07	1	0.165225	0.547934	0.00245811	0	-0.271611	0.327547
chr1_11761911_11762416	chr1	11761911	11762416	+	promoter-TSS (NM_001010881)	promoter-TSS (NM_001010881)	-30	284498	C1orf167	9.6245	-1.38959	0.00102091	1	9.6245	-0.362442	1	0	9.6245	-1.60746	0.000340934	1	9.6245	1.02715	0.0228955	1	9.6245	-0.340437	0.959482	0	9.6245	0.99036	0.028277	0	9.6245	-0.63117	0.414936	0	9.6245	0.927227	0.0599594	0	9.6245	-1.36759	0.00341654	1	9.6245	1.3308	0.00438624	1
chr1_11784733_11785571	chr1	11784733	11785571	+	TTS (NM_005957)	TTS (NM_005957)	-5533	102724659	LOC102724659	23.2748	-1.01408	0.0112955	1	23.2748	0.100588	1	0	23.2748	-0.369758	0.367667	0	23.2748	1.11467	0.00541196	1	23.2748	0.643524	0.588359	0	23.2748	0.961403	0.0178318	0	23.2748	0.669734	0.21278	0	23.2748	1.24088	0.00346938	1	23.2748	-0.471145	0.245364	0	23.2748	0.317879	0.447801	0
chr1_11803111_11803988	chr1	11803111	11803988	+	'5'' UTR (NM_001330358	exon 1 of 12)'	'5'' UTR (NM_001330358	exon 1 of 12)'	128	4524	MTHFR	0.973181	7.36329e-07	3.22472e-06	0	0.01963	0.928376	0.811308	0	1.01777	2.64169e-07	4.46978e-09	1	-0.953551	2.02891e-06	8.23978e-06	0	-0.083567	0.637825	0.993184	0	-0.717476	0.000231648	0.000257482	0	0.0958024	0.589681	0.792343	0	-0.760409	0.000310805	0.393635	0	0.869984	1.56783e-05	1.80603e-08	1	-0.633909	0.00119209
chr1_11859061_11859702	chr1	11859061	11859702	+	promoter-TSS (NM_002521)	promoter-TSS (NM_002521)	-446	4879	NPPB	14.0848	-0.396509	0.312539	0	14.0848	-0.594447	1	0	14.0848	-0.103354	0.804591	0	14.0848	-0.197938	0.663243	0	14.0848	-0.294191	0.942788	0	14.0848	0.707833	0.0588587	0	14.0848	-0.322453	0.627919	0	14.0848	0.802114	0.044629	0	14.0848	-0.0962526	0.843932	0	14.0848	1.00202	0.00880853	1
chr1_11905627_11905888	chr1	11905627	11905888	+	Intergenic	Intergenic	-2397	26829	RNU5E-1	30.7967	1.42587	9.14773e-07	1	30.7967	-0.339779	1	0	30.7967	1.26516	1.81876e-05	1	30.7967	-1.76565	1.58746e-08	1	30.7967	-0.332882	0.774353	0	30.7967	-2.02663	2.73075e-10	1	30.7967	-0.746393	0.0166582	0	30.7967	-2.89288	4.10122e-12	1	30.7967	1.43277	6.32367e-06	1	30.7967	-1.69375	2.0963e-07	1
chr1_11924748_11926129	chr1	11924748	11926129	+	'exon (NM_138346	exon 1 of 3)'	'exon (NM_138346	exon 1 of 3)'	990	90231	KIAA2013	-0.829779	3.52721e-05	0.00010587	0	0.0198537	0.920886	0.503516	0	-0.616718	0.00210759	0.00073002	0	0.849632	3.02326e-05	9.32462e-05	0	-0.025907	0.899331	1	0	1.19848	1.364e-09	1.10189e-05	0	0.160861	0.43342	0.680409	0	0.966386	6.13702e-06	0.776366	0	-0.875539	1.78884e-05	0.0006409	0	1.22439	6.54735e-10
chr1_12001532_12001969	chr1	12001532	12001969	+	'intron (NM_001127660	intron 8 of 17)'	'intron (NM_001127660	intron 8 of 17)'	-17492	60672	MIIP	-1.78231	0.000112164	0.000301954	1	0.108512	0.795234	0.731252	0	-1.85797	0.000102817	3.40872e-05	1	1.89082	4.59392e-05	0.000136041	1	-0.174125	0.733724	0.995539	0	1.1605	0.0168191	0.0117664	1	-0.160302	0.759905	0.895792	0	1.41563	0.00496818	0.738824	0	-2.06494	1.27884e-05	1.52387e-05	1	1.33463	0.00693131
chr1_12040209_12041013	chr1	12040209	12041013	+	Intergenic	LTR64|LTR|ERV1	11453	102466982	MIR6729	33.989	-5.65345	1.06076e-12	1	33.989	-0.247579	1	0	33.989	-5.60381	7.14084e-12	1	33.989	5.40588	1.2369e-11	1	33.989	0.369279	0.99456	0	33.989	5.76792	3.33683e-13	1	33.989	1.42507	0.241647	0	33.989	5.587	8.2551e-12	1	33.989	-5.0366	2.51069e-11	1	33.989	5.39864	5.88939e-13	1
chr1_12044363_12044844	chr1	12044363	12044844	+	Intergenic	AluSz|SINE|Alu	15445	102466982	MIR6729	21.6893	-5.10596	4.34718e-14	1	21.6893	-0.229966	1	0	21.6893	-4.73074	6.95013e-13	1	21.6893	4.87599	7.65493e-13	1	21.6893	1.34544	0.50342	0	21.6893	4.95297	2.52223e-13	1	21.6893	2.19018	0.00811064	1	21.6893	3.99019	2.868e-08	1	21.6893	-3.53055	5.73991e-10	1	21.6893	3.60752	1.9453e-10	1
chr1_12047002_12048116	chr1	12047002	12048116	+	Intergenic	Intergenic	-15818	943	TNFRSF8	107.274	-3.03982	1.08222e-16	1	107.274	-0.0913459	1	0	107.274	-2.60623	7.87952e-13	1	107.274	2.94847	1.14894e-15	1	107.274	0.679403	0.521634	0	107.274	3.02909	1.25522e-16	1	107.274	1.29188	0.00222301	1	107.274	3.07352	7.28445e-16	1	107.274	-2.26907	3.34928e-10	1	107.274	2.34969	6.25471e-11	1
chr1_12051805_12052437	chr1	12051805	12052437	+	Intergenic	Intergenic	-11256	943	TNFRSF8	29.9986	-3.33305	1.18234e-11	1	29.9986	-0.0675263	1	0	29.9986	-3.73339	1.09311e-12	1	29.9986	3.26552	3.95697e-11	1	29.9986	0.596269	0.848475	0	29.9986	3.4293	2.76038e-12	1	29.9986	1.08068	0.105575	0	29.9986	2.91373	2.66089e-08	1	29.9986	-2.66925	1.94565e-08	1	29.9986	2.83303	1.88356e-09	1
chr1_12054223_12054556	chr1	12054223	12054556	+	Intergenic	Intergenic	-8988	943	TNFRSF8	14.8617	-4.54279	2.60772e-09	1	14.8617	0.0908106	1	0	14.8617	-5.5419	4.34813e-08	1	14.8617	4.6336	1.38661e-09	1	14.8617	0.418363	0.993184	0	14.8617	4.86607	1.44306e-10	1	14.8617	0.215749	0.920004	0	14.8617	4.53722	1.03452e-08	1	14.8617	-4.21523	2.59303e-09	1	14.8617	4.44771	2.34542e-10	1
chr1_12056404_12056874	chr1	12056404	12056874	+	Intergenic	Intergenic	-6738	943	TNFRSF8	31.2613	-4.97584	4.80643e-15	1	31.2613	-0.00399827	1	0	31.2613	-6.76454	1.50598e-13	1	31.2613	4.97184	6.1343e-15	1	31.2613	-0.351535	0.993184	0	31.2613	4.5791	6.60319e-13	1	31.2613	-0.991047	0.463348	0	31.2613	3.971	3.42276e-09	1	31.2613	-5.32338	1.63756e-15	1	31.2613	4.93064	1.53059e-13	1
chr1_12057410_12057768	chr1	12057410	12057768	+	Intergenic	Intergenic	-5788	943	TNFRSF8	22.7062	-5.40338	5.92817e-13	1	22.7062	0.0571854	1	0	22.7062	-5.66218	1.11289e-11	1	22.7062	5.46057	3.93615e-13	1	22.7062	-0.0244523	1	0	22.7062	5.25716	2.5701e-12	1	22.7062	0.0116353	0.998513	0	22.7062	4.86364	4.9495e-10	1	22.7062	-5.48502	3.39307e-13	1	22.7062	5.28161	2.26112e-12	1
chr1_12059705_12060322	chr1	12059705	12060322	+	Intergenic	Intergenic	-3364	943	TNFRSF8	47.1749	-5.37734	1.05124e-19	1	47.1749	-0.404561	1	0	47.1749	-5.07592	3.961e-18	1	47.1749	4.97278	5.912e-17	1	47.1749	0.214825	0.995768	0	47.1749	5.20126	1.21889e-18	1	47.1749	0.238366	0.875947	0	47.1749	4.65031	4.01685e-14	1	47.1749	-4.75796	1.94942e-16	1	47.1749	4.98644	4.01457e-18	1
chr1_12063073_12063954	chr1	12063073	12063954	+	'5'' UTR (NM_001281430	exon 1 of 14)'	'5'' UTR (NM_001281430	exon 1 of 14)'	136	943	TNFRSF8	-1.65811	5.32732e-08	3.017e-07	1	-0.0988229	0.737608	0.931521	0	-1.52386	6.42738e-07	7.029e-06	1	1.55929	3.94447e-07	1.9006e-06	1	0.473346	0.127534	0.711288	0	1.43677	3.11069e-06	8.30885e-06	1	0.412983	0.188303	0.419893	0	1.19268	0.000284909	0.69736	0	-1.08594	0.000308555	3.56755e-05	1	0.963425	0.00140326
chr1_12065519_12066218	chr1	12065519	12066218	+	'intron (NM_001281430	intron 1 of 13)'	L1ME3G|LINE|L1	2491	943	TNFRSF8	37.5242	4.15825e-07	1.92316e-06	1	37.5242	0.736094	1	0	37.5242	1.52412e-05	5.12559e-05	1	37.5242	2.5486e-06	1.0112e-05	1	37.5242	0.113961	0.684871	0	37.5242	2.19384e-06	8.6221e-06	1	37.5242	0.384776	0.639957	0	37.5242	0.00327016	0.00718859	0	37.5242	0.00149687	0.00334116	1	37.5242	0.00135476	0.00304936
chr1_12067874_12068995	chr1	12067874	12068995	+	'intron (NM_001281430	intron 1 of 13)'	'intron (NM_001281430	intron 1 of 13)'	5057	943	TNFRSF8	-3.07856	1.60176e-14	3.53251e-13	1	-0.0917927	0.809924	0.997372	0	-2.90092	4.98777e-13	6.19981e-08	1	2.98677	1.06621e-13	2.16831e-12	1	0.54956	0.183465	0.799644	0	3.11127	8.83961e-15	4.45224e-15	1	0.608805	0.142022	0.350391	0	2.74786	4.32861e-11	0.12399	0	-2.43721	6.48598e-10	2.46294e-07	1	2.56171	7.78063e-11
chr1_12078642_12080008	chr1	12078642	12080008	+	'intron (NM_001281430	intron 1 of 13)'	'intron (NM_001281430	intron 1 of 13)'	15948	943	TNFRSF8	-0.998384	0.00646892	0.0121299	0	-0.356926	0.333275	0.998055	0	-2.20548	2.22992e-08	9.5815e-14	1	0.641457	0.0852817	0.120389	0	0.142311	0.699931	0.994738	0	0.972505	0.00826201	0.413056	0	-1.89344	7.64466e-06	0.000101009	1	0.0978574	0.808899	6.49604e-07	1	-0.499146	0.179057	5.42477e-11	1	0.830194	0.0236583
chr1_12121188_12121664	chr1	12121188	12121664	+	'intron (NM_001243	intron 8 of 14)'	'intron (NM_001243	intron 8 of 14)'	-45517	102465836	MIR7846	1.11794	0.00303209	0.00609619	1	-0.00970382	0.982754	0.994777	0	1.46655	9.0257e-05	0.460574	0	-1.12764	0.00418068	0.00810259	1	-0.00306948	0.992087	1	0	-1.05176	0.00634263	0.0016065	1	-0.348453	0.284346	0.53662	0	-0.910831	0.0258714	0.0711042	0	1.12457	0.00429597	0.464975	0	-1.04869	0.00651382
chr1_12127334_12128161	chr1	12127334	12128161	+	'intron (NM_001243	intron 12 of 14)'	'intron (NM_001243	intron 12 of 14)'	-39196	102465836	MIR7846	-2.57871	1.11373e-12	1.68566e-11	1	0.391639	0.217799	0.552559	0	-3.58056	5.61325e-17	3.6896e-18	1	2.97035	1.78058e-16	6.7435e-15	1	-0.26319	0.5209	0.981439	0	3.14595	1.82146e-18	3.76805e-17	1	-1.34752	0.00566232	0.0305906	1	3.02983	6.31387e-16	0.00136977	1	-3.23354	2.96713e-18	4.13009e-21	1	3.40914	2.6933e-20
chr1_12132562_12133611	chr1	12132562	12133611	+	'intron (NM_001243	intron 12 of 14)'	L1M5|LINE|L1	-33857	102465836	MIR7846	58.603	0.00297279	0.00598898	0	58.603	0.538474	1	0	58.603	0.416444	0.483426	0	58.603	0.020672	0.034136	0	58.603	0.121925	0.699617	0	58.603	3.77505e-07	1.75619e-06	1	58.603	0.343073	0.599459	0	58.603	0.000185198	0.000567711	0	58.603	0.000153997	0.000426556	0	58.603	8.68046e-11	9.33249e-10
chr1_12142897_12144274	chr1	12142897	12144274	+	'3'' UTR (NM_001281430	exon 14 of 14)'	'3'' UTR (NM_001281430	exon 14 of 14)'	-23358	102465836	MIR7846	-0.373143	0.169975	0.222014	0	0.0982235	0.722839	0.875274	0	-1.29116	1.08866e-05	4.20886e-05	1	0.471366	0.0849775	0.120004	0	0.174866	0.511879	0.979141	0	0.0929964	0.739379	0.139977	0	-1.12499	0.000148304	0.00138553	1	0.080205	0.788672	0.0115496	0	-0.2965	0.275202	1.16125e-05	1	-0.0818698	0.768103
chr1_12150228_12151324	chr1	12150228	12151324	+	Intergenic	Intergenic	-16167	102465836	MIR7846	79.5482	1.42994	1.13018e-06	1	79.5482	-0.0398531	1	0	79.5482	1.20682	4.93253e-05	1	79.5482	-1.4698	8.65494e-07	1	79.5482	0.230719	0.931446	0	79.5482	-1.29535	1.08732e-05	1	79.5482	0.224594	0.639437	0	79.5482	-1.28577	5.72565e-05	1	79.5482	1.70051	1.16112e-08	1	79.5482	-1.52607	2.03762e-07	1
chr1_12153147_12153680	chr1	12153147	12153680	+	Intergenic	Intergenic	-13530	102465836	MIR7846	17.5932	-0.26814	0.559537	0	17.5932	0.726823	1	0	17.5932	-0.884691	0.0542088	0	17.5932	0.994963	0.0168003	0	17.5932	0.823637	0.365084	0	17.5932	-0.0736935	0.883094	0	17.5932	0.940637	0.0558722	0	17.5932	0.136596	0.795461	0	17.5932	-0.171326	0.70043	0	17.5932	-0.89733	0.0403292	0
chr1_12157311_12158239	chr1	12157311	12158239	+	Intergenic	L1M5|LINE|L1	-9168	102465836	MIR7846	63.6301	-2.08079	1.07158e-12	1	63.6301	0.0814084	1	0	63.6301	-2.69588	4.67471e-18	1	63.6301	2.1622	1.7192e-13	1	63.6301	0.279679	0.921859	0	63.6301	1.90734	9.23153e-11	1	63.6301	-0.112332	0.8674	0	63.6301	1.96132	3.14337e-10	1	63.6301	-1.88252	8.89099e-11	1	63.6301	1.62766	2.49064e-08	1
chr1_12158437_12159030	chr1	12158437	12159030	+	Intergenic	L1ME3Cz|LINE|L1	-8210	102465836	MIR7846	17.2892	0.326515	0.265631	0	17.2892	0.19808	1	0	17.2892	-0.352399	0.262071	0	17.2892	-0.128435	0.676677	0	17.2892	-0.110523	0.993184	0	17.2892	-1.14517	0.000309875	1	17.2892	-2.03426	4.81425e-09	1	17.2892	-1.67458	1.42948e-05	1	17.2892	0.0179121	0.957558	0	17.2892	-1.03464	0.00130572	1
chr1_12159877_12160116	chr1	12159877	12160116	+	Intergenic	L2a|LINE|L2	-6947	102465836	MIR7846	9.98799	1.37678	0.00089387	1	9.98799	-0.165837	1	0	9.98799	1.47939	0.00038444	1	9.98799	-1.54262	0.000659178	1	9.98799	0.800582	0.108824	0	9.98799	-1.41701	0.00117544	1	9.98799	0.211531	0.707287	0	9.98799	-2.02727	0.000260116	1	9.98799	2.3432	8.7942e-08	1	9.98799	-2.21759	1.30444e-07	1
chr1_12161354_12162598	chr1	12161354	12162598	+	Intergenic	Intergenic	-4967	102465836	MIR7846	122.378	-0.878159	2.44159e-05	0	122.378	0.182657	1	0	122.378	-0.139782	0.531822	0	122.378	1.06082	3.38736e-07	1	122.378	0.799189	0.00434164	0	122.378	0.896053	1.81297e-05	0	122.378	1.52814	8.28775e-14	1	122.378	0.97184	1.33521e-05	0	122.378	-0.261627	0.22523	0	122.378	0.0968636	0.673153	0
chr1_12163175_12163533	chr1	12163175	12163533	+	Intergenic	Intergenic	-3589	102465836	MIR7846	20.4268	-3.71511	1.9367e-17	1	20.4268	0.242596	1	0	20.4268	-3.42298	1.6776e-15	1	20.4268	3.9577	1.85631e-19	1	20.4268	0.988669	0.39898	0	20.4268	4.00157	3.4717e-20	1	20.4268	0.950078	0.157062	0	20.4268	3.48432	3.09874e-14	1	20.4268	-2.96903	1.73937e-16	1	20.4268	3.0129	3.42745e-17	1
chr1_12171589_12172370	chr1	12171589	12172370	+	'intron (NM_001066	intron 1 of 9)'	'intron (NM_001066	intron 1 of 9)'	4976	7133	TNFRSF1B	-0.558586	0.00365144	0.00721654	0	0.280892	0.142974	0.985126	0	-0.755027	0.00014525	0.929875	0	0.839478	1.13745e-05	3.87735e-05	0	0.558542	0.00254716	0.0885022	0	0.494885	0.0114404	5.09764e-06	0	0.529887	0.00473897	0.0265208	0	0.559937	0.00704184	0.0181081	0	-0.280935	0.128187	0.138152	0	-0.0636577	0.736598
chr1_12173364_12174113	chr1	12173364	12174113	+	'intron (NM_001066	intron 1 of 9)'	'intron (NM_001066	intron 1 of 9)'	6735	7133	TNFRSF1B	1.91822	1.60996e-10	1.56795e-09	1	0.351157	0.265285	0.898066	0	1.9765	4.71303e-11	1.12894e-14	1	-1.56707	1.43635e-07	7.69318e-07	1	0.0888486	0.752352	0.996436	0	-1.63398	4.18247e-08	3.482e-05	1	0.502887	0.0734965	0.223067	0	-1.23108	7.62324e-05	0.203693	0	1.65592	2.68113e-08	3.66916e-11	1	-1.72283	7.31709e-09
chr1_12177575_12179654	chr1	12177575	12179654	+	'intron (NM_001066	intron 1 of 9)'	'intron (NM_001066	intron 1 of 9)'	11611	7133	TNFRSF1B	0.563	0.000672235	0.00154539	0	-0.1705	0.320842	0.999394	0	0.770317	3.27723e-06	4.94813e-09	1	-0.7335	1.21804e-05	4.11938e-05	0	0.0237456	0.883011	1	0	-0.559748	0.000761577	0.0111699	0	0.445777	0.00557685	0.0302226	0	-0.275968	0.112981	0.0229581	0	0.757246	6.32897e-06	1.58739e-11	1	-0.583493	0.000450591
chr1_12196553_12197461	chr1	12196553	12197461	+	'intron (NM_001066	intron 8 of 9)'	AluSz6|SINE|Alu	5294	100616438	MIR4632	15.5272	0.0159736	0.0273776	1	15.5272	0.527967	1	0	15.5272	0.0486883	0.0746604	0	15.5272	0.002459	0.00500836	1	15.5272	0.414703	0.949459	0	15.5272	0.000890147	0.00198572	1	15.5272	0.195006	0.429272	0	15.5272	8.39225e-06	3.6582e-05	0	15.5272	0.0237004	0.0399491	0	15.5272	0.0105292	0.0193928
chr1_12201135_12202139	chr1	12201135	12202139	+	'intron (NM_001066	intron 8 of 9)'	'intron (NM_001066	intron 8 of 9)'	9924	100616438	MIR4632	-1.25772	0.000283878	0.000703811	1	0.655051	0.0433387	0.0181845	1	-0.14488	0.657853	2.43783e-13	1	1.91277	1.77624e-08	1.17358e-07	1	0.67316	0.0519674	0.498752	0	2.44146	2.29529e-13	1.13199e-17	1	3.04608	8.57179e-21	1.87237e-18	1	2.82333	2.43104e-16	1.7355e-26	1	-1.23961	0.000130678	7.04198e-08	1	1.7683	2.48234e-08
chr1_12204041_12204575	chr1	12204041	12204575	+	'intron (NM_001066	intron 9 of 9)'	'intron (NM_001066	intron 9 of 9)'	12595	100616438	MIR4632	-1.11222	6.16893e-05	0.000175519	1	0.144377	0.589236	0.236802	0	-0.986992	0.000422486	0.614509	0	1.25659	6.63855e-06	2.38937e-05	1	0.174896	0.538854	0.984468	0	1.76303	6.51075e-11	3.37712e-09	1	0.763333	0.0058708	0.0315015	0	1.91294	1.21194e-11	0.00254321	0	-1.0817	8.18911e-05	0.309794	0	1.58814	2.19978e-09
chr1_12210190_12211177	chr1	12210190	12211177	+	Intergenic	L2|LINE|L2	18970	100616438	MIR4632	44.9385	2.31347	8.88416e-12	1	44.9385	0.265064	1	0	44.9385	1.9335	1.90505e-08	1	44.9385	-2.0484	1.49022e-09	1	44.9385	0.238095	0.939795	0	44.9385	-2.77918	1.72758e-14	1	44.9385	-0.53165	0.196137	0	44.9385	-2.40081	2.801e-10	1	44.9385	2.2865	1.32632e-11	1	44.9385	-3.01728	7.96875e-17	1
chr1_12296471_12297095	chr1	12296471	12297095	+	'intron (NM_015378	intron 24 of 69)'	L1ME4b|LINE|L1	66744	55187	VPS13D	40.5875	7.50769e-17	2.76335e-15	1	40.5875	0.668772	1	0	40.5875	1.74087e-13	3.31492e-12	1	40.5875	7.98253e-18	4.2688e-16	1	40.5875	0.332155	0.922767	0	40.5875	8.23888e-19	3.98001e-17	1	40.5875	0.187414	0.4185	0	40.5875	2.60553e-17	1.67285e-15	0	40.5875	9.78866e-19	7.48606e-17	1	40.5875	6.03371e-20	4.39327e-18
chr1_12297726_12298059	chr1	12297726	12298059	+	'intron (NM_015378	intron 24 of 69)'	'intron (NM_015378	intron 24 of 69)'	67853	55187	VPS13D	-3.48533	8.2785e-06	2.85562e-05	1	0.882236	0.100391	0.69256	0	-3.84122	1.38951e-05	7.52421e-05	1	4.36757	1.42681e-08	9.63264e-08	1	-1.58403	0.196664	0.816406	0	4.2887	2.61087e-08	6.46874e-07	1	-0.751769	0.502461	0.734431	0	4.43533	1.89959e-08	0.807469	0	-5.9516	4.40951e-08	1.98571e-07	1	5.87273	6.66097e-08
chr1_12314273_12314899	chr1	12314273	12314899	+	'intron (NM_015378	intron 30 of 69)'	'intron (NM_015378	intron 30 of 69)'	84547	55187	VPS13D	0.248914	0.430769	0.495987	0	0.646092	0.0498478	0.993085	0	0.262449	0.415352	0.52877	0	0.397178	0.181778	0.234161	0	-0.00331681	0.990614	1	0	-0.180786	0.57582	0.834891	0	-1.17672	0.000844237	0.00620795	1	0.122263	0.712374	0.270779	0	-0.400495	0.177494	0.00903476	0	-0.177469	0.582355
chr1_12343844_12344306	chr1	12343844	12344306	+	'intron (NM_015378	intron 42 of 69)'	'intron (NM_015378	intron 42 of 69)'	114036	55187	VPS13D	-3.85051	8.21536e-12	1.04361e-10	1	-0.00948529	0.98053	0.729662	0	-4.50802	5.84193e-11	5.03929e-10	1	3.84103	1.17078e-11	1.53717e-10	1	-0.351449	0.630671	0.993184	0	4.38432	4.46776e-15	9.93694e-14	1	0.09639	0.89202	0.947611	0	3.7447	1.46028e-10	0.289581	0	-4.19248	4.81876e-12	6.72846e-10	1	4.73577	2.97358e-15
chr1_12344425_12346162	chr1	12344425	12346162	+	'intron (NM_015378	intron 42 of 69)'	'intron (NM_015378	intron 42 of 69)'	115254	55187	VPS13D	0.610272	0.00528127	0.0100952	0	0.184854	0.422818	0.988289	0	-0.00705482	0.975056	0.00245774	0	-0.425417	0.0522197	0.0780312	0	-0.206548	0.321374	0.917674	0	-0.54819	0.0127658	0.00864425	0	-1.3237	3.41754e-09	9.7646e-08	1	-1.00648	4.17189e-05	1.80203e-08	1	0.218869	0.321322	0.000155059	0	-0.341642	0.123283
chr1_12384766_12385529	chr1	12384766	12385529	+	'intron (NM_015378	intron 58 of 69)'	'intron (NM_015378	intron 58 of 69)'	-122099	677885	SNORA59A	0.295699	0.274225	0.336181	0	0.238671	0.401566	0.955797	0	-0.0383219	0.890514	6.21552e-08	1	-0.0570276	0.832693	0.86262	0	0.232808	0.356526	0.928361	0	-0.471199	0.0910772	0.0170853	0	-1.33423	3.82842e-06	5.44133e-05	1	-1.36057	5.73548e-05	1.96138e-10	1	0.289835	0.278648	1.03894e-09	1	-0.704006	0.0108967
chr1_12385933_12386627	chr1	12385933	12386627	+	'exon (NM_018156	exon 59 of 69)'	'exon (NM_018156	exon 59 of 69)'	-120966	677885	SNORA59A	2.44302	1.33987e-08	8.6949e-08	1	0.810388	0.0924105	0.983712	0	1.95315	8.1228e-06	0.0548147	0	-1.63263	3.79287e-05	0.00011443	1	-0.0362646	0.913147	1	0	-2.26906	1.4015e-07	7.29803e-09	1	-2.10925	6.85318e-08	1.47887e-06	1	-2.90077	3.32624e-08	3.3392e-12	1	1.59636	5.76587e-05	0.000460182	1	-2.2328	2.28733e-07
chr1_12407243_12407958	chr1	12407243	12407958	+	'intron (NM_015378	intron 63 of 69)'	'intron (NM_015378	intron 63 of 69)'	-99646	677885	SNORA59A	-1.75928	9.60337e-09	6.43347e-08	1	-0.0333813	0.904464	0.177559	0	-1.9963	1.03149e-09	5.54356e-07	1	1.7259	2.98985e-08	1.87386e-07	1	-0.440603	0.21393	0.834459	0	2.47105	1.20799e-16	1.7944e-10	1	-0.524912	0.157099	0.373173	0	1.91891	2.70768e-09	0.81226	0	-2.16651	5.31821e-11	1.50668e-06	1	2.91165	5.20325e-20
chr1_12414437_12415534	chr1	12414437	12415534	+	'intron (NM_015378	intron 63 of 69)'	'intron (NM_015378	intron 63 of 69)'	-92261	677885	SNORA59A	-4.10301	3.03274e-19	2.02223e-17	1	-0.767775	0.0491044	0.964941	0	-4.63906	4.9841e-20	4.32385e-20	1	3.33524	6.53337e-13	1.11811e-11	1	-0.536105	0.329833	0.921647	0	4.30626	4.56417e-21	1.88764e-13	1	-0.44132	0.429832	0.677916	0	3.60782	4.53148e-14	0.20154	0	-3.87134	5.62864e-15	1.30973e-14	1	4.84236	4.2707e-23
chr1_12434075_12434685	chr1	12434075	12434685	+	'intron (NM_015378	intron 65 of 69)'	'intron (NM_015378	intron 65 of 69)'	-72866	677885	SNORA59A	-2.0088	2.18744e-16	7.21774e-15	1	0.143267	0.526257	0.773147	0	-1.54321	1.23551e-10	0.00127981	0	2.15207	1.62413e-18	1.03789e-16	1	0.239685	0.353261	0.927574	0	2.30117	3.39166e-21	4.55384e-19	1	0.694535	0.00633353	0.0335021	0	2.25049	1.42949e-18	7.23261e-06	1	-1.91238	1.93195e-15	0.000137417	0	2.06149	6.54085e-18
chr1_12435554_12436147	chr1	12435554	12436147	+	'intron (NM_015378	intron 65 of 69)'	'intron (NM_015378	intron 65 of 69)'	-71396	677885	SNORA59A	-2.59288	5.60265e-23	1.17875e-20	1	0.131895	0.572669	0.510199	0	-2.3693	1.72551e-19	0.00014367	0	2.72478	3.97686e-25	2.36458e-22	1	0.079341	0.782461	0.996436	0	3.02931	3.64769e-31	5.45919e-31	1	0.936098	0.000679671	0.00516081	0	3.03967	4.87156e-29	1.35061e-08	1	-2.64543	4.14807e-24	1.59194e-05	1	2.94997	4.59388e-30
chr1_12437096_12437234	chr1	12437096	12437234	+	'intron (NM_015378	intron 65 of 69)'	'intron (NM_015378	intron 65 of 69)'	-70081	677885	SNORA59A	-3.88722	1.95752e-08	1.22162e-07	1	0.764612	0.0529506	0.854164	0	-3.25217	1.97978e-07	0.00108172	1	4.65183	1.04468e-11	1.38496e-10	1	0.342819	0.684469	0.99456	0	4.31862	3.41621e-10	6.3791e-12	1	0.448011	0.602732	0.799844	0	4.53561	8.54118e-11	0.00688714	1	-4.30901	4.7718e-12	5.12837e-07	1	3.9758	2.36126e-10
chr1_12438396_12438994	chr1	12438396	12438994	+	'intron (NM_015378	intron 65 of 69)'	'intron (NM_015378	intron 65 of 69)'	-68551	677885	SNORA59A	-1.86674	1.30427e-12	1.95031e-11	1	0.246384	0.312919	0.0841648	0	-0.321329	0.187485	0.26716	0	2.11312	8.80587e-16	2.84691e-14	1	0.715648	0.00783161	0.178499	0	2.60883	6.44062e-24	4.59186e-25	1	1.88103	4.52161e-13	2.74838e-11	1	2.7901	3.18232e-25	3.21895e-15	1	-1.39747	2.44777e-08	0.869539	0	1.89318	1.51957e-14
chr1_12442370_12442664	chr1	12442370	12442664	+	'intron (NM_015378	intron 65 of 69)'	'intron (NM_015378	intron 65 of 69)'	-64729	677885	SNORA59A	-4.48971	1.93569e-07	9.67075e-07	1	0.586373	0.239799	0.393034	0	-5.27151	1.7734e-06	1.01454e-06	1	5.07608	3.25389e-09	2.54214e-08	1	-0.4803	0.685878	0.99456	0	5.53651	8.48487e-11	6.71126e-10	1	1.21333	0.218271	0.459737	0	5.14418	3.77371e-09	0.860412	0	-5.55638	6.30961e-09	1.96847e-08	1	6.01681	2.64412e-10
chr1_12449011_12450105	chr1	12449011	12450105	+	'intron (NM_015378	intron 65 of 69)'	'intron (NM_015378	intron 65 of 69)'	-57688	677885	SNORA59A	-0.679719	7.91293e-05	0.000219852	0	-0.00447285	0.979374	0.969683	0	-1.12314	1.96238e-10	6.57574e-11	1	0.675246	9.74943e-05	0.000268467	0	-0.57834	0.00103802	0.0494042	0	0.764352	9.35322e-06	9.88609e-06	0	-1.08934	2.7399e-09	7.99593e-08	1	0.786444	1.54032e-05	0.0140854	0	-1.25359	1.45745e-12	1.14688e-10	1	1.34269	2.6249e-14
chr1_12450354_12450673	chr1	12450354	12450673	+	'intron (NM_015378	intron 65 of 69)'	MER47B|DNA|TcMar-Tigger	-56733	677885	SNORA59A	10.0325	0.504283	0.56677	0	10.0325	0.156875	1	0	10.0325	0.469719	0.535882	0	10.0325	0.0313004	0.0494732	1	10.0325	0.154464	0.75748	0	10.0325	0.000106097	0.000287111	1	10.0325	0.0584377	0.188909	0	10.0325	2.60983e-05	9.99941e-05	0	10.0325	0.000800188	0.00189431	1	10.0325	1.06806e-06	4.85388e-06
chr1_12453357_12453787	chr1	12453357	12453787	+	'intron (NM_015378	intron 65 of 69)'	'intron (NM_015378	intron 65 of 69)'	-53674	677885	SNORA59A	-0.0212163	0.960999	0.969136	0	0.07201	0.874245	0.580841	0	-0.761421	0.100981	0.00559888	1	0.0932263	0.83185	0.861937	0	-1.0695	0.0184351	0.293667	0	0.77486	0.0629838	0.44519	0	-2.24356	4.95755e-05	0.000531847	1	0.783453	0.0768578	0.0137612	1	-1.16273	0.0141728	0.00395292	1	1.84436	4.75202e-05
chr1_12467457_12468097	chr1	12467457	12468097	+	'intron (NM_015378	intron 67 of 69)'	'intron (NM_015378	intron 67 of 69)'	-39469	677885	SNORA59A	-5.81211	1.7326e-15	4.73795e-14	1	0.134076	0.78546	0.997515	0	-6.09559	5.14918e-14	7.33451e-14	1	5.94619	3.94559e-16	1.37647e-14	1	-0.837824	0.413226	0.948598	0	5.85183	1.15123e-15	6.83236e-13	1	-0.00606163	0.994831	1	0	5.65295	3.55241e-14	0.933754	0	-6.78401	6.54224e-15	2.43663e-14	1	6.68965	1.54646e-14
chr1_12472700_12473784	chr1	12472700	12473784	+	'intron (NM_015378	intron 67 of 69)'	'intron (NM_015378	intron 67 of 69)'	-34004	677885	SNORA59A	-0.42891	0.00599482	0.0113198	0	-0.0746801	0.643079	0.126956	0	-0.487711	0.00214849	0.06941	0	0.35423	0.0263293	0.0423887	0	-0.251452	0.109382	0.675032	0	0.875954	1.08593e-08	0.00064275	0	-0.208744	0.189487	0.421505	0	0.729857	9.19624e-06	0.657901	0	-0.605682	0.000186811	0.185483	0	1.12741	4.89737e-13
chr1_12475816_12476148	chr1	12475816	12476148	+	'intron (NM_015378	intron 67 of 69)'	'intron (NM_015378	intron 67 of 69)'	-31264	677885	SNORA59A	0.530783	0.111417	0.153388	0	0.714457	0.0405793	0.199671	0	1.14102	0.000470293	0.00143588	1	0.183674	0.560108	0.619787	0	0.0185699	0.95026	1	0	0.369937	0.229591	0.20121	0	0.163714	0.58436	0.788998	0	0.271566	0.414854	0.150822	0	-0.165104	0.600068	0.257766	0	0.351367	0.253321
chr1_12480771_12481380	chr1	12480771	12481380	+	'intron (NM_015378	intron 67 of 69)'	'intron (NM_015378	intron 67 of 69)'	-26171	677885	SNORA59A	-0.662119	0.00527654	0.0100872	0	0.199149	0.39935	0.990523	0	-1.15162	6.26586e-06	1.26221e-07	1	0.861268	0.000291649	0.000723819	0	-0.0900708	0.708147	0.994738	0	0.606474	0.0121785	0.423699	0	-0.532298	0.0389818	0.140275	0	0.231059	0.39117	0.0139717	0	-0.951339	7.15765e-05	1.99465e-09	1	0.696545	0.00426236
chr1_12502231_12503154	chr1	12502231	12503154	+	'intron (NM_015378	intron 68 of 69)'	'intron (NM_015378	intron 68 of 69)'	-4554	677885	SNORA59A	-4.42308	8.87798e-20	6.86993e-18	1	0.429291	0.25685	0.835763	0	-5.3063	2.40502e-19	7.83019e-19	1	4.85237	1.40055e-23	4.50182e-21	1	-0.9827	0.129868	0.7157	0	4.85113	1.36219e-23	1.0648e-20	1	-1.17942	0.0919049	0.261336	0	4.22649	4.46977e-17	0.286537	0	-5.83507	2.28516e-24	1.40254e-21	1	5.83383	2.24551e-24
chr1_12510210_12511474	chr1	12510210	12511474	+	'3'' UTR (NM_018156	exon 69 of 69)'	'3'' UTR (NM_018156	exon 69 of 69)'	3596	677882	SNORA59B	-0.155369	0.506109	0.568558	0	-0.0602966	0.799826	0.983744	0	-0.350847	0.136664	3.60773e-05	1	0.0950723	0.686256	0.73458	0	-0.441041	0.0591045	0.529919	0	0.0744604	0.751442	0.220533	0	-0.912839	0.000131014	0.00124432	0	7.33241e-05	0.999765	0.00126482	0	-0.536113	0.0241626	0.000116217	0	0.515501	0.0299797
chr1_12518826_12519743	chr1	12518826	12519743	+	Intergenic	Intergenic	12038	677882	SNORA59B	45.6083	-4.29631	2.10095e-16	1	45.6083	0.19178	1	0	45.6083	-4.24461	3.00693e-15	1	45.6083	4.48809	1.17869e-17	1	45.6083	0.32329	0.990278	0	45.6083	5.23931	6.55497e-24	1	45.6083	0.144658	0.920152	0	45.6083	5.02531	8.00281e-21	1	45.6083	-4.1648	6.75973e-17	1	45.6083	4.91602	2.34396e-23	1
chr1_12594997_12595429	chr1	12594997	12595429	+	'intron (NM_004753	intron 1 of 5)'	'intron (NM_004753	intron 1 of 5)'	1183	9249	DHRS3	-0.709238	0.0507224	0.0766759	0	-0.091835	0.804757	0.997868	0	0.171837	0.61158	0.898384	0	0.617403	0.101874	0.140909	0	-0.423262	0.276176	0.890243	0	0.681881	0.0669368	0.00088793	1	0.5157	0.148808	0.360894	0	1.76269	6.21298e-07	0.0938928	0	-1.04066	0.00869883	0.726435	0	1.10514	0.00477756
chr1_12595795_12596343	chr1	12595795	12596343	+	'intron (NM_004753	intron 1 of 5)'	CpG	327	9249	DHRS3	11.9159	0.10835	0.149736	0	11.9159	0.0141678	1	0	11.9159	0.124625	0.170615	0	11.9159	3.7042e-05	0.000112011	1	11.9159	0.532214	0.983462	0	11.9159	5.42453e-05	0.000156133	1	11.9159	0.529296	0.757215	0	11.9159	5.8192e-10	6.89712e-09	1	11.9159	3.8271e-06	1.54545e-05	0	11.9159	5.72634e-06	2.19353e-05
chr1_12658757_12659435	chr1	12658757	12659435	+	'intron (NM_001013630	intron 2 of 3)'	'intron (NM_001013630	intron 2 of 3)'	14549	343066	AADACL4	-0.797563	0.00363694	0.00719005	0	0.172073	0.523821	0.986271	0	-0.942615	0.000952942	0.0539303	0	0.969637	0.000432761	0.0010349	0	0.0379355	0.891676	1	0	0.879759	0.00146287	0.00442348	0	-0.0154788	0.956934	0.982064	0	1.04288	0.00031819	0.626895	0	-0.931701	0.000682239	0.0113491	0	0.841824	0.00222671
chr1_13725600_13726243	chr1	13725600	13726243	+	'intron (NM_001135610	intron 2 of 7)'	MIR|SINE|MIR	21066	7799	PRDM2	29.52	9.63881e-06	3.27417e-05	1	29.52	0.738843	1	0	29.52	3.52682e-05	0.000109162	0	29.52	4.75533e-06	1.77021e-05	1	29.52	0.255031	0.873783	0	29.52	0.00183477	0.00383005	1	29.52	5.49583e-06	7.5257e-05	1	29.52	3.23783e-06	1.57296e-05	0	29.52	0.000308016	0.000798093	0	29.52	0.0364886	0.0587145
chr1_13732957_13733604	chr1	13732957	13733604	+	'intron (NM_001135610	intron 4 of 7)'	'intron (NM_001135610	intron 4 of 7)'	-16101	7799	PRDM2	0.726379	0.000510043	0.00120119	0	-0.0245921	0.918976	0.660114	0	1.04772	4.52627e-07	7.50499e-05	0	-0.750971	0.000561721	0.00131115	0	-0.223946	0.223904	0.844186	0	-0.366376	0.0724933	9.3793e-05	0	-0.214443	0.253862	0.506387	0	-0.695094	0.00280834	0.660314	0	0.527025	0.0168951	9.72911e-05	0	-0.142431	0.491589
chr1_13737363_13737966	chr1	13737363	13737966	+	'intron (NM_001135610	intron 4 of 7)'	'intron (NM_001135610	intron 4 of 7)'	-11717	7799	PRDM2	-2.03071	1.32984e-06	5.49477e-06	1	-0.190597	0.622816	0.997536	0	-1.98688	3.35544e-06	1.55211e-10	1	1.84011	1.64522e-05	5.39182e-05	1	-0.788951	0.111177	0.679364	0	2.06135	1.02957e-06	1.96783e-05	1	-1.42015	0.0117508	0.0551099	0	2.17171	8.56357e-07	0.0314022	1	-2.62906	1.94351e-08	2.45424e-09	1	2.8503	7.6475e-10
chr1_13756636_13757143	chr1	13756636	13757143	+	'intron (NM_001135610	intron 6 of 7)'	MIRb|SINE|MIR	7508	7799	PRDM2	9.98208	0.00342623	0.00681125	1	9.98208	0.978819	1	0	9.98208	0.00937455	0.0171174	1	9.98208	0.0042986	0.00830769	1	9.98208	0.725011	0.995258	0	9.98208	0.0557526	0.0825845	0	9.98208	0.375257	0.630887	0	9.98208	0.385276	0.45504	0	9.98208	0.00149146	0.00333042	1	9.98208	0.025088	0.0420941
chr1_13764783_13765394	chr1	13764783	13765394	+	'intron (NM_001135610	intron 6 of 7)'	'intron (NM_001135610	intron 6 of 7)'	15707	7799	PRDM2	0.264943	0.627293	0.682258	0	-0.496428	0.451594	0.60881	0	1.66043	0.00108293	1.67679e-07	1	-0.761371	0.217121	0.273453	0	0.0881337	0.856888	1	0	0.658223	0.186457	0.0155469	1	1.79188	5.25909e-05	0.000560702	1	1.20377	0.0166159	2.65039e-07	1	0.849504	0.165935	1.00327e-07	1	0.570089	0.248149
chr1_13766940_13767422	chr1	13766940	13767422	+	'intron (NM_001135610	intron 6 of 7)'	'intron (NM_001135610	intron 6 of 7)'	17800	7799	PRDM2	-3.38593	5.2123e-11	5.59862e-10	1	-0.287206	0.510282	0.999332	0	-2.99503	2.99251e-09	6.45921e-07	1	3.09873	2.75243e-09	2.1861e-08	1	0.583955	0.298714	0.904848	0	3.3715	7.13378e-11	7.273e-07	1	0.241184	0.681747	0.849025	0	2.80905	2.89544e-07	0.25884	0	-2.51477	2.85221e-07	1.47317e-05	1	2.78754	9.56461e-09
chr1_13794553_13795279	chr1	13794553	13795279	+	'intron (NM_012231	intron 8 of 9)'	'intron (NM_012231	intron 8 of 9)'	45535	7799	PRDM2	-3.1049	1.26134e-16	4.41366e-15	1	-0.345024	0.252436	0.617237	0	-2.80517	3.30791e-14	9.34303e-12	1	2.75987	5.30662e-13	9.24785e-12	1	0.345486	0.41708	0.950462	0	3.58245	5.72215e-22	1.92759e-18	1	0.626203	0.139474	0.346204	0	3.27857	3.47725e-17	0.292427	0	-2.41439	2.7417e-11	1.23942e-08	1	3.23696	3.18976e-20
chr1_14968983_14969674	chr1	14968983	14969674	+	'intron (NM_001018000	intron 2 of 7)'	'intron (NM_001018000	intron 2 of 7)'	23409	23254	KAZN	-1.287	0.00853418	0.0155818	1	0.218902	0.630587	0.980805	0	-1.71802	0.00133055	0.0775335	0	1.5059	0.00209249	0.00432833	1	0.229704	0.651722	0.993184	0	1.45597	0.00292764	6.70451e-05	1	0.855661	0.0818418	0.240653	0	2.1528	1.2064e-05	4.78938e-05	1	-1.27619	0.00736093	0.20597	0	1.22626	0.0100057
chr1_15100201_15100815	chr1	15100201	15100815	+	'intron (NM_201628	intron 10 of 14)'	'intron (NM_201628	intron 10 of 14)'	51956	200197	TMEM51-AS1	-2.45451	1.15863e-05	3.86629e-05	1	0.115623	0.8126	0.999394	0	-2.28833	4.7832e-05	0.129716	0	2.57013	4.68929e-06	1.74806e-05	1	0.71025	0.229349	0.849186	0	2.4468	1.37214e-05	0.00104999	1	0.340001	0.58222	0.787549	0	2.32663	8.66521e-05	0.0179871	1	-1.85988	0.000377906	0.0831647	0	1.73655	0.000931919
chr1_15111937_15112698	chr1	15111937	15112698	+	'non-coding (NR_027136	exon 5 of 5)'	'non-coding (NR_027136	exon 5 of 5)'	40147	200197	TMEM51-AS1	-3.74737	7.10352e-13	1.11504e-11	1	0.191883	0.641605	0.943245	0	-4.89153	3.66976e-13	4.69179e-11	1	3.93926	4.54248e-14	9.96537e-13	1	-0.117866	0.849136	0.999771	0	3.46491	4.6303e-11	7.07158e-12	1	-0.234828	0.716534	0.87594	0	2.62085	3.35894e-06	0.851999	0	-4.05712	2.01555e-14	4.36969e-12	1	3.58278	2.05096e-11
chr1_15128463_15128942	chr1	15128463	15128942	+	'intron (NR_027136	intron 1 of 4)'	'intron (NR_027136	intron 1 of 4)'	23762	200197	TMEM51-AS1	-1.92887	3.13426e-06	1.18984e-05	1	0.293268	0.420699	0.931709	0	-2.46322	9.45709e-08	0.0252834	0	2.22214	6.97021e-08	4.01873e-07	1	0.256745	0.564038	0.988682	0	1.64679	0.000103481	2.40326e-05	1	0.708064	0.104848	0.285207	0	2.49241	4.61091e-09	0.0585106	0	-1.96539	8.63536e-07	0.00262634	1	1.39004	0.000738163
chr1_15153507_15154548	chr1	15153507	15154548	+	'intron (NM_018022	intron 1 of 2)'	CpG	294	55092	TMEM51	16.2296	1.75239e-08	1.10641e-07	1	16.2296	0.50757	1	0	16.2296	4.05372e-07	1.98652e-06	1	16.2296	5.78532e-07	2.68317e-06	1	16.2296	0.687352	0.99456	0	16.2296	5.91072e-06	2.10614e-05	1	16.2296	0.609158	0.803282	0	16.2296	3.55989e-07	2.20277e-06	0	16.2296	3.0234e-06	1.25185e-05	1	16.2296	2.77999e-05	9.09809e-05
chr1_15231516_15232163	chr1	15231516	15232163	+	Intergenic	L1MB2|LINE|L1	-15386	114827	FHAD1	53.4238	-5.02357	5.97663e-18	1	53.4238	-0.204814	1	0	53.4238	-5.40361	1.21196e-17	1	53.4238	4.81875	1.62046e-16	1	53.4238	-0.571627	0.941039	0	53.4238	5.26303	1.12374e-19	1	53.4238	-0.893003	0.46057	0	53.4238	4.96281	1.34766e-16	1	53.4238	-5.39038	1.45875e-17	1	53.4238	5.83466	1.46837e-20	1
chr1_15247013_15247853	chr1	15247013	15247853	+	'intron (NM_052929	intron 1 of 30)'	CpG	208	114827	FHAD1	22.7358	0.0833694	0.119013	0	22.7358	0.608188	1	0	22.7358	0.385838	0.452884	0	22.7358	0.0249031	0.0403409	1	22.7358	0.783252	0.996436	0	22.7358	0.00391186	0.0076069	1	22.7358	0.01037	0.0498997	1	22.7358	0.104418	0.148832	0	22.7358	0.0484676	0.075424	0	22.7358	0.00890382	0.0166893
chr1_15248887_15249510	chr1	15248887	15249510	+	'intron (NM_052929	intron 1 of 30)'	'intron (NM_052929	intron 1 of 30)'	1973	114827	FHAD1	-1.78557	8.2173e-06	2.83639e-05	1	-0.103497	0.791111	0.964911	0	-0.44814	0.248957	0.715457	0	1.68207	2.93575e-05	9.0804e-05	1	-0.136525	0.741796	0.996203	0	1.99208	6.31684e-07	3.63955e-06	1	1.65451	3.32259e-05	0.000373605	1	1.8579	9.14673e-06	1.07696e-05	1	-1.8186	7.12874e-06	0.544554	0	2.1286	1.22611e-07
chr1_15252811_15253289	chr1	15252811	15253289	+	'intron (NM_052929	intron 2 of 30)'	L1MD2|LINE|L1	5825	114827	FHAD1	13.6592	0.00137398	0.00296432	1	13.6592	0.836389	1	0	13.6592	0.0467107	0.0719792	0	13.6592	0.000703742	0.00160878	1	13.6592	0.116233	0.688629	0	13.6592	0.000106219	0.000287415	1	13.6592	0.0264402	0.104215	0	13.6592	0.00012369	0.000396799	1	13.6592	0.0554131	0.0849369	0	13.6592	0.0151645	0.0268901
chr1_15260684_15261877	chr1	15260684	15261877	+	'intron (NM_052929	intron 2 of 30)'	MIR|SINE|MIR	14055	114827	FHAD1	17.4647	9.0637e-08	4.88028e-07	1	17.4647	0.28174	1	0	17.4647	1.98955e-06	8.25871e-06	1	17.4647	4.08074e-10	3.86395e-09	1	17.4647	0.256686	0.875352	0	17.4647	8.88506e-12	1.04739e-10	1	17.4647	0.11394	0.301187	0	17.4647	1.2457e-10	1.71352e-09	0	17.4647	4.18685e-08	2.72575e-07	1	17.4647	1.00533e-09	8.72611e-09
chr1_15272454_15273078	chr1	15272454	15273078	+	'intron (NM_052929	intron 3 of 30)'	'intron (NM_052929	intron 3 of 30)'	25541	114827	FHAD1	-2.51941	1.41862e-05	4.63649e-05	1	0.409592	0.42177	0.986021	0	-1.96177	0.000478781	0.0232131	1	2.929	3.89179e-07	1.87798e-06	1	0.25622	0.683137	0.99456	0	2.67763	3.91498e-06	1.55428e-05	1	1.14556	0.0571168	0.18594	0	3.07946	2.66257e-07	0.127238	0	-2.67278	2.07223e-06	0.00238549	1	2.42141	1.88903e-05
chr1_15290326_15290905	chr1	15290326	15290905	+	'intron (NM_052929	intron 4 of 30)'	(CAT)n|Simple_repeat|Simple_repeat	43390	114827	FHAD1	24.3176	4.59592e-12	6.15148e-11	1	24.3176	0.372013	1	0	24.3176	2.04614e-11	2.55183e-10	1	24.3176	8.17424e-14	1.70053e-12	1	24.3176	0.742967	0.996218	0	24.3176	9.82511e-14	1.69339e-12	1	24.3176	0.451082	0.69358	0	24.3176	4.55084e-15	1.70719e-13	0	24.3176	2.55042e-14	6.4917e-13	1	24.3176	3.11712e-14	6.60899e-13
chr1_15297010_15297514	chr1	15297010	15297514	+	'intron (NM_052929	intron 5 of 30)'	'intron (NM_052929	intron 5 of 30)'	46621	101927417	LOC101927417	-4.88593	3.71086e-07	1.73502e-06	1	0.603569	0.234362	0.968847	0	-3.65962	1.36361e-06	0.845038	0	5.4895	9.56832e-09	6.71964e-08	1	1.64891	0.117004	0.690356	0	5.14179	8.461e-08	5.84666e-09	1	4.11248	2.10122e-05	0.000249113	1	6.05787	3.42364e-10	2.22676e-06	1	-3.84059	7.12975e-09	0.379053	0	3.49288	1.71419e-07
chr1_15304499_15305140	chr1	15304499	15305140	+	'intron (NM_052929	intron 6 of 30)'	MamRep564|Unknown|Unknown	39064	101927417	LOC101927417	12.6385	0.000656479	0.00151181	1	12.6385	0.587089	1	0	12.6385	0.000317934	0.000794386	0	12.6385	8.99877e-05	0.000249794	1	12.6385	0.403409	0.944298	0	12.6385	0.000339218	0.000825999	1	12.6385	0.110271	0.294652	0	12.6385	3.3008e-05	0.000123217	0	12.6385	0.00158365	0.00351623	0	12.6385	0.00484348	0.00964783
chr1_15323300_15324175	chr1	15323300	15324175	+	'intron (NM_052929	intron 10 of 30)'	'intron (NM_052929	intron 10 of 30)'	20146	101927417	LOC101927417	-0.514499	0.0996865	0.139285	0	0.327944	0.292994	0.811499	0	-0.664129	0.0386297	0.0989247	0	0.842443	0.00658715	0.0122231	0	0.449775	0.137106	0.729471	0	0.886201	0.0040189	0.010082	0	0.756592	0.0119202	0.0557486	0	1.05373	0.00113044	0.00250174	1	-0.392668	0.193342	0.539684	0	0.436426	0.145503
chr1_15340367_15340821	chr1	15340367	15340821	+	'intron (NR_148918	intron 1 of 1)'	MLT1H|LTR|ERVL-MaLR	3289	101927417	LOC101927417	10.1186	0.315657	0.379388	0	10.1186	0.419707	1	0	10.1186	0.941307	0.952675	1	10.1186	0.0671272	0.0974846	0	10.1186	0.00723034	0.170744	0	10.1186	0.00174055	0.0036514	1	10.1186	8.21557e-05	0.000827681	1	10.1186	0.0104904	0.0201159	1	10.1186	0.459254	0.529067	1	10.1186	0.57938	0.643062
chr1_15341961_15342457	chr1	15341961	15342457	+	'intron (NM_052929	intron 15 of 30)'	'intron (NM_052929	intron 15 of 30)'	1674	101927417	LOC101927417	-2.39036	2.42168e-05	7.51958e-05	1	0.0379084	0.939541	0.489874	0	-1.03526	0.0435252	0.0179857	1	2.42826	2.00452e-05	6.44672e-05	1	1.69861	0.00278754	0.0940688	0	3.32126	2.12098e-09	1.09991e-11	1	3.38087	7.37592e-10	2.41154e-08	1	3.15997	4.9128e-08	1.3096e-09	1	-0.729656	0.14603	0.0233641	1	1.62265	0.000822385
chr1_15345799_15346425	chr1	15345799	15346425	+	'intron (NM_052929	intron 17 of 30)'	L3|LINE|CR1	-2229	101927417	LOC101927417	28.6728	0.000556646	0.00130152	1	28.6728	0.260417	1	0	28.6728	0.584036	0.643383	1	28.6728	5.91052e-06	2.15215e-05	1	28.6728	3.04425e-07	0.000152549	1	28.6728	1.8563e-08	1.14327e-07	1	28.6728	2.04519e-15	1.85301e-13	1	28.6728	4.59671e-08	3.52564e-07	1	28.6728	0.593062	0.655347	1	28.6728	0.533747	0.600684
chr1_15347107_15347632	chr1	15347107	15347632	+	'intron (NM_052929	intron 17 of 30)'	'intron (NM_052929	intron 17 of 30)'	-3486	101927417	LOC101927417	-0.815124	0.18928	0.243891	0	1.12926	0.0441591	0.0136591	1	1.50954	0.00473621	7.99985e-10	1	1.94438	0.000780056	0.00176669	1	2.48468	5.56706e-06	0.00125614	1	2.86313	2.26036e-07	4.85802e-07	1	3.81669	9.79994e-13	5.57914e-11	1	3.35765	2.96293e-09	4.04113e-13	1	0.540293	0.258351	7.26925e-06	1	0.37845	0.396812
chr1_15352423_15353005	chr1	15352423	15353005	+	'intron (NM_052929	intron 18 of 30)'	'intron (NM_052929	intron 18 of 30)'	-8831	101927417	LOC101927417	-4.63241	1.81787e-09	1.41492e-08	1	0.445525	0.422838	0.925682	0	-3.19506	8.69844e-07	0.826243	0	5.07793	3.88394e-11	4.59397e-10	1	2.43733	0.00215248	0.0796434	0	5.0646	4.28218e-11	2.23164e-10	1	4.12942	8.54953e-08	1.80269e-06	1	5.55229	1.17981e-12	1.00363e-08	1	-2.6406	7.26307e-06	0.632386	0	2.62727	7.95065e-06
chr1_15354529_15355075	chr1	15354529	15355075	+	'intron (NM_052929	intron 19 of 30)'	'intron (NM_052929	intron 19 of 30)'	-10919	101927417	LOC101927417	-4.89116	1.45885e-08	9.38165e-08	1	0.702928	0.149952	0.700296	0	-3.8689	7.9413e-08	3.40071e-07	1	5.59409	7.22788e-11	8.08514e-10	1	1.08524	0.268643	0.884152	0	5.611	6.15251e-11	9.64554e-09	1	0.566261	0.594645	0.795399	0	5.2882	1.62233e-09	0.352941	0	-4.50885	2.40729e-11	6.78236e-10	1	4.52576	1.92868e-11
chr1_15356093_15356609	chr1	15356093	15356609	+	'intron (NM_052929	intron 19 of 30)'	LTR24|LTR|ERV1	-12468	101927417	LOC101927417	15.8808	1.7722e-07	8.92895e-07	1	15.8808	0.0117973	1	0	15.8808	4.4663e-05	0.000134967	1	15.8808	1.8409e-11	2.32399e-10	1	15.8808	0.0068721	0.165828	0	15.8808	1.24788e-11	1.43034e-10	1	15.8808	1.17926e-05	0.000149412	1	15.8808	2.18323e-10	2.84103e-09	1	15.8808	1.4869e-09	1.35447e-08	1	15.8808	8.36983e-10	7.39534e-09
chr1_15385808_15386693	chr1	15385808	15386693	+	'intron (NM_052929	intron 30 of 30)'	'intron (NM_052929	intron 30 of 30)'	-23645	79180	EFHD2	-1.4531	0.0114866	0.0203388	1	0.535012	0.308728	0.909366	0	-0.81864	0.138764	0.011198	1	1.98811	0.00043822	0.00104679	1	1.05482	0.0638036	0.546675	0	1.90204	0.000782393	0.00106167	1	1.61907	0.00382452	0.0222711	1	2.3418	5.89379e-05	2.78515e-06	1	-0.933293	0.0722616	0.125416	0	0.847225	0.103321
chr1_15405311_15405634	chr1	15405311	15405634	+	Intergenic	Intergenic	-4423	79180	EFHD2	9.79143	-1.18725	0.153021	0	9.79143	0.392759	1	0	9.79143	0.429899	0.566654	0	9.79143	1.58001	0.0497328	1	9.79143	2.80682	0.00329613	1	9.79143	1.29613	0.119156	0	9.79143	4.08483	9.65165e-09	1	9.79143	2.93213	0.000107618	1	9.79143	1.22681	0.0564508	0	9.79143	-1.51069	0.0219974	1
chr1_15407732_15408060	chr1	15407732	15408060	+	Intergenic	Intergenic	-1999	79180	EFHD2	14.3788	0.383829	0.488159	0	14.3788	-0.00232106	1	0	14.3788	0.760873	0.150592	0	14.3788	-0.38615	0.49967	0	14.3788	0.686253	0.635254	0	14.3788	-0.0361063	0.95117	0	14.3788	2.26077	1.48941e-07	1	14.3788	1.14656	0.0188393	1	14.3788	1.0724	0.0413686	1	14.3788	-0.722359	0.152815	0
chr1_15411590_15412463	chr1	15411590	15412463	+	'intron (NM_024329	intron 1 of 3)'	'intron (NM_024329	intron 1 of 3)'	2131	79180	EFHD2	-0.66946	0.0213605	0.0355016	0	0.452054	0.115422	0.356551	0	-0.0568292	0.842544	2.16358e-11	1	1.12151	9.79481e-05	0.000269613	1	0.968798	0.000594758	0.0335824	0	1.29897	5.35777e-06	2.99854e-08	1	2.03932	1.89477e-13	1.2303e-11	1	1.69697	1.04686e-08	4.24355e-19	1	-0.152717	0.583148	2.56222e-07	1	0.330172	0.231207
chr1_15415937_15416542	chr1	15415937	15416542	+	'intron (NM_024329	intron 1 of 3)'	'intron (NM_024329	intron 1 of 3)'	6344	79180	EFHD2	-1.77419	2.29073e-07	1.1251e-06	1	0.101958	0.753283	0.862043	0	-2.14912	2.34296e-09	4.4305e-05	1	1.87615	4.91984e-08	2.93722e-07	1	0.499893	0.155595	0.759696	0	1.4291	4.24021e-05	7.97065e-07	1	0.603414	0.0879758	0.253478	0	1.48261	5.57329e-05	0.605453	0	-1.37625	3.78317e-05	1.37728e-05	1	0.929211	0.00616315
chr1_15416875_15418128	chr1	15416875	15418128	+	'intron (NM_024329	intron 1 of 3)'	'intron (NM_024329	intron 1 of 3)'	7606	79180	EFHD2	-0.107196	0.610925	0.667228	0	0.298919	0.164615	0.55786	0	0.10013	0.6347	4.1239e-05	0	0.406115	0.0526301	0.0785595	0	0.889611	7.55252e-06	0.00156159	0	0.488462	0.0188016	0.00619385	0	1.22559	5.89553e-10	1.97386e-08	1	0.668977	0.00223136	7.27548e-06	0	0.483495	0.0174148	0.00700766	0	-0.401149	0.0466412
chr1_15501455_15502013	chr1	15501455	15502013	+	'intron (NM_001278054	intron 2 of 4)'	'intron (NM_001278054	intron 2 of 4)'	22711	842	CASP9	-1.15031	0.000595054	0.00138297	1	-0.0055247	0.986303	0.999394	0	-1.55022	2.2735e-05	0.00798732	0	1.14479	0.000818597	0.00184509	1	-0.0943577	0.791949	0.99681	0	1.15688	0.000669946	0.0100505	0	-0.484838	0.213102	0.452998	0	0.989674	0.00710893	0.742088	0	-1.23915	0.000333833	0.0100391	0	1.25124	0.000269112
chr1_15515017_15515703	chr1	15515017	15515703	+	'intron (NR_102733	intron 2 of 8)'	'intron (NR_102733	intron 2 of 8)'	9085	842	CASP9	-2.50717	1.11639e-07	5.89114e-07	1	0.259929	0.500967	0.852206	0	-3.66504	2.90073e-09	4.53371e-09	1	2.7671	4.39456e-09	3.33656e-08	1	-0.131462	0.811688	0.997536	0	2.91951	4.35908e-10	9.07981e-11	1	-0.991075	0.129706	0.329368	0	2.1577	2.12788e-05	0.20944	0	-2.89856	1.55805e-09	3.48568e-10	1	3.05097	1.51369e-10
chr1_15531576_15532043	chr1	15531576	15532043	+	'intron (NM_015291	intron 2 of 14)'	'intron (NM_015291	intron 2 of 14)'	4996	23341	DNAJC16	-5.24817	9.46085e-14	1.76873e-12	1	-0.16806	0.679332	0.976463	0	-4.80083	5.80769e-13	1.66431e-09	1	5.08011	6.96017e-13	1.18481e-11	1	-1.02792	0.341997	0.924952	0	5.07732	6.90783e-13	2.85283e-15	1	0.644505	0.454708	0.696394	0	4.64008	1.76229e-10	0.427413	0	-6.10803	2.58773e-11	4.94812e-09	1	6.10524	2.59285e-11
chr1_15577667_15578134	chr1	15577667	15578134	+	'intron (NM_024758	intron 4 of 6)'	MIR|SINE|MIR	7210	79814	AGMAT	11.1568	0.970087	0.976291	0	11.1568	0.740052	1	0	11.1568	0.626405	0.682105	1	11.1568	0.758828	0.798576	0	11.1568	0.578452	0.991025	0	11.1568	0.0869871	0.122469	1	11.1568	0.000223381	0.00197732	1	11.1568	0.567207	0.62977	1	11.1568	0.408646	0.479427	1	11.1568	0.027569	0.045785
chr1_15578835_15580013	chr1	15578835	15580013	+	'intron (NM_024758	intron 3 of 6)'	MamRep1879|DNA|hAT-Tip100?	5686	79814	AGMAT	58.5451	6.89154e-08	3.81068e-07	1	58.5451	0.764379	1	0	58.5451	0.0810027	0.116832	0	58.5451	2.42599e-08	1.55215e-07	1	58.5451	0.0019249	0.0738495	0	58.5451	3.21335e-11	3.40436e-10	1	58.5451	5.98657e-10	2.00156e-08	1	58.5451	2.39405e-09	2.47601e-08	1	58.5451	0.00668861	0.0128722	0	58.5451	0.000134512	0.000377553
chr1_15594913_15595711	chr1	15594913	15595711	+	Intergenic	Intergenic	-10202	79814	AGMAT	13.2186	0.671165	0.0679874	0	13.2186	0.659562	1	0	13.2186	0.557324	0.144112	0	13.2186	-0.0116029	0.976834	0	13.2186	-0.687219	0.356823	0	13.2186	-0.400501	0.281695	0	13.2186	-1.44832	0.000581883	1	13.2186	-0.484714	0.238351	0	13.2186	-0.675616	0.0679016	0	13.2186	0.286717	0.481846	0
chr1_15620227_15620433	chr1	15620227	15620433	+	'intron (NM_032341	intron 1 of 9)'	'intron (NM_032341	intron 1 of 9)'	2872	84301	DDI2	-1.34755	0.0153448	0.0264215	1	-0.750086	0.184247	0.941501	0	-0.866989	0.112379	0.438471	0	0.597465	0.308674	0.371757	0	0.266337	0.63991	0.993184	0	1.70905	0.00192847	0.000824286	1	1.37732	0.0118019	0.0553118	0	0.890078	0.14372	0.00505391	1	-0.331129	0.566804	0.0426682	1	1.44272	0.00774565
chr1_15627463_15628057	chr1	15627463	15628057	+	'intron (NM_032341	intron 2 of 9)'	'intron (NM_032341	intron 2 of 9)'	10302	84301	DDI2	-4.36225	2.32869e-12	3.31039e-11	1	0.404882	0.322313	0.96154	0	-3.71536	7.60387e-11	8.18099e-10	1	4.76714	1.5018e-14	3.68121e-13	1	1.3401	0.04857	0.483549	0	4.59116	1.45475e-13	1.94529e-12	1	0.526838	0.481184	0.717822	0	4.67513	1.94625e-13	0.370703	0	-3.42704	3.28713e-12	5.33513e-12	1	3.25106	4.40671e-11
chr1_15680672_15681135	chr1	15680672	15681135	+	Intergenic	Intergenic	-3400	23207	PLEKHM2	26.6099	-4.33444	6.67493e-14	1	26.6099	0.00028649	1	0	26.6099	-5.00169	5.60679e-14	1	26.6099	4.33473	8.3009e-14	1	26.6099	-0.484956	0.96929	0	26.6099	3.52449	1.96811e-09	1	26.6099	-0.160859	0.919811	0	26.6099	3.68033	1.91233e-09	1	26.6099	-4.81969	9.91356e-15	1	26.6099	4.00945	1.79722e-10	1
chr1_15696744_15697962	chr1	15696744	15697962	+	'intron (NM_015164	intron 1 of 19)'	'intron (NM_015164	intron 1 of 19)'	13050	23207	PLEKHM2	-0.121493	0.570649	0.629895	0	-0.512753	0.025175	0.746468	0	-0.462155	0.0353852	1.65292e-16	1	-0.39126	0.0814412	0.115587	0	-0.356116	0.0945098	0.636081	0	-0.186544	0.39709	5.56599e-06	1	-1.79493	1.59035e-13	1.04626e-11	1	-0.699424	0.00461328	7.3598e-15	1	0.0351432	0.877429	1.72458e-09	1	0.169572	0.448346
chr1_15741159_15741907	chr1	15741159	15741907	+	promoter-TSS (NM_001013641)	promoter-TSS (NM_001013641)	-959	388595	TMEM82	25.3037	0.182449	0.47578	0	25.3037	0.145694	1	0	25.3037	-0.497459	0.062654	0	25.3037	-0.0367558	0.894009	0	25.3037	-0.471977	0.363779	0	25.3037	-0.267433	0.30376	0	25.3037	-1.33624	2.21707e-06	1	25.3037	-0.651166	0.0266049	0	25.3037	-0.435222	0.09401	0	25.3037	0.204545	0.463855	0
chr1_15756379_15756817	chr1	15756379	15756817	+	promoter-TSS (NM_001350151)	promoter-TSS (NM_001350151)	-61	54751	FBLIM1	9.73166	-0.375269	0.392502	0	9.73166	0.0666514	1	0	9.73166	-0.768734	0.0895491	0	9.73166	0.44192	0.317557	0	9.73166	-0.126968	0.995763	0	9.73166	-0.349891	0.479856	0	9.73166	-1.66462	0.00548364	1	9.73166	-0.174874	0.749092	0	9.73166	-0.568888	0.202155	0	9.73166	-0.222923	0.668391	0
chr1_15758676_15759352	chr1	15758676	15759352	+	'intron (NM_001024216	intron 1 of 6)'	CpG	254	54751	FBLIM1	16.8554	0.000429692	0.00102748	1	16.8554	0.134532	1	0	16.8554	7.85869e-05	0.000224583	1	16.8554	0.0608958	0.0894399	0	16.8554	0.918654	1	0	16.8554	0.216655	0.272981	0	16.8554	0.039384	0.141421	0	16.8554	0.0359406	0.0589854	0	16.8554	0.0749153	0.110686	1	16.8554	0.253714	0.319621
chr1_15803382_15803968	chr1	15803382	15803968	+	Intergenic	AluJo|SINE|Alu	4024	440567	UQCRHL	13.3296	-0.903454	0.00716261	0	13.3296	-0.119882	1	0	13.3296	-0.910208	0.00855427	0	13.3296	0.783572	0.0254929	0	13.3296	0.027968	1	0	13.3296	0.288087	0.461798	0	13.3296	-0.388627	0.516935	0	13.3296	0.731899	0.0551228	0	13.3296	-0.755604	0.031819	0	13.3296	0.26012	0.513507	0
chr1_15836838_15837609	chr1	15836838	15837609	+	'intron (NR_024279	intron 1 of 1)'	A-rich|Low_complexity|Low_complexity	-10641	23013	SPEN	44.8508	0.101382	0.141336	0	44.8508	0.141576	1	1	44.8508	0.0978232	0.137959	0	44.8508	0.00160665	0.00340564	0	44.8508	0.00947264	0.19976	0	44.8508	1.33266e-14	2.70579e-13	1	44.8508	0.000183391	0.00166828	0	44.8508	1.48516e-19	1.73497e-17	1	44.8508	0.46961	0.539116	0	44.8508	9.23634e-08	5.3253e-07
chr1_15852152_15852313	chr1	15852152	15852313	+	'intron (NM_015001	intron 1 of 14)'	'intron (NM_015001	intron 1 of 14)'	-4085	729614	FLJ37453	-3.3151	9.88062e-08	5.27277e-07	1	0.136109	0.774679	0.803621	0	-4.24002	6.6771e-08	1.0287e-07	1	3.45121	3.06576e-08	1.91664e-07	1	0.0256711	0.972223	1	0	3.88325	2.9087e-10	1.83129e-07	1	-0.408503	0.613553	0.805249	0	3.714	6.24991e-09	0.569331	0	-3.42554	3.06073e-08	4.36371e-08	1	3.85758	2.78543e-10
chr1_15949009_15951633	chr1	15949009	15951633	+	'intron (NM_001287603	intron 2 of 15)'	'intron (NM_001287603	intron 2 of 15)'	25811	7709	ZBTB17	-1.22383	3.15855e-07	1.50109e-06	1	0.161348	0.496899	0.985496	0	-0.687293	0.0039061	0.586846	0	1.38517	7.20303e-09	5.20163e-08	1	0.384328	0.10931	0.674884	0	1.30016	5.64865e-08	2.79932e-09	1	0.925436	0.000107946	0.00105148	0	1.37403	3.08e-08	6.3671e-05	1	-1.00085	2.64634e-05	0.238314	0	0.915828	0.000121046
chr1_15952762_15953155	chr1	15952762	15953155	+	'intron (NM_001287603	intron 2 of 15)'	MLT1H|LTR|ERVL-MaLR	23174	7709	ZBTB17	26.4559	5.71415e-15	1.39293e-13	1	26.4559	0.457896	1	0	26.4559	9.43092e-14	1.91224e-12	1	26.4559	4.55124e-17	2.00716e-15	1	26.4559	0.390953	0.93876	0	26.4559	1.98499e-11	2.18708e-10	1	26.4559	0.364897	0.620905	0	26.4559	5.53933e-12	1.02925e-10	0	26.4559	1.28633e-15	4.47613e-14	1	26.4559	6.48311e-10	5.85106e-09
chr1_15956090_15956528	chr1	15956090	15956528	+	'intron (NM_001287603	intron 2 of 15)'	'intron (NM_001287603	intron 2 of 15)'	19823	7709	ZBTB17	-1.88053	3.09569e-05	9.40453e-05	1	-0.0520611	0.901979	0.97015	0	-1.92996	2.96712e-05	1.33828e-08	1	1.82847	6.0169e-05	0.000173651	1	-0.764695	0.138909	0.732473	0	1.67363	0.00025493	0.0304449	1	-0.997943	0.0677737	0.210519	0	1.51579	0.00185854	0.0791981	0	-2.59316	1.35104e-07	3.19649e-08	1	2.43833	7.83419e-07
chr1_15959652_15960211	chr1	15959652	15960211	+	'intron (NM_001287603	intron 2 of 15)'	'intron (NM_001287603	intron 2 of 15)'	16201	7709	ZBTB17	-4.46194	1.16737e-14	2.6567e-13	1	0.0976606	0.82897	0.884983	0	-4.98659	2.36999e-14	8.0191e-14	1	4.5596	3.25683e-15	9.28063e-14	1	-0.125262	0.855903	1	0	4.02753	4.54799e-12	3.39859e-07	1	-0.100842	0.886525	0.947206	0	4.09214	9.43967e-12	0.798836	0	-4.68486	1.67621e-15	3.13569e-14	1	4.15279	2.2573e-12
chr1_15963833_15964501	chr1	15963833	15964501	+	'intron (NM_001287603	intron 2 of 15)'	L1ME3F|LINE|L1	11965	7709	ZBTB17	47.697	3.36649e-11	3.76297e-10	1	47.697	0.921914	1	0	47.697	3.68284e-10	3.53548e-09	1	47.697	7.53335e-11	8.3919e-10	1	47.697	0.482212	0.972422	0	47.697	2.48658e-12	3.25634e-11	1	47.697	0.21369	0.453754	0	47.697	4.27768e-11	6.54088e-10	0	47.697	4.74613e-09	3.8676e-08	1	47.697	2.09115e-10	2.08893e-09
chr1_15965099_15966789	chr1	15965099	15966789	+	'intron (NM_001287603	intron 2 of 15)'	L1ME3F|LINE|L1	10188	7709	ZBTB17	185.932	1.04124e-20	1.04492e-18	1	185.932	0.76099	1	0	185.932	4.84562e-19	3.36842e-17	1	185.932	1.93786e-19	1.62765e-17	1	185.932	0.91841	1	0	185.932	1.64194e-18	7.43297e-17	1	185.932	0.0664923	0.207645	0	185.932	2.11026e-15	8.53579e-14	0	185.932	8.45632e-20	8.93317e-18	1	185.932	7.2934e-19	4.0771e-17
chr1_15985559_15986265	chr1	15985559	15986265	+	Intergenic	L1MC5a|LINE|L1	-9780	7709	ZBTB17	11.8692	-5.53626	6.29646e-08	1	11.8692	0.338012	1	0	11.8692	-4.5681	9.33254e-08	1	11.8692	5.87427	9.24569e-09	1	11.8692	1.97909	0.522369	0	11.8692	5.72936	2.01597e-08	1	11.8692	0.968362	0.653398	0	11.8692	5.23318	7.72599e-07	1	11.8692	-3.89518	1.04558e-08	1	11.8692	3.75027	3.58703e-08	1
chr1_15994325_15994965	chr1	15994325	15994965	+	Intergenic	Intergenic	-9591	149563	SRARP	14.1409	-1.37075	0.00187743	1	14.1409	0.306617	1	0	14.1409	-1.49355	0.00107915	1	14.1409	1.67736	0.000118391	1	14.1409	0.0884631	0.998995	0	14.1409	1.50833	0.000602346	1	14.1409	0.155821	0.879114	0	14.1409	1.43465	0.00254636	1	14.1409	-1.5889	0.000250383	1	14.1409	1.41986	0.00120885	1
chr1_16006997_16007515	chr1	16006997	16007515	+	TTS (NM_178840)	TTS (NM_178840)	3020	149563	SRARP	11.7776	-2.94004	5.98473e-09	1	11.7776	-0.548577	1	0	11.7776	-2.74843	6.57424e-08	1	11.7776	2.39146	5.08258e-06	1	11.7776	0.139536	0.99681	0	11.7776	3.0659	1.25059e-09	1	11.7776	0.22228	0.857149	0	11.7776	2.66106	9.59271e-07	1	11.7776	-2.25192	1.16836e-05	1	11.7776	2.92636	3.08034e-09	1
chr1_16012710_16013739	chr1	16012710	16013739	+	TTS (NM_001349688)	TTS (NM_001349688)	5566	27129	HSPB7	34.0817	-1.29992	0.000133612	1	34.0817	0.123948	1	0	34.0817	-1.11169	0.00119789	1	34.0817	1.42387	3.00691e-05	1	34.0817	-0.00178795	1	0	34.0817	1.1011	0.00155241	1	34.0817	-0.174471	0.80245	0	34.0817	1.31556	0.000344611	1	34.0817	-1.42566	3.14567e-05	1	34.0817	1.10289	0.00161737	1
chr1_16026376_16027258	chr1	16026376	16027258	+	'intron (NM_001042704	intron 7 of 19)'	'intron (NM_001042704	intron 7 of 19)'	4826	1187	CLCNKA	-0.37596	0.253437	0.314246	0	0.166689	0.621184	0.904288	0	-0.0603501	0.85328	0.0265756	0	0.542649	0.101331	0.140246	0	0.00591031	0.985386	1	0	0.667674	0.0402706	0.23934	0	-0.312716	0.359341	0.61526	0	0.63218	0.0699476	0.398873	0	-0.536738	0.104823	0.00762228	0	0.661764	0.041899
chr1_16032827_16033232	chr1	16032827	16033232	+	'intron (NM_001042704	intron 18 of 19)'	'intron (NM_001042704	intron 18 of 19)'	-10707	1188	CLCNKB	-2.80754	1.28931e-09	1.03545e-08	1	-0.427352	0.275245	0.666721	0	-2.72921	7.43477e-09	7.14775e-07	1	2.38019	5.2076e-07	2.43967e-06	1	0.542293	0.28441	0.89592	0	2.19376	4.31802e-06	3.26944e-06	1	0.517502	0.317941	0.571476	0	2.62391	8.04823e-08	0.522597	0	-1.8379	3.30983e-05	9.9173e-05	1	1.65146	0.000213677
chr1_16048328_16049159	chr1	16048328	16049159	+	promoter-TSS (NM_001165945)	promoter-TSS (NM_001165945)	-19	1188	CLCNKB	18.8409	-0.337731	0.312035	0	18.8409	-0.2861	1	0	18.8409	-0.173689	0.618753	0	18.8409	0.0516301	0.893525	0	18.8409	-0.582236	0.52271	0	18.8409	0.132775	0.716905	0	18.8409	-0.724952	0.0984399	0	18.8409	0.570595	0.10323	0	18.8409	-0.633866	0.0847107	0	18.8409	0.715012	0.0465858	0
chr1_16070173_16070665	chr1	16070173	16070665	+	'intron (NM_182623	intron 1 of 6)'	'intron (NM_182623	intron 1 of 6)'	3213	348487	FAM131C	0.49047	0.267846	0.329534	0	0.364315	0.444908	0.993586	0	0.653822	0.14086	0.0245904	1	-0.126154	0.772059	0.81027	0	0.979658	0.00912859	0.195361	0	-0.579332	0.207178	0.580668	0	0.702162	0.0681581	0.211377	0	-0.289051	0.543057	0.346723	0	1.10581	0.00778881	0.144512	0	-1.55899	0.000400545
chr1_16078782_16079689	chr1	16078782	16079689	+	Intergenic	MER91A|DNA|hAT-Tip100	-5603	348487	FAM131C	73.5037	0.18562	0.458535	0	73.5037	0.148601	1	0	73.5037	0.435531	0.0691288	0	73.5037	-0.0370188	0.890175	0	73.5037	0.35693	0.600326	0	73.5037	0.00233154	0.993743	0	73.5037	0.797004	0.000899821	0	73.5037	-0.0532519	0.85371	0	73.5037	0.393949	0.101206	0	73.5037	-0.354599	0.139878	0
chr1_16122720_16124226	chr1	16122720	16124226	+	TTS (NM_004431)	TTS (NM_004431)	32636	1969	EPHA2	48.528	-3.50935	1.7282e-08	1	48.528	0.812725	1	0	48.528	-0.504294	0.330972	0	48.528	4.32208	1.99975e-12	1	48.528	2.71364	0.00102186	1	48.528	4.82329	1.96036e-15	1	48.528	5.73994	3.32272e-21	1	48.528	5.42553	3.20904e-18	1	48.528	-1.60844	0.000862127	1	48.528	2.10965	8.34082e-06	1
chr1_16139476_16139914	chr1	16139476	16139914	+	'intron (NM_001329090	intron 2 of 15)'	'intron (NM_001329090	intron 2 of 15)'	16414	1969	EPHA2	-3.99026	1.43757e-08	9.26182e-08	1	-0.0149053	0.975142	0.997302	0	-4.97963	1.20466e-07	8.61378e-08	1	3.97535	1.89843e-08	1.24642e-07	1	0.240844	0.77602	0.996436	0	4.03215	1.09117e-08	2.67798e-06	1	0.428086	0.615592	0.806344	0	3.55887	1.36232e-06	0.94666	0	-3.73451	2.58576e-08	1.18795e-07	1	3.7913	1.44343e-08
chr1_16157867_16158494	chr1	16157867	16158494	+	Intergenic	MIRb|SINE|MIR	-2071	1969	EPHA2	36.5414	0.987217	0.00017841	0	36.5414	-0.0924857	1	0	36.5414	0.516101	0.0668724	0	36.5414	-1.0797	8.09418e-05	1	36.5414	-0.107695	0.993184	0	36.5414	-1.54364	9.26972e-08	1	36.5414	-0.986223	0.000366024	0	36.5414	-1.44061	4.64462e-06	1	36.5414	0.972008	0.000449637	0	36.5414	-1.43594	8.47408e-07	1
chr1_16161603_16162795	chr1	16161603	16162795	+	Intergenic	L2c|LINE|L2	-6090	1969	EPHA2	73.763	1.83944	5.3549e-12	1	73.763	0.105742	1	0	73.763	1.26819	3.48049e-06	1	73.763	-1.7337	1.33681e-10	1	73.763	-0.180248	0.956068	0	73.763	-1.59059	2.00289e-09	1	73.763	-1.03237	0.000144828	1	73.763	-2.09887	3.56323e-12	1	73.763	1.55345	1.13417e-08	1	73.763	-1.41034	1.3748e-07	1
chr1_16168683_16169020	chr1	16168683	16169020	+	Intergenic	Intergenic	-12742	1969	EPHA2	11.9788	-1.72321	0.000124658	1	11.9788	-0.144068	1	0	11.9788	-2.23051	8.33942e-06	1	11.9788	1.57915	0.000624665	1	11.9788	0.247536	0.991746	0	11.9788	1.31449	0.00542967	1	11.9788	0.514355	0.503347	0	11.9788	1.40865	0.00506188	1	11.9788	-1.33161	0.00324215	1	11.9788	1.06695	0.0220432	1
chr1_16227688_16228619	chr1	16227688	16228619	+	Intergenic	L3b|LINE|CR1	9011	79363	CPLANE2	11.6508	-0.363515	0.427967	0	11.6508	-0.0247658	1	0	11.6508	-0.51343	0.27121	0	11.6508	0.338749	0.471489	0	11.6508	-0.347978	0.938236	0	11.6508	-0.155612	0.762416	0	11.6508	-1.04327	0.0869387	0	11.6508	0.20128	0.705044	0	11.6508	-0.686727	0.145736	0	11.6508	0.192366	0.718362	0
chr1_16237918_16238338	chr1	16237918	16238338	+	promoter-TSS (NM_030907)	promoter-TSS (NM_030907)	-964	79363	CPLANE2	18.6751	-2.50845	1.41758e-10	1	18.6751	-0.124263	1	0	18.6751	-3.34716	1.9547e-13	1	18.6751	2.38419	1.83902e-09	1	18.6751	-0.250681	0.987164	0	18.6751	2.0955	1.66532e-07	1	18.6751	0.287411	0.719177	0	18.6751	1.78527	4.20937e-05	1	18.6751	-2.63487	1.11279e-10	1	18.6751	2.34618	1.26685e-08	1
chr1_16350968_16351308	chr1	16350968	16351308	+	'intron (NM_018994	intron 1 of 9)'	'intron (NM_018994	intron 1 of 9)'	1353	54455	FBXO42	-1.44019	6.46786e-06	2.281e-05	1	-0.0951618	0.748384	0.961304	0	-1.65345	1.36387e-06	3.41752e-08	1	1.34503	4.28971e-05	0.000127881	1	0.0604845	0.861153	1	0	1.27383	0.000110543	0.0170085	0	-0.418065	0.275272	0.528242	0	1.18789	0.000750997	0.242751	0	-1.28455	7.74747e-05	2.91523e-07	1	1.21335	0.000195602
chr1_16371800_16372254	chr1	16371800	16372254	+	'intron (NR_073500	intron 1 of 1)'	'intron (NR_073500	intron 1 of 1)'	4997	26099	SZRD1	-2.32873	6.25994e-14	1.21132e-12	1	0.0686979	0.803245	0.776364	0	-2.1041	1.13525e-11	1.76134e-09	1	2.39742	1.49447e-14	3.66623e-13	1	0.00898334	0.979074	1	0	2.68075	3.5257e-18	5.39834e-18	1	0.356122	0.293199	0.545109	0	2.44409	5.97921e-14	0.398843	0	-2.38844	1.72651e-14	5.98843e-10	1	2.67177	4.10156e-18
chr1_16386590_16387828	chr1	16386590	16387828	+	'intron (NR_073501	intron 2 of 4)'	'intron (NR_073501	intron 2 of 4)'	20179	26099	SZRD1	-0.482898	0.0567744	0.0847295	0	0.13244	0.605238	0.994885	0	-0.502192	0.0504265	9.55403e-05	1	0.615338	0.0156371	0.026567	0	0.0114013	0.963894	1	0	0.445159	0.0824128	0.196677	0	-0.518169	0.0496449	0.167827	0	0.133021	0.634605	0.0776096	0	-0.603937	0.0176993	1.33939e-05	1	0.433758	0.0906608
chr1_16418990_16419397	chr1	16418990	16419397	+	'intron (NM_001353349	intron 2 of 10)'	L2a|LINE|L2	18231	374955	SPATA21	12.2084	9.50032e-09	6.37295e-08	1	12.2084	0.815166	1	0	12.2084	3.18531e-08	2.01186e-07	1	12.2084	3.58578e-09	2.77731e-08	1	12.2084	0.394092	0.940077	0	12.2084	4.19742e-08	2.39413e-07	1	12.2084	0.569068	0.778954	0	12.2084	2.46948e-06	1.23454e-05	0	12.2084	2.99818e-09	2.55635e-08	1	12.2084	2.37292e-08	1.55714e-07
chr1_16531481_16531990	chr1	16531481	16531990	+	Intergenic	AluSz|SINE|Alu	3917	100132147	LINC01783	34.7039	-3.73132	1.36442e-11	1	34.7039	0.359929	1	0	34.7039	-3.73799	3.54952e-11	1	34.7039	4.09125	1.15647e-13	1	34.7039	-0.348204	0.988266	0	34.7039	3.88933	1.58905e-12	1	34.7039	0.125423	0.929333	0	34.7039	3.38112	6.57244e-09	1	34.7039	-4.43945	7.89778e-15	1	34.7039	4.23753	1.09014e-13	1
chr1_16543839_16544883	chr1	16543839	16544883	+	Intergenic	Intergenic	-4553	100500876	MIR3675	57.0288	-4.21979	5.47558e-18	1	57.0288	0.0449376	1	0	57.0288	-2.98135	6.5474e-11	1	57.0288	4.26472	3.28629e-18	1	57.0288	1.27996	0.179199	0	57.0288	4.405	1.39276e-19	1	57.0288	1.46586	0.0147844	1	57.0288	3.65518	9.62771e-13	1	57.0288	-2.98477	4.44575e-11	1	57.0288	3.12505	3.98742e-12	1
chr1_16545572_16546090	chr1	16545572	16546090	+	Intergenic	Intergenic	-3083	100500876	MIR3675	20.64	-4.13193	7.35505e-08	1	20.64	0.229368	1	0	20.64	-2.76583	7.37394e-05	1	20.64	4.3613	1.35224e-08	1	20.64	1.45827	0.508478	0	20.64	4.72071	5.68333e-10	1	20.64	1.13692	0.350953	0	20.64	3.86471	1.73424e-06	1	20.64	-2.90303	2.3352e-05	1	20.64	3.26244	1.66524e-06	1
chr1_16565308_16565826	chr1	16565308	16565826	+	'intron (NM_017940	intron 27 of 28)'	'intron (NM_017940	intron 27 of 28)'	16653	100500876	MIR3675	-2.46469	4.81232e-08	2.75254e-07	1	-0.191491	0.630846	0.914217	0	-2.67732	2.07987e-08	1.88464e-07	1	2.2732	7.06152e-07	3.21139e-06	1	-0.322634	0.536338	0.984179	0	2.13222	3.57128e-06	0.000301771	1	-0.0743199	0.886519	0.947206	0	2.3852	5.74183e-07	0.988276	0	-2.59584	5.12507e-08	2.27785e-06	1	2.45485	2.84422e-07
chr1_16566942_16567346	chr1	16566942	16567346	+	'intron (NM_017940	intron 25 of 28)'	'intron (NM_017940	intron 25 of 28)'	18230	100500876	MIR3675	-2.94805	1.30074e-10	1.2907e-09	1	-0.628788	0.119332	0.904853	0	-2.64878	5.39443e-09	2.86919e-08	1	2.31926	8.39041e-07	3.7422e-06	1	-0.133449	0.799395	0.99681	0	2.59967	2.27118e-08	2.14743e-05	1	0.193567	0.709712	0.870793	0	2.4982	3.17052e-07	0.701533	0	-2.45271	2.85183e-07	4.76815e-05	1	2.73312	7.10216e-09
chr1_16591534_16592546	chr1	16591534	16592546	+	'5'' UTR (NM_017940	exon 7 of 29)'	'5'' UTR (NM_017940	exon 7 of 29)'	21565	55672	NBPF1	-0.655692	0.00195994	0.00409954	0	-0.0115588	0.95701	0.956867	0	-0.735346	0.000687497	1.14652e-07	1	0.644133	0.00277126	0.00558387	0	0.21473	0.305879	0.909535	0	0.528046	0.0146591	0.0502192	0	-0.645509	0.00498111	0.0275992	0	0.369836	0.114766	0.0352556	0	-0.429403	0.0432086	2.46807e-07	1	0.313316	0.142198
chr1_16602266_16602893	chr1	16602266	16602893	+	'intron (NM_017940	intron 2 of 28)'	'intron (NM_017940	intron 2 of 28)'	11026	55672	NBPF1	-3.69555	3.18969e-10	2.91811e-09	1	-0.169134	0.730362	0.932698	0	-3.44438	3.86171e-09	3.85533e-09	1	3.52642	2.44428e-09	1.96522e-08	1	0.201177	0.761065	0.996436	0	3.33033	1.9277e-08	1.19603e-05	1	-0.550838	0.45387	0.695723	0	3.6088	3.5839e-09	0.986102	0	-3.32524	8.40741e-09	2.65929e-08	1	3.12915	6.47357e-08
chr1_16620852_16621627	chr1	16620852	16621627	+	'intron (NR_026752	intron 5 of 6)'	MER91B|DNA|hAT-Tip100	-7634	55672	NBPF1	62.0843	6.27587e-11	6.63769e-10	1	62.0843	0.603686	1	0	62.0843	4.17752e-09	3.19678e-08	1	62.0843	2.52559e-09	2.02216e-08	1	62.0843	0.698564	0.994738	0	62.0843	1.14268e-06	4.78e-06	0	62.0843	0.0502855	0.169355	0	62.0843	1.34717e-06	7.2168e-06	0	62.0843	2.25694e-08	1.57561e-07	1	62.0843	6.98806e-06	2.62541e-05
chr1_16624883_16625463	chr1	16624883	16625463	+	'intron (NR_026752	intron 5 of 6)'	'intron (NR_026752	intron 5 of 6)'	5733	84809	CROCCP2	-1.47149	1.47884e-06	6.04917e-06	1	0.0651676	0.825755	0.970815	0	-1.35308	1.06565e-05	1.53611e-06	1	1.53666	5.55372e-07	2.58708e-06	1	-0.0589108	0.852807	0.999898	0	1.32844	1.66691e-05	0.00440998	0	-0.157356	0.626263	0.811653	0	1.08988	0.000947979	0.893009	0	-1.59557	2.26178e-07	6.57091e-07	1	1.38735	7.54127e-06
chr1_16627444_16627899	chr1	16627444	16627899	+	'intron (NR_026752	intron 2 of 6)'	AluSx1|SINE|Alu	3235	84809	CROCCP2	18.9838	9.01901e-12	1.13676e-10	1	18.9838	0.877648	1	0	18.9838	2.02054e-12	3.09206e-11	1	18.9838	2.66581e-11	3.25871e-10	1	18.9838	0.568629	0.989316	0	18.9838	2.32809e-10	2.09058e-09	1	18.9838	0.853661	0.940119	0	18.9838	1.88212e-07	1.24414e-06	0	18.9838	2.80875e-12	4.57124e-11	1	18.9838	2.4407e-11	2.92227e-10
chr1_16651218_16651639	chr1	16651218	16651639	+	Intergenic	Intergenic	5854	11209	MST1P2	13.7494	-3.86839	3.97111e-08	1	13.7494	-0.263917	1	0	13.7494	-3.14287	1.57401e-06	1	13.7494	3.60447	4.29752e-07	1	13.7494	0.634736	0.939924	0	13.7494	4.99654	4.77318e-13	1	13.7494	0.246308	0.893634	0	13.7494	3.78647	3.08032e-07	1	13.7494	-2.96973	5.33561e-06	1	13.7494	4.3618	3.94194e-12	1
chr1_16656530_16657004	chr1	16656530	16657004	+	Intergenic	Intergenic	10181	26863	RNVU1-18	17.3648	-1.57697	3.02919e-05	1	17.3648	-0.144135	1	0	17.3648	-1.44394	0.000161667	1	17.3648	1.43284	0.000215989	1	17.3648	0.0228206	1	0	17.3648	1.46904	0.0001331	1	17.3648	-0.710641	0.263091	0	17.3648	1.13232	0.0082123	1	17.3648	-1.41002	0.000277005	1	17.3648	1.44622	0.000173629	1
chr1_16674940_16675435	chr1	16674940	16675435	+	Intergenic	MER49|LTR|ERV1	2184	729574	FAM231AP	9.63146	-2.02177	3.58749e-05	1	9.63146	0.22464	1	0	9.63146	-1.96885	8.99916e-05	1	9.63146	2.2464	4.31975e-06	1	9.63146	-0.293038	0.991943	0	9.63146	1.80669	0.00032233	1	9.63146	-0.866156	0.367593	0	9.63146	1.44841	0.00955416	1	9.63146	-2.53944	6.63969e-07	1	9.63146	2.09973	6.06756e-05	1
chr1_16676550_16677337	chr1	16676550	16677337	+	Intergenic	Intergenic	3940	729574	FAM231AP	43.164	-2.26994	3.90354e-06	1	43.164	0.230303	1	0	43.164	-1.73494	0.000397866	1	43.164	2.50024	3.65576e-07	1	43.164	0.504128	0.896642	0	43.164	2.12849	1.64044e-05	1	43.164	1.21996	0.0443192	1	43.164	1.80705	0.000635942	1	43.164	-1.99611	4.12954e-05	1	43.164	1.62437	0.00096138	1
chr1_16677879_16678569	chr1	16677879	16678569	+	Intergenic	Intergenic	-3031	100500876	MIR3675	43.0804	-2.55837	1.76862e-05	1	43.0804	0.045618	1	0	43.0804	-1.99092	0.000818916	1	43.0804	2.60399	1.30456e-05	1	43.0804	0.0728957	1	0	43.0804	2.34409	9.09192e-05	1	43.0804	0.730351	0.436299	0	43.0804	2.02279	0.0014959	1	43.0804	-2.53109	2.3511e-05	1	43.0804	2.2712	0.000157936	1
chr1_16692697_16693349	chr1	16692697	16693349	+	'intron (NR_026567	intron 10 of 10)'	CpG	11768	100500876	MIR3675	26.6353	5.96227e-06	2.12004e-05	1	26.6353	0.773069	1	0	26.6353	0.0226931	0.0378167	1	26.6353	2.74234e-05	8.54169e-05	1	26.6353	0.0829206	0.603228	0	26.6353	4.2481e-05	0.000125155	1	26.6353	0.38877	0.64375	0	26.6353	3.77418e-06	1.80089e-05	0	26.6353	0.0104383	0.0191873	1	26.6353	0.0141	0.0251908
chr1_16693563_16694130	chr1	16693563	16694130	+	'intron (NR_026567	intron 10 of 10)'	CpG	12591	100500876	MIR3675	22.9156	2.89927e-05	8.85829e-05	1	22.9156	0.836836	1	0	22.9156	0.000530905	0.00126634	1	22.9156	1.27415e-05	4.29073e-05	1	22.9156	0.514541	0.979734	0	22.9156	3.96174e-05	0.00011748	1	22.9156	0.101074	0.27841	0	22.9156	1.67523e-05	6.75688e-05	0	22.9156	0.000173767	0.000475839	1	22.9156	0.000472229	0.00117546
chr1_16700163_16701590	chr1	16700163	16701590	+	'intron (NR_026567	intron 6 of 10)'	CpG-526	19281	284729	ESPNP	152.069	0.000420792	0.00100785	1	152.069	0.977608	1	0	152.069	5.21534e-06	1.95749e-05	0	152.069	0.000493136	0.00116485	1	152.069	0.888863	1	0	152.069	0.00712233	0.013078	1	152.069	0.927385	0.966728	0	152.069	0.0218466	0.0382409	0	152.069	0.000293702	0.000764401	0	152.069	0.00467862	0.00935052
chr1_16703155_16703639	chr1	16703155	16703639	+	'intron (NR_026567	intron 5 of 10)'	'intron (NR_026567	intron 5 of 10)'	16760	284729	ESPNP	-1.27742	3.82784e-05	0.000113993	1	-0.0496914	0.870889	0.990856	0	-1.2769	4.53252e-05	2.89468e-07	1	1.22773	8.47725e-05	0.000236733	1	0.276818	0.377876	0.934237	0	1.20968	0.000105552	0.0225723	0	-0.17976	0.577032	0.783921	0	1.02812	0.00191891	0.381157	0	-0.950911	0.00212175	8.03243e-07	1	0.93286	0.00254377
chr1_16707291_16708293	chr1	16707291	16708293	+	'intron (NR_026567	intron 2 of 10)'	CpG-527	12365	284729	ESPNP	77.4996	0.0364221	0.0571299	0	77.4996	0.692143	1	0	77.4996	0.0055803	0.0107183	0	77.4996	0.0934789	0.130588	0	77.4996	0.684929	0.99456	0	77.4996	0.147041	0.194365	0	77.4996	0.172606	0.396337	0	77.4996	0.304442	0.37219	0	77.4996	0.0384033	0.0613335	0	77.4996	0.0650388	0.097877
chr1_16715981_16716268	chr1	16715981	16716268	+	'intron (NR_026567	intron 1 of 10)'	MIR1_Amn|SINE|MIR	4033	284729	ESPNP	11.7662	0.0117301	0.0207244	1	11.7662	0.309397	1	0	11.7662	0.0790603	0.11438	0	11.7662	0.000434185	0.00103796	1	11.7662	0.851393	0.999771	0	11.7662	0.000142999	0.000376466	1	11.7662	0.854737	0.940578	0	11.7662	2.87652e-06	1.41521e-05	0	11.7662	0.000798024	0.00188979	1	11.7662	0.000272977	0.000715839
chr1_16727157_16727965	chr1	16727157	16727965	+	Intergenic	Intergenic	6900	729587	FAM231C	121.468	-4.16673	7.5586e-21	1	121.468	0.156228	1	0	121.468	-2.77969	5.59529e-11	1	121.468	4.32296	3.99369e-22	1	121.468	1.29043	0.0934257	0	121.468	4.43334	1.59117e-23	1	121.468	1.67497	0.000943946	1	121.468	4.03294	1.37766e-18	1	121.468	-3.03253	8.04514e-13	1	121.468	3.14291	8.94028e-14	1
chr1_16728192_16729094	chr1	16728192	16729094	+	Intergenic	tRNA-His-CAY_|tRNA|tRNA	5818	729587	FAM231C	100.507	-3.01841	6.07651e-13	1	100.507	0.212724	1	0	100.507	-2.27351	4.28709e-08	1	100.507	3.23114	1.38684e-14	1	100.507	1.07691	0.175175	0	100.507	3.09319	1.47375e-13	1	100.507	1.64814	0.000432429	1	100.507	3.00846	5.15216e-12	1	100.507	-2.15423	1.64765e-07	1	100.507	2.01628	9.62924e-07	1
chr1_16750147_16750980	chr1	16750147	16750980	+	Intergenic	Intergenic	10047	6060	RNU1-4	30.4963	-1.56857	1.3044e-05	1	30.4963	0.067013	1	0	30.4963	-1.54332	2.53433e-05	1	30.4963	1.63558	6.3088e-06	1	30.4963	0.106881	0.996436	0	30.4963	1.51425	3.06151e-05	1	30.4963	-0.199827	0.790988	0	30.4963	1.52554	8.82465e-05	1	30.4963	-1.5287	2.26509e-05	1	30.4963	1.40736	0.000103308	1
chr1_16755906_16756392	chr1	16755906	16756392	+	'3'' UTR (NM_001271733	exon 15 of 15)'	'3'' UTR (NM_001271733	exon 15 of 15)'	8331	11223	MST1L	-3.03792	3.18002e-09	2.355e-08	1	-0.429482	0.332968	0.652574	0	-3.61248	3.33938e-10	1.26228e-10	1	2.60843	5.87182e-07	2.72044e-06	1	-0.642612	0.303316	0.908003	0	3.71313	2.58507e-13	8.38902e-11	1	-0.453518	0.470256	0.709232	0	2.7415	4.26774e-07	0.247195	0	-3.25105	1.084e-08	1.42273e-08	1	4.35574	4.39254e-15
chr1_16757644_16757993	chr1	16757644	16757993	+	'exon (NM_001271733	exon 13 of 15)'	'exon (NM_001271733	exon 13 of 15)'	6662	11223	MST1L	-2.42271	8.20598e-10	6.88354e-09	1	0.185478	0.571806	0.980209	0	-1.89183	5.29165e-07	4.14882e-10	1	2.60819	4.00368e-11	4.72409e-10	1	0.530814	0.214644	0.83542	0	2.5475	1.12793e-10	1.168e-06	1	-0.26112	0.586748	0.790319	0	2.59334	3.00375e-10	0.70869	0	-2.07738	1.55992e-08	2.94247e-11	1	2.01668	4.0625e-08
chr1_16761330_16761564	chr1	16761330	16761564	+	'intron (NM_001271733	intron 1 of 14)'	'intron (NM_001271733	intron 1 of 14)'	3033	11223	MST1L	-1.76564	0.000197001	0.000504012	1	0.283607	0.491586	0.869685	0	-1.31005	0.00426763	8.64139e-05	1	2.04925	1.43879e-05	4.78261e-05	1	0.717187	0.143613	0.740435	0	2.1768	3.20297e-06	0.000767879	1	-0.527546	0.367618	0.623504	0	1.28369	0.0149623	0.776772	0	-1.33206	0.0019873	7.82028e-06	1	1.45961	0.000598882
chr1_16861880_16862320	chr1	16861880	16862320	+	Intergenic	Intergenic	-3079	100500876	MIR3675	18.0941	-4.07979	1.46844e-07	1	18.0941	0.319732	1	0	18.0941	-2.97241	3.34203e-05	1	18.0941	4.39952	1.40191e-08	1	18.0941	1.32377	0.61074	0	18.0941	4.43973	9.0435e-09	1	18.0941	1.5054	0.169882	0	18.0941	3.30005	7.36063e-05	1	18.0941	-3.07575	1.00315e-05	1	18.0941	3.11596	7.32886e-06	1
chr1_16863044_16863692	chr1	16863044	16863692	+	Intergenic	Intergenic	-4347	100500876	MIR3675	50.5018	-4.30833	2.50956e-16	1	50.5018	0.0821356	1	0	50.5018	-2.77426	8.15518e-09	1	50.5018	4.39047	8.56762e-17	1	50.5018	1.37448	0.183528	0	50.5018	4.37457	7.58668e-17	1	50.5018	2.70595	1.79898e-06	1	50.5018	4.10233	6.87249e-14	1	50.5018	-3.01598	3.66458e-10	1	50.5018	3.00008	4.02537e-10	1
chr1_16875971_16876333	chr1	16875971	16876333	+	Intergenic	AluSz|SINE|Alu	13326	105376805	LOC105376805	16.1087	-3.64802	6.08886e-08	1	16.1087	0.163398	1	0	16.1087	-2.94927	4.42027e-06	1	16.1087	3.81142	1.59358e-08	1	16.1087	0.210354	0.996436	0	16.1087	3.76271	2.22486e-08	1	16.1087	0.421818	0.770912	0	16.1087	3.25111	5.86161e-06	1	16.1087	-3.60107	4.99071e-08	1	16.1087	3.55236	7.07804e-08	1
chr1_16906185_16906419	chr1	16906185	16906419	+	Intergenic	AluSz6|SINE|Alu	10322	26869	RNU1-3	15.7908	-3.77509	8.76368e-09	1	15.7908	0.134784	1	0	15.7908	-3.05023	6.57252e-07	1	15.7908	3.90987	2.75761e-09	1	15.7908	0.734316	0.894239	0	15.7908	3.55261	7.74928e-08	1	15.7908	1.32345	0.161368	0	15.7908	3.69167	8.70922e-08	1	15.7908	-3.17556	1.11714e-07	1	15.7908	2.81829	2.98974e-06	1
chr1_16921479_16922264	chr1	16921479	16922264	+	promoter-TSS (NM_014675)	promoter-TSS (NM_014675)	-79	9696	CROCC	35.835	-0.712187	0.0134483	0	35.835	-0.445479	1	0	35.835	-0.274893	0.357208	0	35.835	0.266708	0.404986	0	35.835	-0.0999371	0.994738	0	35.835	1.18905	1.73937e-05	1	35.835	0.43114	0.279641	0	35.835	1.05919	0.000443499	1	35.835	-0.366645	0.253178	0	35.835	1.28899	4.06203e-06	1
chr1_17045971_17046643	chr1	17045971	17046643	+	'intron (NM_003000	intron 1 of 7)'	'intron (NM_003000	intron 1 of 7)'	7863	6390	SDHB	0.508797	0.134335	0.180658	0	-0.335274	0.397061	0.977265	0	0.267914	0.444267	0.35931	0	-0.844071	0.0216296	0.0355518	0	-0.427987	0.177006	0.791593	0	-0.667293	0.0604663	0.0138638	0	-0.931822	0.00656613	0.0345003	0	-1.31032	0.00226709	0.0353839	0	0.416084	0.269097	0.935386	0	-0.239305	0.511757
chr1_17053745_17054721	chr1	17053745	17054721	+	promoter-TSS (NM_003000)	promoter-TSS (NM_003000)	-63	6390	SDHB	183.12	0.832814	0.000296084	0	183.12	-0.077679	1	0	183.12	0.741702	0.00141559	0	183.12	-0.910493	8.70509e-05	0	183.12	-0.0593906	0.996436	0	183.12	-0.914194	7.73325e-05	0	183.12	0.107105	0.803016	0	183.12	-0.692176	0.0054542	0	183.12	0.851103	0.000267552	0	183.12	-0.854803	0.000243308	0
chr1_17059576_17060085	chr1	17059576	17060085	+	Intergenic	Intergenic	-5660	6390	SDHB	12.262	-1.17933	0.00313877	1	12.262	-0.0857009	1	0	12.262	-1.32108	0.00155351	1	12.262	1.09363	0.00790252	1	12.262	0.295769	0.95841	0	12.262	1.13539	0.00531159	1	12.262	0.0165131	0.987076	0	12.262	0.84426	0.066535	0	12.262	-0.797865	0.0498013	0	12.262	0.839619	0.0367263	0
chr1_17119142_17120106	chr1	17119142	17120106	+	promoter-TSS (NM_007365)	promoter-TSS (NM_007365)	-171	11240	PADI2	17.8182	-1.05301	0.000351699	1	17.8182	-0.147442	1	0	17.8182	-2.1825	2.07743e-09	1	17.8182	0.905572	0.00327381	0	17.8182	-0.0834921	0.996436	0	17.8182	0.44623	0.18281	0	17.8182	-1.32742	0.00273877	1	17.8182	0.553558	0.119224	0	17.8182	-0.989064	0.00145775	0	17.8182	0.529722	0.117003	0
chr1_17125690_17126279	chr1	17125690	17126279	+	Intergenic	Intergenic	-6531	11240	PADI2	17.589	-0.85852	0.0169219	0	17.589	0.203874	1	0	17.589	-1.61603	4.11402e-05	1	17.589	1.06239	0.00283948	1	17.589	-0.197388	0.988832	0	17.589	0.840916	0.0210472	0	17.589	-0.485617	0.409027	0	17.589	0.693524	0.0859452	0	17.589	-1.25978	0.000499045	1	17.589	1.0383	0.00498426	1
chr1_17181610_17182349	chr1	17181610	17182349	+	Intergenic	Intergenic	-7810	400743	LOC400743	17.6241	-0.706611	0.0310656	0	17.6241	0.126923	1	0	17.6241	-0.92918	0.00715633	0	17.6241	0.833535	0.0113671	0	17.6241	0.000824219	1	0	17.6241	0.260116	0.490079	0	17.6241	-0.262725	0.671121	0	17.6241	0.80221	0.0245223	0	17.6241	-0.83271	0.0116554	0	17.6241	0.259292	0.497396	0
chr1_17201194_17202112	chr1	17201194	17202112	+	Intergenic	Intergenic	-3473	29943	PADI1	21.0952	-0.334217	0.385857	0	21.0952	-0.215349	1	0	21.0952	-0.923694	0.0179879	0	21.0952	0.118868	0.776542	0	21.0952	0.0682439	0.998995	0	21.0952	-0.0542468	0.90053	0	21.0952	-0.630299	0.226644	0	21.0952	0.247313	0.568011	0	21.0952	-0.0506241	0.908175	0	21.0952	-0.122491	0.775605	0
chr1_17207824_17208437	chr1	17207824	17208437	+	'intron (NM_013358	intron 1 of 15)'	'intron (NM_013358	intron 1 of 15)'	3004	29943	PADI1	-2.83592	3.88471e-08	2.26925e-07	1	0.0418332	0.923396	0.736804	0	-2.24849	5.10226e-06	1.90372e-05	1	2.87776	2.84507e-08	1.79189e-07	1	0.420441	0.457365	0.966018	0	3.42859	1.83423e-11	5.22738e-08	1	1.54903	0.00369764	0.021657	1	3.9169	6.95937e-14	0.455555	0	-2.45732	6.21851e-07	1.53167e-05	1	3.00814	5.31631e-10
chr1_17212627_17213322	chr1	17212627	17213322	+	'intron (NM_013358	intron 1 of 15)'	'intron (NM_013358	intron 1 of 15)'	7848	29943	PADI1	0.789018	0.00715871	0.0132924	0	0.161761	0.627624	0.721866	0	1.08227	0.000210092	0.00937698	0	-0.627257	0.0346359	0.0541755	0	-0.311958	0.226621	0.846852	0	-0.330994	0.241014	0.0102952	0	-0.0296436	0.908016	0.955749	0	-0.159897	0.591105	0.9766	0	0.315299	0.297779	0.0416352	0	-0.0190363	0.947393
chr1_17236796_17237471	chr1	17236796	17237471	+	'intron (NM_013358	intron 11 of 15)'	MIR|SINE|MIR	-11965	51702	PADI3	23.5688	0.0528197	0.0794887	0	23.5688	0.994766	1	0	23.5688	0.0215282	0.0360726	1	23.5688	0.0576683	0.0852185	0	23.5688	0.916324	1	0	23.5688	0.36673	0.431101	0	23.5688	0.016813	0.0733111	0	23.5688	0.208627	0.269712	0	23.5688	0.0721275	0.107065	1	23.5688	0.421935	0.493145
chr1_17355691_17357069	chr1	17355691	17357069	+	'exon (NM_012387	exon 13 of 16)'	'exon (NM_012387	exon 13 of 16)'	-15816	353238	PADI6	-1.14162	0.0167081	0.0284978	1	0.246817	0.58086	0.047498	1	0.456741	0.276322	0.221411	0	1.38844	0.00355469	0.00699535	1	-0.238176	0.645647	0.993184	0	2.52019	1.22015e-08	0.0506287	0	-1.41973	0.0306695	0.116637	0	3.03288	1.85902e-11	0.503129	0	-1.62662	0.000911616	0.0805471	0	2.75837	1.66389e-09
chr1_17405854_17406593	chr1	17405854	17406593	+	TTS (NM_001136204)	TTS (NM_001136204)	32340	55920	RCC2	19.2117	-1.02333	0.00269828	1	19.2117	0.0300546	1	0	19.2117	-1.45311	6.99936e-05	1	19.2117	1.05339	0.00232738	1	19.2117	-0.126004	0.994738	0	19.2117	1.13907	0.000833559	1	19.2117	-0.480352	0.403175	0	19.2117	1.21429	0.000855418	1	19.2117	-1.17939	0.000759263	1	19.2117	1.26508	0.00025093	1
chr1_17477275_17477758	chr1	17477275	17477758	+	Intergenic	Intergenic	-37762	55920	RCC2	9.50735	-1.21158	0.00385498	1	9.50735	0.185568	1	0	9.50735	-1.56857	0.000581482	1	9.50735	1.39715	0.000844045	1	9.50735	-0.325106	0.96508	0	9.50735	1.11024	0.0102978	1	9.50735	-0.467575	0.560797	0	9.50735	0.926506	0.0543668	0	9.50735	-1.72226	8.1666e-05	1	9.50735	1.43534	0.00141283	1
chr1_17494205_17494883	chr1	17494205	17494883	+	Intergenic	Intergenic	-45291	55160	ARHGEF10L	14.5239	-1.63322	0.000543794	1	14.5239	0.25351	1	0	14.5239	-2.48443	2.18951e-06	1	14.5239	1.88673	5.94032e-05	1	14.5239	-0.258272	0.992303	0	14.5239	1.4889	0.00191946	1	14.5239	-1.54302	0.0343847	1	14.5239	1.57678	0.00204194	1	14.5239	-2.145	8.2025e-06	1	14.5239	1.74717	0.000362461	1
chr1_18597321_18597978	chr1	18597321	18597978	+	Intergenic	Intergenic	-33357	5081	PAX7	10.2136	-1.27366	0.00415255	1	10.2136	0.207349	1	0	10.2136	-2.22581	2.19509e-05	1	10.2136	1.48101	0.000806065	1	10.2136	-0.446482	0.922552	0	10.2136	0.913669	0.053052	0	10.2136	-1.62206	0.0299625	1	10.2136	1.17236	0.0169717	1	10.2136	-1.92749	3.58877e-05	1	10.2136	1.36015	0.00570506	1
chr1_18643196_18643999	chr1	18643196	18643999	+	'intron (NM_001135254	intron 4 of 8)'	CpG	12591	5081	PAX7	16.0805	0.582698	0.641112	0	16.0805	0.618451	1	0	16.0805	0.00798362	0.0148141	1	16.0805	0.99812	0.99897	0	16.0805	0.029504	0.380941	0	16.0805	0.950145	0.960841	0	16.0805	4.43541e-07	7.94074e-06	1	16.0805	0.039859	0.0645239	1	16.0805	0.0450882	0.0707656	1	16.0805	0.0378665	0.0606773
chr1_18645130_18645777	chr1	18645130	18645777	+	'intron (NM_001135254	intron 4 of 8)'	CpG	14447	5081	PAX7	9.92954	0.0976233	0.136753	0	9.92954	0.963224	1	0	9.92954	0.340616	0.4071	1	9.92954	0.120285	0.162951	0	9.92954	0.184214	0.800383	0	9.92954	0.0142796	0.0244349	1	9.92954	1.27153e-05	0.000159496	1	9.92954	0.932484	0.947063	1	9.92954	0.710126	0.760023	1	9.92954	0.180661	0.238537
chr1_18875042_18875719	chr1	18875042	18875719	+	'intron (NM_003748	intron 13 of 14)'	'intron (NM_003748	intron 13 of 14)'	7895	100616120	MIR4695	-1.69768	3.73831e-05	0.000111594	1	-0.246222	0.529706	0.868031	0	-2.01536	3.6447e-06	7.65419e-06	1	1.45145	0.000565838	0.00131976	1	0.0356774	0.935149	1	0	1.29596	0.00221078	0.00621174	1	-0.786469	0.107309	0.289429	0	1.26657	0.0048407	0.70776	0	-1.41578	0.00074449	0.000126506	1	1.26029	0.00283795
chr1_18909339_18909876	chr1	18909339	18909876	+	'intron (NM_001136265	intron 8 of 8)'	THE1C|LTR|ERVL-MaLR	-6808	8659	ALDH4A1	12.3059	2.85375e-06	1.09273e-05	1	12.3059	0.698139	1	0	12.3059	2.46695e-06	1.00009e-05	1	12.3059	1.9564e-05	6.30655e-05	1	12.3059	0.341088	0.924856	0	12.3059	0.00244326	0.0049681	0	12.3059	0.352565	0.608797	0	12.3059	1.15036e-05	4.83903e-05	0	12.3059	4.69613e-07	2.37219e-06	1	12.3059	0.00011423	0.000325843
chr1_18934258_18935021	chr1	18934258	18935021	+	'intron (NM_001136265	intron 1 of 8)'	L1ME4a|LINE|L1	21693	126917	IFFO2	10.022	0.00279174	0.00565483	1	10.022	0.706717	1	0	10.022	0.00140624	0.00307159	1	10.022	0.0102847	0.018249	1	10.022	0.321352	0.917674	0	10.022	0.208867	0.264543	0	10.022	0.10263	0.281233	0	10.022	0.140801	0.192634	0	10.022	0.102338	0.145484	1	10.022	0.74995	0.794534
chr1_18948292_18949023	chr1	18948292	18949023	+	'intron (NM_001136265	intron 1 of 8)'	'intron (NM_001136265	intron 1 of 8)'	7675	126917	IFFO2	0.995688	0.000133275	0.000353147	0	0.0608857	0.825481	0.963843	0	0.795404	0.00247785	1.21127e-07	1	-0.934803	0.000374287	0.000907468	0	0.147509	0.54858	0.986144	0	-0.847516	0.00114666	0.00768142	0	0.435392	0.0760343	0.228534	0	-0.365512	0.176975	0.190724	0	1.08231	3.67777e-05	5.41516e-07	1	-0.995025	0.000130648
chr1_18950469_18950846	chr1	18950469	18950846	+	'intron (NM_001136265	intron 1 of 8)'	'intron (NM_001136265	intron 1 of 8)'	5675	126917	IFFO2	-0.472384	0.0668496	0.0978981	0	0.0246022	0.925352	0.919582	0	-1.07112	8.37493e-05	0.00491676	0	0.496986	0.0565892	0.0837973	0	-0.0325347	0.899062	1	0	0.257616	0.329118	0.829197	0	-0.471923	0.0780315	0.232723	0	0.0124305	0.965593	0.449346	0	-0.529521	0.0427443	0.00413566	0	0.290151	0.272878
chr1_18957945_18958383	chr1	18957945	18958383	+	Intergenic	Intergenic	-1832	126917	IFFO2	28.7544	-0.126716	0.671771	0	28.7544	-0.225579	1	0	28.7544	0.0816796	0.789792	0	28.7544	-0.0988631	0.754074	0	28.7544	0.0716757	0.996436	0	28.7544	-0.354037	0.244065	0	28.7544	-0.790176	0.018775	0	28.7544	-0.310499	0.351506	0	28.7544	0.170539	0.584497	0	28.7544	-0.425712	0.16017	0
chr1_18965570_18966238	chr1	18965570	18966238	+	Intergenic	Intergenic	-9572	126917	IFFO2	31.1964	-5.58056	2.74883e-18	1	31.1964	-0.46248	1	0	31.1964	-5.83537	7.89295e-17	1	31.1964	5.11808	1.82985e-15	1	31.1964	-0.101706	1	0	31.1964	5.05346	3.1189e-15	1	31.1964	-0.659182	0.68063	0	31.1964	4.60583	5.78832e-12	1	31.1964	-5.21978	1.50109e-15	1	31.1964	5.15517	2.53853e-15	1
chr1_19001114_19001594	chr1	19001114	19001594	+	Intergenic	L1MEc|LINE|L1	-45022	126917	IFFO2	9.49544	-3.28025	6.97073e-06	1	9.49544	-0.422996	1	0	9.49544	-4.06114	2.11357e-06	1	9.49544	2.85726	0.000123496	1	9.49544	-0.849354	0.921291	0	9.49544	2.46029	0.00113949	1	9.49544	-2.33378	0.17701	0	9.49544	2.55446	0.00138686	1	9.49544	-3.70661	1.11849e-05	1	9.49544	3.30965	0.000105171	1
chr1_19003213_19003972	chr1	19003213	19003972	+	Intergenic	Intergenic	-47260	126917	IFFO2	23.7236	-5.31476	9.09952e-12	1	23.7236	-0.381356	1	0	23.7236	-6.10952	1.3892e-10	1	23.7236	4.9334	3.33996e-10	1	23.7236	-1.44074	0.811629	0	23.7236	4.9008	3.82206e-10	1	23.7236	0.0370722	0.987305	0	23.7236	4.73214	6.29945e-09	1	23.7236	-6.37414	1.26674e-09	1	23.7236	6.34154	1.3913e-09	1
chr1_19010828_19011833	chr1	19010828	19011833	+	Intergenic	Intergenic	-54998	126917	IFFO2	93.9535	-2.37818	2.02255e-19	1	93.9535	-0.174093	1	0	93.9535	-2.17068	1.87784e-16	1	93.9535	2.20409	1.16739e-16	1	93.9535	0.0795727	0.996436	0	93.9535	2.36771	2.60754e-19	1	93.9535	-0.398061	0.360704	0	93.9535	2.30775	1.16539e-16	1	93.9535	-2.12451	1.19439e-15	1	93.9535	2.28814	3.26187e-18	1
chr1_19045012_19045770	chr1	19045012	19045770	+	Intergenic	Intergenic	-89059	126917	IFFO2	19.5104	-2.77572	6.97191e-06	1	19.5104	-0.0174214	1	0	19.5104	-1.54554	0.0051938	1	19.5104	2.7583	9.70513e-06	1	19.5104	0.305994	0.993184	0	19.5104	4.28551	4.99501e-13	1	19.5104	2.70644	3.70284e-05	1	19.5104	4.63765	3.53654e-14	1	19.5104	-2.45231	4.19258e-05	1	19.5104	3.97951	2.11428e-12	1
chr1_19074035_19075543	chr1	19074035	19075543	+	'3'' UTR (NM_020765	exon 106 of 106)'	'3'' UTR (NM_020765	exon 106 of 106)'	-118457	126917	IFFO2	1.40936	6.48539e-09	4.50664e-08	1	-0.421994	0.10545	0.210052	0	1.26056	2.34395e-07	0.0739636	0	-1.83136	2.58315e-13	4.80741e-12	1	-0.31832	0.171512	0.782829	0	-2.095	1.45312e-16	7.35715e-17	1	-0.830557	0.000424123	0.00344204	0	-2.29506	1.06585e-16	0.000593414	0	1.51304	1.74229e-09	0.000839717	0	-1.77668	2.96729e-12
chr1_19087730_19088250	chr1	19087730	19088250	+	'intron (NM_020765	intron 98 of 105)'	'intron (NM_020765	intron 98 of 105)'	122262	23352	UBR4	-3.55462	1.46913e-08	9.44044e-08	1	-0.511867	0.31094	0.994885	0	-3.09012	3.1949e-07	1.38443e-08	1	3.04275	1.92024e-06	7.84802e-06	1	-0.18423	0.806964	0.99714	0	3.62695	7.8172e-09	0.000187684	1	-0.338807	0.66955	0.840248	0	3.34294	3.56308e-07	0.506213	0	-3.22698	8.59906e-07	7.63952e-07	1	3.81118	3.50738e-09
chr1_19169486_19170079	chr1	19169486	19170079	+	'intron (NM_020765	intron 26 of 105)'	'intron (NM_020765	intron 26 of 105)'	40470	23352	UBR4	-5.21857	3.29359e-13	5.502e-12	1	-0.395807	0.411916	0.726756	0	-4.64731	3.76467e-12	1.34496e-11	1	4.82276	2.25223e-11	2.79563e-10	1	0.300442	0.727122	0.995258	0	4.53015	3.77488e-10	4.53555e-08	1	0.879096	0.290319	0.542183	0	4.59489	5.82721e-10	0.632144	0	-4.52232	2.64412e-11	1.08946e-09	1	4.22971	5.24029e-10
chr1_19179530_19180433	chr1	19179530	19180433	+	'intron (NM_020765	intron 17 of 105)'	'intron (NM_020765	intron 17 of 105)'	30271	23352	UBR4	0.925046	0.00353281	0.00700277	0	0.204241	0.566113	0.860076	0	0.359716	0.279252	0.80245	0	-0.720805	0.02356	0.0383793	0	-0.428655	0.129815	0.715633	0	-0.558159	0.0714667	9.82164e-05	1	-0.854185	0.00454466	0.0256377	0	-0.726627	0.0340421	0.00402818	1	0.29215	0.370032	0.427905	0	-0.129504	0.683292
chr1_19185852_19186589	chr1	19185852	19186589	+	'intron (NM_020765	intron 14 of 105)'	'intron (NM_020765	intron 14 of 105)'	24032	23352	UBR4	-7.16305	2.94095e-16	9.437e-15	1	-0.314118	0.529282	0.893884	0	-6.92445	1.82084e-15	1.4959e-15	1	6.84893	5.94999e-15	1.59832e-13	1	0.316355	0.770623	0.996436	0	6.70366	2.22262e-14	9.93387e-10	1	0.819584	0.43662	0.68283	0	6.54157	2.04694e-13	0.864746	0	-6.53258	8.48068e-16	3.80968e-14	1	6.3873	3.68469e-15
chr1_19205395_19205812	chr1	19205395	19205812	+	'intron (NM_020765	intron 1 of 105)'	'intron (NM_020765	intron 1 of 105)'	4649	23352	UBR4	-4.58226	2.08021e-16	6.90025e-15	1	0.0851272	0.844121	0.980414	0	-4.11027	2.10044e-14	1.59127e-14	1	4.66739	6.21048e-17	2.63538e-15	1	-0.10196	0.878325	1	0	4.74574	1.69146e-17	7.80772e-15	1	0.6505	0.304229	0.556311	0	4.45461	1.00574e-14	0.897598	0	-4.76935	3.44288e-17	6.38399e-15	1	4.8477	9.44927e-18
chr1_19257053_19257921	chr1	19257053	19257921	+	'exon (NM_016183	exon 5 of 8)'	'exon (NM_016183	exon 5 of 8)'	5906	51154	MRTO4	-5.08304	4.87681e-21	5.38624e-19	1	0.0436433	0.91045	0.90551	0	-6.37276	2.03518e-17	4.4348e-19	1	5.12668	2.52691e-21	3.74136e-19	1	0.317866	0.616597	0.993184	0	4.74189	2.31743e-18	1.27431e-13	1	-0.11652	0.865417	0.94479	0	2.99778	2.99643e-07	0.983722	0	-4.80882	5.69194e-21	3.27993e-19	1	4.42403	7.1483e-18
chr1_19333973_19334234	chr1	19333973	19334234	+	Intergenic	MIR|SINE|MIR	21857	54896	PQLC2	10.0263	-1.27989	0.00141332	1	10.0263	-0.190005	1	0	10.0263	-1.51121	0.000381192	1	10.0263	1.08988	0.0092779	1	10.0263	-0.252214	0.984417	0	10.0263	0.669105	0.133975	0	10.0263	-0.495668	0.510478	0	10.0263	0.997171	0.0288751	0	10.0263	-1.3421	0.00179725	1	10.0263	0.921319	0.043174	0
chr1_19336406_19337071	chr1	19336406	19337071	+	Intergenic	L1MCb|LINE|L1	24492	54896	PQLC2	35.7908	-2.46863	1.80605e-13	1	35.7908	-0.200771	1	0	35.7908	-2.79347	3.2541e-15	1	35.7908	2.26786	2.58089e-11	1	35.7908	-0.0496652	1	0	35.7908	2.24704	3.23212e-11	1	35.7908	-0.753095	0.162916	0	35.7908	1.61402	1.59416e-05	1	35.7908	-2.31753	1.26904e-11	1	35.7908	2.29671	1.60464e-11	1
chr1_19360009_19360643	chr1	19360009	19360643	+	'intron (NM_001206541	intron 5 of 8)'	'intron (NM_001206541	intron 5 of 8)'	48080	54896	PQLC2	0.0316224	0.949175	0.95965	0	0.0965842	0.851143	0.994454	0	-0.907804	0.0861209	0.0180773	1	0.0649618	0.896533	0.916404	0	-0.450538	0.359066	0.929799	0	-0.113557	0.821612	0.455987	0	-2.01308	0.000482397	0.0038484	1	-0.559694	0.316444	0.0336413	1	-0.5155	0.312116	0.0117454	1	0.33698	0.512086
chr1_19378111_19378810	chr1	19378111	19378810	+	'intron (NM_001313932	intron 4 of 4)'	'intron (NM_001313932	intron 4 of 4)'	66214	54896	PQLC2	-4.65414	1.07207e-15	3.06875e-14	1	-0.0200322	0.966484	0.753181	0	-5.00503	1.4264e-15	6.6495e-15	1	4.63411	1.58314e-15	4.84935e-14	1	-0.715794	0.321499	0.917674	0	4.0035	7.67697e-12	1.18928e-09	1	-1.33479	0.104485	0.284595	0	3.08833	6.0812e-07	0.82776	0	-5.3499	7.55579e-17	1.13172e-14	1	4.7193	2.49922e-13
chr1_19390717_19392346	chr1	19390717	19392346	+	'intron (NM_001206541	intron 3 of 8)'	'intron (NM_001206541	intron 3 of 8)'	79285	54896	PQLC2	1.36617	7.8553e-15	1.85535e-13	1	0.00289395	0.987964	0.504284	0	0.971289	5.11312e-08	0.00244795	0	-1.36328	2.34713e-14	5.50054e-13	1	0.0796258	0.621348	0.993184	0	-1.73984	2.99572e-21	1.77124e-20	1	-0.605835	0.000247282	0.00215822	0	-1.81694	1.15714e-19	2.14357e-05	0	1.44291	6.3537e-16	0.00305201	0	-1.81947	4.01264e-23
chr1_19398266_19398920	chr1	19398266	19398920	+	'intron (NM_001206541	intron 3 of 8)'	'intron (NM_001206541	intron 3 of 8)'	86114	832	CAPZB	-4.18597	1.60937e-10	1.56758e-09	1	0.34251	0.519679	0.959785	0	-4.24911	3.9865e-10	1.56379e-09	1	4.52848	4.24792e-12	6.10154e-11	1	0.799696	0.260976	0.878012	0	3.87718	3.86076e-09	1.54308e-07	1	-0.199998	0.800407	0.916789	0	4.02248	3.09225e-09	0.997831	0	-3.72879	5.31843e-10	6.50295e-11	1	3.07748	3.73878e-07
chr1_19432611_19433226	chr1	19432611	19433226	+	'intron (NM_001206540	intron 1 of 9)'	'intron (NM_001206540	intron 1 of 9)'	51789	832	CAPZB	-1.69521	5.66804e-05	0.000162547	1	-0.0438286	0.913707	0.702468	0	-2.12269	1.5014e-06	1.67501e-09	1	1.65138	9.91722e-05	0.000272653	1	-0.373285	0.407535	0.946236	0	2.27855	4.42647e-08	0.000351014	1	-0.97696	0.0433709	0.152027	0	1.55019	0.000540128	0.0320874	1	-2.02466	3.29036e-06	3.96119e-09	1	2.65184	5.55688e-10
chr1_19435128_19436438	chr1	19435128	19436438	+	'intron (NM_001206540	intron 1 of 9)'	MIRb|SINE|MIR	48924	832	CAPZB	42.2055	1.08248e-13	1.99385e-12	1	42.2055	0.583755	1	0	42.2055	1.34286e-17	6.43539e-16	1	42.2055	2.32683e-15	6.85692e-14	1	42.2055	0.802047	0.996835	0	42.2055	7.1489e-10	5.84493e-09	1	42.2055	0.0460494	0.158965	0	42.2055	9.49606e-09	8.54299e-08	0	42.2055	4.16422e-16	1.61658e-14	1	42.2055	1.72055e-10	1.74668e-09
chr1_19436755_19437203	chr1	19436755	19437203	+	'intron (NM_001206540	intron 1 of 9)'	'intron (NM_001206540	intron 1 of 9)'	47728	832	CAPZB	-0.501022	0.178171	0.231304	0	0.442203	0.228803	0.982455	0	-1.49815	0.000557608	1.78199e-05	1	0.943225	0.00969299	0.0173021	0	-0.0474381	0.898201	1	0	0.363093	0.345688	0.101467	0	-2.09235	9.5949e-05	0.000947583	1	0.441287	0.28035	0.00318395	1	-0.990663	0.00681186	1.63783e-07	1	0.410531	0.288058
chr1_19439815_19440252	chr1	19439815	19440252	+	'intron (NM_001206540	intron 1 of 9)'	'intron (NM_001206540	intron 1 of 9)'	44674	832	CAPZB	0.930243	0.0124389	0.0218561	0	-0.110882	0.805882	0.997588	0	0.69544	0.07038	0.405505	0	-1.04113	0.00886578	0.015976	1	-0.315637	0.316128	0.91416	0	-0.965045	0.0130038	0.0236274	0	-1.82083	1.14347e-05	0.000145285	1	-0.500066	0.197593	0.0019247	1	0.725488	0.073407	0.577142	0	-0.649409	0.101161
chr1_19445687_19446162	chr1	19445687	19446162	+	'intron (NM_001206540	intron 1 of 9)'	'intron (NM_001206540	intron 1 of 9)'	38783	832	CAPZB	-0.672368	0.095377	0.133983	0	-0.0820847	0.840989	0.85462	0	-1.00445	0.0166253	4.00543e-05	1	0.590284	0.150725	0.198728	0	-0.385128	0.354426	0.927619	0	0.222873	0.596232	0.84654	0	-1.23869	0.0075281	0.0385941	1	0.49403	0.261026	0.0208269	1	-0.975412	0.020712	0.000110109	1	0.608002	0.158625
chr1_19448277_19449387	chr1	19448277	19449387	+	'intron (NM_001206540	intron 1 of 9)'	'intron (NM_001206540	intron 1 of 9)'	35875	832	CAPZB	-3.59278	4.63038e-14	9.21481e-13	1	0.191198	0.647264	0.993586	0	-3.92913	6.87292e-15	7.92481e-14	1	3.78398	1.96878e-15	5.89849e-14	1	-0.193081	0.718963	0.995121	0	3.66676	1.4478e-14	3.11535e-09	1	-0.813001	0.164369	0.38394	0	3.48553	1.97964e-12	0.824795	0	-3.97706	2.52709e-16	5.19155e-15	1	3.85984	1.90561e-15
chr1_19450673_19451165	chr1	19450673	19451165	+	'intron (NM_001206541	intron 1 of 8)'	'intron (NM_001206541	intron 1 of 8)'	33788	832	CAPZB	-4.02367	1.00245e-15	2.88887e-14	1	0.13237	0.733528	0.709767	0	-3.23022	3.06655e-12	1.51211e-14	1	4.15604	1.20188e-16	4.74162e-15	1	0.149244	0.798047	0.99681	0	3.44513	1.18679e-11	2.97703e-08	1	0.376501	0.518763	0.74809	0	3.45954	5.15058e-11	0.923598	0	-4.00679	2.90272e-16	2.7435e-15	1	3.29588	3.1383e-11
chr1_19454588_19455198	chr1	19454588	19455198	+	'intron (NM_001206541	intron 1 of 8)'	'intron (NM_001206541	intron 1 of 8)'	29814	832	CAPZB	-2.40895	4.18805e-11	4.58421e-10	1	-0.227942	0.500874	0.330108	0	-2.79386	4.51439e-13	2.56792e-14	1	2.18101	3.49609e-09	2.71539e-08	1	0.0908159	0.816595	0.997736	0	1.62133	1.60695e-05	7.51884e-05	1	-0.582455	0.166985	0.387777	0	1.39323	0.000521366	0.215862	0	-2.0902	1.22861e-08	3.14597e-12	1	1.53051	4.19759e-05
chr1_19459511_19460277	chr1	19459511	19460277	+	'intron (NM_001206541	intron 1 of 8)'	Tigger7|DNA|TcMar-Tigger	24813	832	CAPZB	65.8986	5.06852e-12	6.73311e-11	1	65.8986	0.274136	1	0	65.8986	5.83314e-17	2.37799e-15	1	65.8986	1.02129e-08	7.12703e-08	1	65.8986	0.356151	0.928328	0	65.8986	4.97549e-11	5.07536e-10	0	65.8986	6.14625e-05	0.000643241	0	65.8986	6.98536e-06	3.10927e-05	1	65.8986	4.5362e-11	5.70123e-10	1	65.8986	1.12783e-13	2.13327e-12
chr1_19461039_19461376	chr1	19461039	19461376	+	'intron (NM_001206541	intron 1 of 8)'	MIRc|SINE|MIR	23500	832	CAPZB	17.4138	0.0721501	0.104746	0	17.4138	0.349041	1	0	17.4138	1.18378e-05	4.086e-05	1	17.4138	0.433695	0.497747	0	17.4138	0.327674	0.920876	0	17.4138	0.68781	0.735757	1	17.4138	1.91302e-07	3.72062e-06	1	17.4138	0.119241	0.167104	1	17.4138	0.0887177	0.128383	1	17.4138	0.608772	0.669932
chr1_19462905_19463838	chr1	19462905	19463838	+	'intron (NM_001206541	intron 1 of 8)'	'intron (NM_001206541	intron 1 of 8)'	21336	832	CAPZB	2.74273	9.06793e-18	4.1087e-16	1	0.0167399	0.962209	0.957555	0	2.57644	9.03212e-16	3.41607e-13	1	-2.72599	4.24464e-17	1.8841e-15	1	-0.00794593	0.977928	1	0	-2.53818	1.5438e-15	4.93163e-11	1	-0.298627	0.30089	0.552806	0	-2.0337	7.04752e-10	0.547877	0	2.71804	5.36143e-17	1.26843e-12	1	-2.53023	1.9337e-15
chr1_19468309_19469043	chr1	19468309	19469043	+	'intron (NM_001206541	intron 1 of 8)'	'intron (NM_001206541	intron 1 of 8)'	16031	832	CAPZB	0.957724	0.000192492	0.000493483	0	-0.109729	0.703025	0.798237	0	0.748556	0.00413102	0.837883	0	-1.06745	5.93905e-05	0.000171661	1	-0.124782	0.592938	0.993184	0	-1.32101	1.22682e-06	6.42434e-07	1	-0.50013	0.0376449	0.136528	0	-0.922405	0.00102269	0.0017607	0	0.942672	0.000417055	0.58063	0	-1.19623	1.22462e-05
chr1_19469103_19469690	chr1	19469103	19469690	+	'intron (NM_001206541	intron 1 of 8)'	MER113|DNA|hAT-Charlie	15311	832	CAPZB	21.7438	2.18768e-05	6.86119e-05	1	21.7438	0.391648	1	0	21.7438	4.08217e-07	1.99903e-06	1	21.7438	0.000890077	0.00199037	1	21.7438	0.607023	0.993184	0	21.7438	0.0024462	0.00497337	0	21.7438	0.0339502	0.126206	0	21.7438	0.215882	0.277721	0	21.7438	0.00454793	0.00910349	1	21.7438	0.011026	0.0202084
chr1_19476403_19478316	chr1	19476403	19478316	+	'intron (NM_001206541	intron 1 of 8)'	'intron (NM_001206541	intron 1 of 8)'	7348	832	CAPZB	0.362183	0.0131067	0.0229172	0	0.214802	0.167688	0.00743701	0	0.650274	7.7817e-06	9.33611e-21	1	-0.147381	0.31306	0.376348	0	0.210588	0.116726	0.689849	0	0.244385	0.0820199	0.000580701	0	0.841193	1.63308e-10	6.14648e-09	0	0.380153	0.0104807	2.96368e-13	1	0.357969	0.0133886	4.31294e-15	1	0.0337971	0.808048
chr1_19483301_19483843	chr1	19483301	19483843	+	'intron (NM_001206541	intron 1 of 8)'	'intron (NM_001206541	intron 1 of 8)'	1135	832	CAPZB	0.192826	0.406756	0.472474	0	0.253115	0.300057	0.945212	0	-0.368079	0.132577	9.73349e-05	1	0.0602887	0.794743	0.829948	0	0.102287	0.639103	0.993184	0	-0.360138	0.133883	0.082149	0	-0.749936	0.00152833	0.0103041	0	-0.280778	0.273464	4.38601e-06	1	0.0419985	0.855527	1.32175e-06	1	-0.462426	0.0532364
chr1_19495646_19496280	chr1	19495646	19496280	+	Intergenic	Intergenic	-10322	832	CAPZB	15.226	-3.96203	7.36081e-12	1	15.226	0.400335	1	0	15.226	-4.49081	5.36545e-11	1	15.226	4.36236	3.87834e-14	1	15.226	0.584274	0.927672	0	15.226	3.62781	5.65638e-10	1	15.226	-0.343451	0.820975	0	15.226	3.94965	5.65268e-11	1	15.226	-3.77809	2.45813e-13	1	15.226	3.04354	7.59026e-09	1
chr1_19505009_19506184	chr1	19505009	19506184	+	Intergenic	Intergenic	-19955	832	CAPZB	18.5617	-3.9905	1.70663e-12	1	18.5617	0.325064	1	0	18.5617	-4.37908	1.54199e-11	1	18.5617	4.31556	2.15631e-14	1	18.5617	0.602751	0.921647	0	18.5617	4.14486	2.03247e-13	1	18.5617	-0.776717	0.576888	0	18.5617	4.13668	1.63758e-12	1	18.5617	-3.71281	1.39736e-13	1	18.5617	3.54211	1.7247e-12	1
chr1_19508790_19509365	chr1	19508790	19509365	+	Intergenic	MER41B|LTR|ERV1	-23436	832	CAPZB	18.3757	-3.76919	9.53241e-09	1	18.3757	0.234479	1	0	18.3757	-3.25561	2.71909e-07	1	18.3757	4.00367	1.09048e-09	1	18.3757	1.17616	0.581441	0	18.3757	4.38661	1.44624e-11	1	18.3757	1.44071	0.111192	0	18.3757	3.86082	1.86642e-08	1	18.3757	-2.8275	1.07608e-06	1	18.3757	3.21044	2.05654e-08	1
chr1_19582055_19582967	chr1	19582055	19582967	+	Intergenic	Charlie4z|DNA|hAT-Charlie	14321	105378614	LOC105378614	32.3774	0.669362	0.0264559	0	32.3774	-0.0235915	1	0	32.3774	0.430456	0.172731	0	32.3774	-0.692953	0.0243592	0	32.3774	0.0668032	0.99681	0	32.3774	-0.703534	0.0215602	0	32.3774	-0.4717	0.224532	0	32.3774	-1.15657	0.000886793	1	32.3774	0.759756	0.0135488	0	32.3774	-0.770337	0.0118995	0
chr1_19600170_19600634	chr1	19600170	19600634	+	'intron (NM_001204089	intron 1 of 3)'	'intron (NM_001204089	intron 1 of 3)'	3425	440574	MINOS1	1.57879	3.98999e-06	1.47925e-05	1	-0.167916	0.659848	0.498312	0	1.23531	0.000360891	0.056234	0	-1.74671	7.83479e-07	3.52175e-06	1	-0.580789	0.0659239	0.554269	0	-2.34667	3.94265e-10	1.4595e-12	1	-2.0199	4.26987e-09	1.19937e-07	1	-2.28079	1.6457e-08	3.95084e-10	1	1.16592	0.00112451	0.150023	0	-1.76588	3.20199e-06
chr1_19644599_19645353	chr1	19644599	19645353	+	promoter-TSS (NM_001204086)	promoter-TSS (NM_001204086)	-396	4681	NBL1	40.1758	-0.415308	0.241514	0	40.1758	0.136421	1	0	40.1758	0.000345842	0.999662	0	40.1758	0.551728	0.114662	0	40.1758	0.228946	0.966902	0	40.1758	0.513414	0.143076	0	40.1758	-0.343277	0.536866	0	40.1758	0.510663	0.177516	0	40.1758	-0.322782	0.371792	0	40.1758	0.284468	0.434957	0
chr1_19650946_19651559	chr1	19650946	19651559	+	'intron (NM_001278166	intron 1 of 3)'	'intron (NM_001278166	intron 1 of 3)'	3642	4681	NBL1	0.239825	0.433036	0.49823	0	0.161108	0.622633	0.862017	0	0.156496	0.615742	0.000159172	1	-0.078717	0.79827	0.832931	0	-0.0499939	0.861319	1	0	-0.600204	0.0655657	0.0428092	0	-0.802679	0.0102771	0.0495351	0	-0.367743	0.281536	1.19654e-05	1	0.0287231	0.925946	3.01213e-05	1	-0.55021	0.0923933
chr1_19664561_19664874	chr1	19664561	19664874	+	promoter-TSS (NM_000871)	promoter-TSS (NM_000871)	-570	3362	HTR6	15.5738	0.647473	0.160821	0	15.5738	0.0833224	1	0	15.5738	0.687183	0.139137	0	15.5738	-0.564151	0.229196	0	15.5738	0.0948801	0.996925	0	15.5738	-0.946722	0.0448971	0	15.5738	-0.153219	0.859732	0	15.5738	-1.46796	0.00667335	1	15.5738	0.659031	0.160025	0	15.5738	-1.0416	0.0274143	1
chr1_19665656_19666210	chr1	19665656	19666210	+	'exon (NM_000871	exon 1 of 3)'	'exon (NM_000871	exon 1 of 3)'	646	3362	HTR6	-0.4403	0.259179	0.320308	0	0.308659	0.430544	0.871862	0	-0.878367	0.030591	9.94115e-05	1	0.74896	0.0536052	0.0798447	0	0.027594	0.943081	1	0	0.0298491	0.941279	0.436777	0	-0.679343	0.0982493	0.273271	0	-0.205684	0.642837	0.00976658	1	-0.721365	0.0628946	4.65498e-06	1	0.0022551	0.995557
chr1_19687687_19689058	chr1	19687687	19689058	+	'intron (NM_001349114	intron 16 of 16)'	'intron (NM_001349114	intron 16 of 16)'	23085	3362	HTR6	1.81079	0.00137019	0.00295717	1	-0.337127	0.570848	0.994616	0	2.1262	0.000169625	4.55173e-08	1	-2.14792	0.000192869	0.000497493	1	0.270001	0.620571	0.993184	0	-1.90252	0.000839938	0.0783247	0	1.54267	0.00452147	0.0255398	1	-1.55463	0.00904444	0.0359066	1	2.41792	2.65286e-05	3.31221e-09	1	-2.17252	0.00013485
chr1_19710741_19711725	chr1	19710741	19711725	+	'intron (NM_001349114	intron 14 of 16)'	Tigger1|DNA|TcMar-Tigger	45946	3362	HTR6	86.7703	5.87093e-23	1.22832e-20	1	86.7703	0.35779	1	0	86.7703	4.94059e-27	4.01353e-24	1	86.7703	2.52172e-19	2.03838e-17	1	86.7703	0.0817228	0.599137	0	86.7703	9.46033e-20	5.62497e-18	1	86.7703	0.00225378	0.0143109	1	86.7703	1.30819e-13	3.47381e-12	1	86.7703	7.99517e-25	4.57306e-22	1	86.7703	2.78615e-25	9.41845e-23
chr1_19765441_19766014	chr1	19765441	19766014	+	'intron (NM_001349114	intron 7 of 16)'	'intron (NM_001349114	intron 7 of 16)'	33622	255104	TMCO4	-4.89928	1.24232e-16	4.35523e-15	1	0.203147	0.622772	0.0367653	1	-6.55461	1.1861e-12	3.04481e-13	1	5.10242	6.51559e-18	3.57064e-16	1	-0.481696	0.534048	0.983734	0	3.38542	2.7451e-08	1.03179e-06	1	-1.23582	0.18273	0.411668	0	3.13867	8.40717e-07	0.304953	0	-5.58412	7.15298e-18	6.02226e-14	1	3.86711	5.86684e-09
chr1_19811180_19811808	chr1	19811180	19811808	+	Intergenic	Intergenic	3784	54546	RNF186	11.1824	-1.51978	0.000100264	1	11.1824	0.207064	1	0	11.1824	-2.32348	4.43875e-07	1	11.1824	1.72684	9.83183e-06	1	11.1824	0.361035	0.925719	0	11.1824	1.13576	0.00602771	1	11.1824	-0.356528	0.659254	0	11.1824	0.996187	0.0288941	0	11.1824	-1.36581	0.000279578	1	11.1824	0.774721	0.0565913	0
chr1_19840103_19840772	chr1	19840103	19840772	+	Intergenic	L1MB7|LINE|L1	-25159	54546	RNF186	18.8533	-8.16776	8.66209e-12	1	18.8533	-0.45749	1	0	18.8533	-7.95584	3.20262e-11	1	18.8533	7.71027	1.41402e-10	1	18.8533	1.32148	0.924952	0	18.8533	7.52973	3.44401e-10	1	18.8533	2.5224	0.162483	0	18.8533	6.70818	5.93087e-08	1	18.8533	-6.38879	3.10256e-10	1	18.8533	6.20825	9.15907e-10	1
chr1_19974782_19975299	chr1	19974782	19975299	+	TTS (NM_001161727)	TTS (NM_001161727)	4619	5320	PLA2G2A	9.67805	-2.13361	0.00022222	1	9.67805	0.101417	1	0	9.67805	-1.91015	0.000992326	1	9.67805	2.23502	0.000117822	1	9.67805	-0.327379	0.993184	0	9.67805	2.09706	0.000324241	1	9.67805	-0.184061	0.90167	0	9.67805	1.91488	0.0024151	1	9.67805	-2.5624	2.32944e-05	1	9.67805	2.42444	6.75391e-05	1
chr1_20058237_20058997	chr1	20058237	20058997	+	Intergenic	LTR67B|LTR|ERVL	-11591	5322	PLA2G5	20.855	-2.73899	7.61066e-09	1	20.855	0.319317	1	0	20.855	-2.12531	2.26394e-06	1	20.855	3.05831	9.2587e-11	1	20.855	0.807877	0.631251	0	20.855	3.17178	1.18883e-11	1	20.855	1.81797	0.000728477	1	20.855	3.35029	5.96854e-12	1	20.855	-2.25043	1.22211e-07	1	20.855	2.36391	1.96503e-08	1
chr1_20100867_20101502	chr1	20100867	20101502	+	Intergenic	L2b|LINE|L2	18382	26279	PLA2G2D	10.2033	-3.03467	1.18779e-09	1	10.2033	0.0320737	1	0	10.2033	-3.56368	2.21967e-09	1	10.2033	3.06674	1.14525e-09	1	10.2033	0.685031	0.816693	0	10.2033	2.85223	1.84595e-08	1	10.2033	0.486194	0.639646	0	10.2033	1.72301	0.00359607	1	10.2033	-2.38171	6.80123e-08	1	10.2033	2.1672	1.17432e-06	1
chr1_20171318_20171923	chr1	20171318	20171923	+	'intron (NM_001316722	intron 3 of 4)'	'intron (NM_001316722	intron 3 of 4)'	5744	391013	PLA2G2C	-1.83887	1.10296e-06	4.64068e-06	1	-0.0253833	0.939369	0.368421	0	-2.17211	1.47706e-07	0.00013189	1	1.81348	2.29062e-06	9.18727e-06	1	0.613206	0.121274	0.698919	0	1.04823	0.0102883	0.0282803	0	0.804631	0.0427576	0.150429	0	1.34984	0.0013049	0.585596	0	-1.20028	0.000705436	0.000235256	1	0.435028	0.253569
chr1_20187195_20188012	chr1	20187195	20188012	+	'intron (NM_152376	intron 1 of 1)'	'intron (NM_152376	intron 1 of 1)'	-1117	101928017	UBXN10-AS1	-1.55326	6.26193e-08	3.49231e-07	1	0.413894	0.121404	0.0887282	0	-1.6333	3.00286e-08	0.456299	0	1.96716	4.78123e-12	6.78593e-11	1	0.744572	0.0102216	0.208737	0	2.35847	3.9933e-17	2.05327e-16	1	1.21841	2.08348e-05	0.000247232	1	2.38045	5.17699e-16	2.90823e-05	1	-1.22258	6.09246e-06	0.0243251	0	1.6139	1.26349e-09
chr1_20195087_20195599	chr1	20195087	20195599	+	'3'' UTR (NM_152376	exon 2 of 2)'	'3'' UTR (NM_152376	exon 2 of 2)'	-8857	101928017	UBXN10-AS1	-1.0337	0.00360495	0.00713233	1	0.0365512	0.915748	0.856174	0	-0.84	0.0182477	0.196777	0	1.07025	0.00301144	0.00602184	1	0.269943	0.453869	0.965478	0	0.650543	0.0819631	0.0293702	0	0.553242	0.122849	0.317125	0	0.950628	0.0138595	0.289297	0	-0.800311	0.0225784	0.171378	0	0.3806	0.29644
chr1_20248696_20249663	chr1	20248696	20249663	+	Intergenic	L2c|LINE|L2	6084	105376827	LINC01757	55.7814	-1.20348	1.07581e-07	1	55.7814	-0.198387	1	0	55.7814	-1.62549	1.01613e-11	1	55.7814	1.00509	1.55487e-05	1	55.7814	-0.0371653	1	0	55.7814	1.31516	6.23421e-09	1	55.7814	-0.376315	0.285366	0	55.7814	1.14744	3.12221e-06	1	55.7814	-1.04226	8.36371e-06	1	55.7814	1.35233	2.80252e-09	1
chr1_20255406_20256012	chr1	20255406	20256012	+	Intergenic	MIRb|SINE|MIR	12614	105376827	LINC01757	10.3278	-1.29257	0.00349767	1	10.3278	-0.138471	1	0	10.3278	-2.43564	2.53026e-06	1	10.3278	1.1541	0.0111189	1	10.3278	-0.223943	0.993184	0	10.3278	0.556805	0.258266	0	10.3278	-0.113146	0.916118	0	10.3278	0.0749066	0.903505	0	10.3278	-1.37805	0.00289866	1	10.3278	0.780748	0.117079	0
chr1_20321921_20323585	chr1	20321921	20323585	+	'intron (NM_001039500	intron 7 of 21)'	MIRb|SINE|MIR	31834	127731	VWA5B1	66.7558	0.0910693	0.128628	0	66.7558	0.766425	1	0	66.7558	8.00873e-11	8.8144e-10	1	66.7558	0.166404	0.216815	0	66.7558	0.901224	1	0	66.7558	0.191771	0.245526	0	66.7558	0.00644791	0.0340002	0	66.7558	0.00100265	0.00252537	1	66.7558	0.132179	0.181714	1	66.7558	0.236794	0.301142
chr1_20359400_20359982	chr1	20359400	20359982	+	TTS (NR_033887)	TTS (NR_033887)	68772	127731	VWA5B1	23.8465	-5.14784	1.46538e-12	1	23.8465	0.184357	1	0	23.8465	-5.5827	2.66537e-11	1	23.8465	5.33219	2.49496e-13	1	23.8465	-0.682036	0.969191	0	23.8465	4.78605	5.82409e-11	1	23.8465	1.26659	0.276388	0	23.8465	4.32004	1.77204e-08	1	23.8465	-6.01423	8.01386e-13	1	23.8465	5.46808	8.35653e-11	1
chr1_20376818_20377314	chr1	20376818	20377314	+	'intron (NR_033887	intron 9 of 11)'	'intron (NR_033887	intron 9 of 11)'	51728	339505	LINC01141	-1.6233	0.000133726	0.00035425	1	0.188059	0.631485	0.932461	0	-1.60651	0.000214799	0.000702717	1	1.81136	2.06961e-05	6.63422e-05	1	-0.0727704	0.873986	1	0	1.32354	0.00242177	0.0838017	0	-0.00141586	0.997574	1	0	1.17109	0.0123234	0.911767	0	-1.88413	1.09872e-05	0.000141358	1	1.39631	0.00148268
chr1_20380369_20380907	chr1	20380369	20380907	+	'intron (NR_033887	intron 6 of 11)'	L2b|LINE|L2	48156	339505	LINC01141	9.99436	2.71912e-07	1.31127e-06	1	9.99436	0.628294	1	0	9.99436	2.74052e-07	1.39767e-06	1	9.99436	7.51581e-08	4.29838e-07	1	9.99436	0.314003	0.913474	0	9.99436	1.43729e-06	5.88234e-06	1	9.99436	0.879645	0.947206	0	9.99436	7.46702e-06	3.29896e-05	0	9.99436	8.86307e-09	6.77992e-08	1	9.99436	6.4284e-07	3.07353e-06
chr1_20426835_20427376	chr1	20426835	20427376	+	'intron (NR_033887	intron 1 of 11)'	'intron (NR_033887	intron 1 of 11)'	1689	339505	LINC01141	-5.66825	1.30867e-10	1.2978e-09	1	-0.181853	0.72545	0.479311	0	-5.86446	1.82989e-09	9.13906e-10	1	5.4864	5.61672e-10	5.16246e-09	1	0.54709	0.605099	0.993184	0	4.63008	2.19479e-07	0.000104374	1	0.258816	0.819025	0.92454	0	4.01702	1.50692e-05	0.442945	0	-4.93931	2.50845e-10	2.82992e-09	1	4.08299	2.41068e-07
chr1_20440710_20441195	chr1	20440710	20441195	+	Intergenic	MLT1J|LTR|ERVL-MaLR	-12158	339505	LINC01141	9.88312	-0.726071	0.0863335	0	9.88312	0.192422	1	0	9.88312	-0.469083	0.277434	0	9.88312	0.918493	0.0286198	0	9.88312	0.06348	1	0	9.88312	1.22379	0.00216587	1	9.88312	0.12484	0.891904	0	9.88312	1.06562	0.0154871	1	9.88312	-0.855013	0.0417616	0	9.88312	1.16031	0.00353424	1
chr1_20485849_20487326	chr1	20485849	20487326	+	promoter-TSS (NM_018584)	promoter-TSS (NM_018584)	-352	55450	CAMK2N1	53.1507	0.263861	0.490554	0	53.1507	0.106543	1	0	53.1507	0.835183	0.0195929	0	53.1507	-0.157318	0.689476	0	53.1507	0.732483	0.306388	0	53.1507	-0.0292948	0.943242	0	53.1507	0.948654	0.0159061	0	53.1507	0.386256	0.325859	0	53.1507	0.889801	0.0127165	0	53.1507	-0.761778	0.0327006	0
chr1_20496103_20496727	chr1	20496103	20496727	+	Intergenic	Intergenic	-10180	55450	CAMK2N1	26.6786	-4.6491	6.19953e-14	1	26.6786	-0.463257	1	0	26.6786	-4.88996	1.98655e-13	1	26.6786	4.18584	2.2668e-11	1	26.6786	0.300277	0.993214	0	26.6786	3.75398	2.3954e-09	1	26.6786	-0.0870437	0.952698	0	26.6786	4.02821	6.80502e-10	1	26.6786	-3.88557	1.16777e-10	1	26.6786	3.4537	1.27052e-08	1
chr1_20575162_20575687	chr1	20575162	20575687	+	Intergenic	Intergenic	-13527	978	CDA	10.3575	-2.02869	0.000453184	1	10.3575	0.447413	1	0	10.3575	-1.98155	0.000776902	1	10.3575	2.4761	1.48383e-05	1	10.3575	0.302221	0.993184	0	10.3575	1.80696	0.00218047	1	10.3575	0.255221	0.834708	0	10.3575	1.38432	0.0347105	1	10.3575	-2.17388	0.000103034	1	10.3575	1.50473	0.00978007	1
chr1_20633111_20634873	chr1	20633111	20634873	+	TTS (NR_106732)	TTS (NR_106732)	313	102464833	MIR6084	121.295	1.06434	4.56064e-07	1	121.295	-0.191478	1	0	121.295	0.848223	7.48175e-05	0	121.295	-1.25582	6.50234e-09	1	121.295	-0.0845582	0.993184	0	121.295	-1.00178	2.36395e-06	1	121.295	-0.280561	0.343618	0	121.295	-1.21823	1.70969e-07	1	121.295	1.17126	7.43714e-08	1	121.295	-0.917222	1.79103e-05	0
chr1_20678622_20679129	chr1	20678622	20679129	+	'intron (NM_020816	intron 11 of 14)'	'intron (NM_020816	intron 11 of 14)'	-17331	1650	DDOST	-1.611	0.00242037	0.00496385	1	-0.42399	0.412201	0.970714	0	-1.27757	0.0151835	0.0148577	1	1.18701	0.0301312	0.0478217	1	-0.248294	0.664005	0.993774	0	1.36553	0.0115316	0.0108338	1	0.0200174	0.971945	0.989378	0	1.62319	0.00398376	0.830932	0	-1.43531	0.0101746	0.109769	0	1.61383	0.00344782
chr1_20711552_20712354	chr1	20711552	20712354	+	'intron (NM_020816	intron 3 of 14)'	MIR|SINE|MIR	6064	57576	KIF17	9.94804	2.21166e-05	6.92866e-05	1	9.94804	0.910542	1	0	9.94804	4.25355e-06	1.63076e-05	1	9.94804	1.53308e-05	5.06304e-05	1	9.94804	0.289548	0.898584	0	9.94804	0.00138149	0.0029591	1	9.94804	0.0806587	0.238261	0	9.94804	0.00154713	0.00370839	0	9.94804	3.63909e-07	1.88535e-06	1	9.94804	5.06673e-05	0.000156327
chr1_20931870_20933167	chr1	20931870	20933167	+	'intron (NM_001198802	intron 12 of 34)'	Tigger1|DNA|TcMar-Tigger	55914	100302155	MIR1256	144.315	3.42821e-22	5.45721e-20	1	144.315	0.315775	1	0	144.315	1.54199e-14	3.69364e-13	1	144.315	3.05033e-18	1.82354e-16	1	144.315	0.481508	0.972346	0	144.315	2.69889e-22	3.04572e-20	1	144.315	6.60814e-09	1.78109e-07	1	144.315	1.75937e-16	9.14521e-15	1	144.315	7.76379e-16	2.82308e-14	0	144.315	1.21005e-19	8.25053e-18
chr1_20992191_20993029	chr1	20992191	20993029	+	'intron (NM_001198802	intron 5 of 34)'	'intron (NM_001198802	intron 5 of 34)'	-4178	100302155	MIR1256	-3.99394	2.72669e-13	4.63737e-12	1	0.189919	0.688217	0.969514	0	-4.73598	1.13844e-14	4.48905e-12	1	4.18386	1.93761e-14	4.62658e-13	1	-0.487331	0.444554	0.961258	0	4.2266	9.92294e-15	8.87917e-15	1	0.0936013	0.879457	0.947206	0	3.81017	1.79565e-11	0.997516	0	-4.67119	4.97324e-16	4.6498e-13	1	4.71393	2.54003e-16
chr1_20999255_21000086	chr1	20999255	21000086	+	'intron (NM_001198803	intron 5 of 12)'	'intron (NM_001198803	intron 5 of 12)'	-11238	100302155	MIR1256	-5.34601	1.5228e-07	7.79301e-07	1	-0.505004	0.411814	0.532022	0	-4.3699	4.42546e-07	7.48789e-05	1	4.841	2.4037e-06	9.59199e-06	1	-0.565921	0.684557	0.99456	0	6.43209	2.06903e-10	1.18402e-10	1	2.13583	0.0508836	0.170852	0	6.44662	3.35572e-10	0.0721523	0	-5.40692	1.79648e-06	0.00146739	1	6.99801	4.03047e-10
chr1_21022139_21023151	chr1	21022139	21023151	+	'intron (NM_001198803	intron 4 of 12)'	'intron (NM_001198803	intron 4 of 12)'	-34213	100302155	MIR1256	-1.75798	6.12255e-07	2.72812e-06	1	-0.0902413	0.792888	0.982779	0	-2.06274	1.08522e-08	0.63651	0	1.66774	2.53263e-06	1.00563e-05	1	0.610253	0.0870364	0.616012	0	1.63785	3.76181e-06	1.86505e-08	1	1.19009	0.000760295	0.00568376	1	1.80946	9.60214e-07	7.1504e-05	1	-1.05749	0.00237016	0.813969	0	1.0276	0.00312156
chr1_21083907_21084590	chr1	21083907	21084590	+	'intron (NM_003760	intron 1 of 31)'	THE1D|LTR|ERVL-MaLR	27135	8672	EIF4G3	10.0117	7.52391e-06	2.61778e-05	1	10.0117	0.610306	1	0	10.0117	1.26458e-06	5.50594e-06	1	10.0117	6.47653e-05	0.000185458	1	10.0117	0.753857	0.996436	0	10.0117	5.47878e-06	1.96874e-05	1	10.0117	0.776104	0.905997	0	10.0117	1.17999e-06	6.40998e-06	0	10.0117	2.47593e-05	8.20945e-05	1	10.0117	2.02851e-06	8.63293e-06
chr1_21175008_21176244	chr1	21175008	21176244	+	'intron (NM_001198802	intron 2 of 34)'	'intron (NM_001198802	intron 2 of 34)'	1262	8672	EIF4G3	0.969245	4.40276e-05	0.00012942	0	0.0460414	0.855864	0.853109	0	1.01547	2.00451e-05	8.57611e-05	0	-0.923204	0.000117896	0.000318617	0	0.0990313	0.655829	0.993395	0	-0.700266	0.00295394	0.00143283	0	0.0710362	0.750441	0.891455	0	-0.755448	0.00280644	0.992549	0	1.02224	1.9619e-05	0.000221241	0	-0.799297	0.000679926
chr1_21206042_21206456	chr1	21206042	21206456	+	Intergenic	ERVL-B4-int|LTR|ERVL	-29361	8672	EIF4G3	11.8852	-4.61269	5.63897e-10	1	11.8852	-0.11646	1	0	11.8852	-5.20074	7.09748e-09	1	11.8852	4.49623	1.94892e-09	1	11.8852	0.153302	1	0	11.8852	4.81358	8.56333e-11	1	11.8852	0.235614	0.912655	0	11.8852	3.70348	3.24148e-06	1	11.8852	-4.34293	2.01387e-09	1	11.8852	4.66028	7.93541e-11	1
chr1_21216697_21217591	chr1	21216697	21217591	+	TTS (NM_001397)	TTS (NM_001397)	-40256	8672	EIF4G3	24.3255	-0.285746	0.28278	0	24.3255	-0.190635	1	0	24.3255	-0.706748	0.00913951	0	24.3255	0.0951105	0.746218	0	24.3255	-0.318741	0.790401	0	24.3255	0.0280243	0.926926	0	24.3255	-0.982444	0.00170414	0	24.3255	0.0942851	0.768171	0	24.3255	-0.413852	0.143931	0	24.3255	0.346766	0.226659	0
chr1_21217697_21218295	chr1	21217697	21218295	+	'3'' UTR (NM_001397	exon 19 of 19)'	'3'' UTR (NM_001397	exon 19 of 19)'	-41108	8672	EIF4G3	-0.745848	0.0363008	0.0569657	0	0.178981	0.611901	0.988289	0	-1.52354	0.000129525	6.88492e-06	1	0.924829	0.0096621	0.0172527	0	0.128765	0.718378	0.995121	0	0.84077	0.0189479	0.374237	0	-0.995505	0.0165488	0.0724036	0	0.528837	0.179193	0.0173834	1	-0.796065	0.024354	1.03905e-06	1	0.712005	0.0445838
chr1_21251972_21252707	chr1	21251972	21252707	+	'intron (NM_001113348	intron 8 of 18)'	'intron (NM_001113348	intron 8 of 18)'	27351	1889	ECE1	-4.98333	4.90609e-16	1.50433e-14	1	0.102873	0.83217	0.697904	0	-5.11184	2.4263e-15	2.63558e-11	1	5.0862	1.27073e-16	4.98191e-15	1	0.0430582	0.952113	1	0	4.25505	6.249e-12	2.05918e-07	1	-0.397462	0.607535	0.802413	0	4.31894	1.24491e-11	0.0685238	0	-5.04314	1.42236e-16	1.64478e-11	1	4.21199	7.35594e-12
chr1_21258168_21258772	chr1	21258168	21258772	+	'intron (NM_001113348	intron 6 of 18)'	'intron (NM_001113348	intron 6 of 18)'	21220	1889	ECE1	0.0282846	0.927065	0.941831	0	0.191636	0.551836	0.561874	0	0.252551	0.413428	6.04715e-10	1	0.163351	0.597793	0.654498	0	-0.31063	0.30375	0.908433	0	0.528039	0.0786104	0.905414	0	-1.26304	0.000180729	0.00164623	1	0.203214	0.53645	5.31945e-10	1	-0.473982	0.132907	4.50406e-11	1	0.83867	0.00616181
chr1_21261607_21262409	chr1	21261607	21262409	+	'intron (NM_001113348	intron 4 of 18)'	'intron (NM_001113348	intron 4 of 18)'	17682	1889	ECE1	-3.10873	1.00964e-08	6.73614e-08	1	0.144965	0.7552	0.967002	0	-4.01758	3.01557e-10	1.01754e-08	1	3.25369	2.09882e-09	1.71208e-08	1	-0.0838632	0.891609	1	0	2.8665	1.63205e-07	0.000238857	1	-0.525	0.427674	0.676298	0	2.16834	0.00022677	0.81509	0	-3.33756	1.13885e-09	2.65388e-09	1	2.95036	9.18983e-08
chr1_21269956_21270778	chr1	21269956	21270778	+	'intron (NM_001113348	intron 4 of 18)'	'intron (NM_001113348	intron 4 of 18)'	9323	1889	ECE1	0.289352	0.155071	0.204863	0	-0.0241703	0.915325	0.528927	0	-0.149543	0.487749	0.000238486	0	-0.313522	0.137413	0.18316	0	-0.164824	0.380412	0.935283	0	-0.730757	0.00109517	0.00198098	0	-0.644883	0.00155441	0.0104531	0	-0.578802	0.0146116	5.38408e-07	1	0.148698	0.486087	0.000533767	0	-0.565933	0.0123183
chr1_21281005_21281579	chr1	21281005	21281579	+	'intron (NM_001113348	intron 2 of 18)'	'intron (NM_001113348	intron 2 of 18)'	-1602	1889	ECE1	-0.965669	0.0102572	0.0183736	0	0.258621	0.479728	0.561546	0	-2.16485	7.9751e-07	1.52666e-09	1	1.22429	0.00110032	0.00241396	1	-0.00698286	0.985548	1	0	0.268242	0.50335	0.817415	0	-3.27613	1.5013e-06	2.35765e-05	1	-0.0722925	0.871219	8.54692e-05	1	-1.23127	0.00104179	7.44836e-11	1	0.275225	0.492668
chr1_21299030_21299317	chr1	21299030	21299317	+	'non-coding (NR_038404	exon 3 of 3)'	'non-coding (NR_038404	exon 3 of 3)'	5883	100506801	LOC100506801	-1.70014	5.32214e-06	1.91451e-05	1	-0.0659157	0.849947	0.406774	0	-2.60941	1.85011e-09	8.77014e-12	1	1.63422	1.61299e-05	5.29681e-05	1	0.217794	0.581186	0.991393	0	0.927605	0.0192399	0.202201	0	-1.7243	0.00113261	0.00798144	1	0.702941	0.102975	0.000887317	1	-1.41643	0.000135422	3.15344e-11	1	0.709811	0.067921
chr1_21324128_21325798	chr1	21324128	21325798	+	'intron (NM_001113348	intron 1 of 18)'	'intron (NM_001113348	intron 1 of 18)'	20578	1889	ECE1	-0.995894	7.89885e-08	4.30875e-07	0	-0.0351796	0.848782	0.960939	0	-1.00209	8.60444e-08	5.88741e-29	1	0.960714	2.73246e-07	1.36714e-06	0	-0.107585	0.568797	0.989316	0	0.891902	1.83195e-06	0.00731055	0	-1.15847	1.26403e-08	3.2067e-07	1	0.81563	3.92981e-05	6.74019e-10	1	-1.0683	1.29281e-08	1.35401e-27	1	0.999487	1.04418e-07
chr1_21329428_21330090	chr1	21329428	21330090	+	'intron (NM_001113348	intron 1 of 18)'	'intron (NM_001113348	intron 1 of 18)'	15782	1889	ECE1	0.988511	0.000832932	0.00187814	0	-0.272354	0.404414	0.295414	0	0.539141	0.0739028	7.52062e-07	1	-1.26086	4.1532e-05	0.000124198	1	-0.623449	0.0263881	0.357848	0	-1.79551	2.80585e-08	7.67084e-10	1	-1.87838	1.11603e-09	3.50145e-08	1	-1.69917	9.28934e-07	2.59681e-15	1	0.637416	0.0417669	4.31127e-05	1	-1.17206	0.000360575
chr1_21333529_21335142	chr1	21333529	21335142	+	'intron (NM_001113348	intron 1 of 18)'	'intron (NM_001113348	intron 1 of 18)'	11206	1889	ECE1	0.79736	1.97103e-08	1.22907e-07	0	0.17027	0.264538	0.973079	0	0.868443	1.15155e-09	2.65142e-11	0	-0.62709	1.0863e-05	3.72143e-05	0	0.176074	0.177117	0.791593	0	-0.727255	3.73723e-07	0.00284707	0	0.288243	0.0275399	0.107512	0	-0.711415	3.65273e-06	0.326364	0	0.803164	1.51742e-08	4.57102e-08	0	-0.903329	2.29522e-10
chr1_21343330_21344039	chr1	21343330	21344039	+	'intron (NM_001113348	intron 1 of 18)'	MIRb|SINE|MIR	1857	1889	ECE1	61.8518	5.10308e-05	0.000147854	0	61.8518	0.961034	1	0	61.8518	0.000331566	0.000825566	1	61.8518	7.72567e-05	0.000217656	0	61.8518	0.259298	0.877146	0	61.8518	0.000421133	0.00100565	0	61.8518	0.624519	0.810591	0	61.8518	0.141994	0.193994	0	61.8518	5.1984e-07	2.59696e-06	1	61.8518	4.27863e-06	1.68654e-05
chr1_21389699_21390263	chr1	21389699	21390263	+	Intergenic	MER41B|LTR|ERV1	-44440	1889	ECE1	33.4478	-6.09925	5.10393e-16	1	33.4478	-0.256544	1	0	33.4478	-5.54667	3.90449e-15	1	33.4478	5.84271	1.03964e-14	1	33.4478	0.687054	0.945453	0	33.4478	6.0454	8.36239e-16	1	33.4478	0.712854	0.651937	0	33.4478	5.71005	1.74194e-13	1	33.4478	-5.15565	1.13466e-14	1	33.4478	5.35834	6.65444e-16	1
chr1_21397657_21398415	chr1	21397657	21398415	+	Intergenic	Intergenic	-42054	84224	NBPF3	17.2398	-1.23432	0.0020584	1	17.2398	0.304503	1	0	17.2398	-1.3038	0.00152519	1	17.2398	1.53882	0.000100736	1	17.2398	0.19665	0.993184	0	17.2398	1.04392	0.0113547	1	17.2398	-0.136049	0.888161	0	17.2398	1.15322	0.00862542	1	17.2398	-1.34217	0.000620351	1	17.2398	0.84727	0.0401785	0
chr1_21508752_21509392	chr1	21508752	21509392	+	promoter-TSS (NM_001127501)	promoter-TSS (NM_001127501)	-286	249	ALPL	16.5617	-1.84784	1.48305e-06	1	16.5617	-0.16445	1	0	16.5617	-1.55175	4.80134e-05	1	16.5617	1.68339	1.89861e-05	1	16.5617	0.152042	0.994738	0	16.5617	1.31154	0.00121033	1	16.5617	-0.852647	0.198867	0	16.5617	1.75474	2.52208e-05	1	16.5617	-1.53135	7.95483e-05	1	16.5617	1.1595	0.00390679	1
chr1_21607502_21608179	chr1	21607502	21608179	+	'intron (NM_001145658	intron 17 of 24)'	'intron (NM_001145658	intron 17 of 24)'	44015	5909	RAP1GAP	-3.38913	6.96232e-09	4.8041e-08	1	0.0904613	0.851147	0.843448	0	-4.58227	8.33802e-10	3.67486e-09	1	3.47959	2.9615e-09	2.33526e-08	1	-0.518507	0.467048	0.968639	0	2.84425	1.75172e-06	1.96822e-05	1	-0.966451	0.219888	0.461773	0	2.64372	2.41034e-05	0.615581	0	-3.99809	2.36603e-10	1.91212e-09	1	3.36276	1.42518e-07
chr1_21638423_21639179	chr1	21638423	21639179	+	'intron (NM_001145658	intron 2 of 24)'	MIRb|SINE|MIR	13054	5909	RAP1GAP	15.5743	8.56933e-09	5.80067e-08	1	15.5743	0.464687	1	0	15.5743	5.77589e-10	5.3184e-09	1	15.5743	4.0368e-07	1.94046e-06	1	15.5743	0.893678	1	0	15.5743	3.49033e-07	1.63527e-06	1	15.5743	0.0861612	0.249693	0	15.5743	6.62266e-06	2.9682e-05	0	15.5743	2.36705e-07	1.28223e-06	1	15.5743	2.04308e-07	1.09394e-06
chr1_21651327_21651917	chr1	21651327	21651917	+	'intron (NM_002885	intron 1 of 24)'	(CACACAG)n|Simple_repeat|Simple_repeat	233	5909	RAP1GAP	15.3845	0.000649702	0.00149783	0	15.3845	0.912985	1	0	15.3845	0.00254593	0.00526446	1	15.3845	0.000579147	0.00134804	0	15.3845	0.10804	0.671527	0	15.3845	0.0415235	0.0635169	0	15.3845	0.640127	0.820236	0	15.3845	0.0997252	0.143047	0	15.3845	0.0474218	0.0739902	1	15.3845	0.572246	0.636436
chr1_21652197_21652890	chr1	21652197	21652890	+	promoter-TSS (NM_001145658)	promoter-TSS (NM_001145658)	-688	5909	RAP1GAP	13.7232	-0.142066	0.745542	0	13.7232	-0.193218	1	0	13.7232	-0.31775	0.465492	0	13.7232	-0.0511525	0.913604	0	13.7232	0.349754	0.911973	0	13.7232	-0.0465779	0.92081	0	13.7232	-0.606766	0.294375	0	13.7232	-0.33647	0.495104	0	13.7232	0.400906	0.351248	0	13.7232	-0.396332	0.354584	0
chr1_21668845_21670195	chr1	21668845	21670195	+	promoter-TSS (NM_001350527)	promoter-TSS (NM_001350527)	-140	5909	RAP1GAP	50.0181	-0.0745577	0.751463	0	50.0181	-0.160192	1	0	50.0181	-0.546386	0.0145164	0	50.0181	-0.0856344	0.722535	0	50.0181	0.0793236	0.99456	0	50.0181	-0.270835	0.240248	0	50.0181	-0.965338	5.32903e-05	0	50.0181	-0.421953	0.0926313	0	50.0181	0.164958	0.484982	0	50.0181	-0.350158	0.126421	0
chr1_21740275_21741039	chr1	21740275	21741039	+	'intron (NM_001350164	intron 8 of 25)'	L1ME3B|LINE|L1	42542	84196	USP48	13.5661	6.54304e-12	8.499e-11	1	13.5661	0.245062	1	0	13.5661	4.69542e-12	6.67043e-11	1	13.5661	4.84873e-09	3.64807e-08	1	13.5661	0.38427	0.936926	0	13.5661	8.37502e-09	5.5405e-08	1	13.5661	0.251738	0.503818	0	13.5661	0.00041553	0.00115657	0	13.5661	3.43017e-10	3.58383e-09	1	13.5661	5.82651e-10	5.31201e-09
chr1_21764645_21765017	chr1	21764645	21765017	+	'intron (NM_001350164	intron 1 of 25)'	MER21B|LTR|ERVL	18368	84196	USP48	14.1569	8.80073e-12	1.11102e-10	1	14.1569	0.765449	1	0	14.1569	1.35441e-10	1.42071e-09	1	14.1569	4.58692e-11	5.35051e-10	1	14.1569	0.735931	0.995539	0	14.1569	5.10054e-10	4.2898e-09	1	14.1569	0.42032	0.670582	0	14.1569	4.48604e-07	2.70453e-06	0	14.1569	8.11059e-11	9.68469e-10	1	14.1569	9.85193e-10	8.57307e-09
chr1_21766195_21766792	chr1	21766195	21766792	+	'intron (NM_001350164	intron 1 of 25)'	'intron (NM_001350164	intron 1 of 25)'	16706	84196	USP48	-4.8557	2.0629e-18	1.10317e-16	1	-0.397423	0.369546	0.777839	0	-4.95036	1.3913e-17	5.33873e-17	1	4.45827	1.29765e-15	4.04321e-14	1	-0.314581	0.639343	0.993184	0	4.28287	1.7158e-14	1.53351e-09	1	-0.713218	0.328464	0.583228	0	3.59469	8.0051e-10	0.263786	0	-4.77285	2.48268e-16	7.30458e-15	1	4.59745	3.13234e-15
chr1_21768156_21768743	chr1	21768156	21768743	+	'intron (NM_001350164	intron 1 of 25)'	'intron (NM_001350164	intron 1 of 25)'	14750	84196	USP48	-4.2785	6.86491e-14	1.31905e-12	1	0.32901	0.419742	0.861836	0	-5.34243	1.54437e-12	1.48721e-12	1	4.60751	6.40312e-16	2.12961e-14	1	0.159755	0.814788	0.997546	0	4.70399	1.37304e-16	5.52539e-16	1	-1.05547	0.216847	0.45803	0	4.08997	4.86896e-12	0.997694	0	-4.44776	8.11593e-16	2.54601e-14	1	4.54424	1.65733e-16
chr1_21773369_21774151	chr1	21773369	21774151	+	'intron (NM_001350164	intron 1 of 25)'	L1MC5a|LINE|L1	9439	84196	USP48	18.0903	0.588444	0.646463	0	18.0903	0.136569	1	0	18.0903	0.0291017	0.047219	0	18.0903	0.0380601	0.0589382	0	18.0903	0.57999	0.991357	0	18.0903	0.672617	0.722314	0	18.0903	0.212154	0.45188	0	18.0903	0.537824	0.60259	0	18.0903	0.123554	0.171258	1	18.0903	0.91414	0.931957
chr1_21775900_21776283	chr1	21775900	21776283	+	'intron (NM_001350164	intron 1 of 25)'	L1ME4b|LINE|L1	7108	84196	USP48	20.506	5.18003e-14	1.02087e-12	1	20.506	0.287733	1	0	20.506	3.75109e-13	6.67468e-12	1	20.506	4.03358e-11	4.75713e-10	1	20.506	0.746294	0.996374	0	20.506	1.85342e-12	2.49005e-11	1	20.506	0.171362	0.394445	0	20.506	3.99217e-09	3.92588e-08	0	20.506	1.14223e-11	1.63348e-10	1	20.506	5.32106e-13	8.7855e-12
chr1_21779617_21780488	chr1	21779617	21780488	+	'intron (NM_001350164	intron 1 of 25)'	L1MB5|LINE|L1	3147	84196	USP48	99.9694	1.16584e-15	3.30527e-14	1	99.9694	0.810778	1	0	99.9694	1.05385e-22	2.13366e-20	1	99.9694	8.49979e-15	2.20073e-13	1	99.9694	0.333963	0.923243	0	99.9694	1.34375e-13	2.25477e-12	1	99.9694	0.00285342	0.0174437	1	99.9694	1.80541e-09	1.91772e-08	1	99.9694	5.01885e-18	3.19909e-16	1	99.9694	1.04811e-16	3.64887e-15
chr1_21814184_21814910	chr1	21814184	21814910	+	'exon (NM_001013693	exon 2 of 5)'	'exon (NM_001013693	exon 2 of 5)'	2282	401944	LDLRAD2	-0.54961	0.233238	0.292361	0	-0.102023	0.827638	0.983837	0	-0.283276	0.538097	0.226786	0	0.447587	0.338203	0.402006	0	0.106936	0.815529	0.99762	0	0.705785	0.125622	0.804745	0	-0.708109	0.142313	0.350859	0	0.637504	0.193384	0.954715	0	-0.340651	0.464698	0.32375	0	0.598849	0.192363
chr1_21913683_21914347	chr1	21913683	21914347	+	'intron (NM_005529	intron 1 of 96)'	MIRb|SINE|MIR	23282	3339	HSPG2	9.87726	0.113395	0.155779	0	9.87726	0.236743	1	0	9.87726	0.206856	0.264909	1	9.87726	0.00560624	0.0105661	1	9.87726	0.0853495	0.611159	0	9.87726	0.0254246	0.0409765	1	9.87726	0.003003	0.0182195	1	9.87726	2.97384e-05	0.000112282	1	9.87726	0.24191	0.306277	0	9.87726	0.540632	0.607169
chr1_21936347_21937029	chr1	21936347	21937029	+	'intron (NM_005529	intron 1 of 96)'	'intron (NM_005529	intron 1 of 96)'	609	3339	HSPG2	0.519528	0.307468	0.370746	0	0.607922	0.243479	0.972554	0	0.312209	0.544618	0.126211	0	0.0883938	0.859421	0.885377	0	-0.305528	0.534124	0.983734	0	-0.273503	0.589145	0.257301	0	-0.866558	0.0878796	0.253267	0	-0.0565107	0.915575	0.027943	1	-0.393921	0.434458	0.00781713	1	0.032025	0.950054
chr1_21956748_21957842	chr1	21956748	21957842	+	Intergenic	Intergenic	-19599	23436	CELA3B	51.5783	1.26735	1.80732e-05	1	51.5783	-0.137117	1	0	51.5783	0.601903	0.0539982	0	51.5783	-1.40446	3.6086e-06	1	51.5783	-0.386388	0.73025	0	51.5783	-1.40521	3.1217e-06	1	51.5783	-1.98217	1.61036e-10	1	51.5783	-1.23149	0.000150056	1	51.5783	1.01807	0.000985723	1	51.5783	-1.01882	0.000929888	1
chr1_21963592_21964582	chr1	21963592	21964582	+	Intergenic	Intergenic	-12807	23436	CELA3B	32.9028	0.21209	0.48782	0	32.9028	-0.165173	1	0	32.9028	-0.318991	0.307371	0	32.9028	-0.377263	0.216419	0	32.9028	-0.279153	0.889514	0	32.9028	-0.52635	0.0821297	0	32.9028	-1.20482	0.000186359	1	32.9028	-0.296064	0.373313	0	32.9028	0.0981102	0.770426	0	32.9028	-0.247197	0.445711	0
chr1_22027018_22027316	chr1	22027018	22027316	+	'intron (NR_109760	intron 1 of 1)'	'intron (NR_109760	intron 1 of 1)'	-1119	101928043	LINC01635	-3.30226	8.75825e-11	8.99197e-10	1	-0.220377	0.590961	0.446572	0	-2.4605	1.4153e-07	4.11082e-11	1	3.08188	2.16808e-09	1.76332e-08	1	0.385406	0.501461	0.976763	0	4.0981	3.5242e-16	4.28965e-13	1	-0.0496759	0.93576	0.970944	0	3.36556	2.05426e-10	0.450622	0	-2.69648	3.19576e-08	6.89299e-10	1	3.7127	5.09769e-15
chr1_22031266_22032207	chr1	22031266	22032207	+	TTS (NR_109760)	TTS (NR_109760)	-5688	101928043	LINC01635	27.2287	-0.00950767	0.975931	0	27.2287	-0.232847	1	0	27.2287	-1.60672	3.83803e-07	1	27.2287	-0.22334	0.456188	0	27.2287	-0.62255	0.239957	0	27.2287	-1.46646	7.87697e-06	1	27.2287	-4.43103	1.2171e-13	1	27.2287	-1.09571	0.00141359	1	27.2287	-0.39921	0.19276	0	27.2287	-0.843909	0.0148805	0
chr1_22046620_22047263	chr1	22046620	22047263	+	Intergenic	AluSg|SINE|Alu	-5686	998	CDC42	21.6565	-4.74142	3.87409e-11	1	21.6565	0.234742	1	0	21.6565	-3.78774	3.71525e-09	1	21.6565	4.97617	4.10374e-12	1	21.6565	0.980504	0.811294	0	21.6565	5.10505	8.48704e-13	1	21.6565	0.076671	0.966644	0	21.6565	4.43421	3.3581e-09	1	21.6565	-3.99566	1.41355e-10	1	21.6565	4.12455	2.72193e-11	1
chr1_22048254_22048860	chr1	22048254	22048860	+	Intergenic	MLT1K|LTR|ERVL-MaLR	-4070	998	CDC42	46.2324	-4.86662	3.62598e-21	1	46.2324	-0.0855225	1	0	46.2324	-4.30964	1.77377e-18	1	46.2324	4.7811	2.43643e-20	1	46.2324	0.203367	0.995111	0	46.2324	4.42914	7.4637e-18	1	46.2324	-0.304288	0.807508	0	46.2324	4.10202	2.6423e-14	1	46.2324	-4.57773	9.25799e-20	1	46.2324	4.22578	3.37495e-17	1
chr1_22054407_22054700	chr1	22054407	22054700	+	'intron (NM_001791	intron 1 of 5)'	'intron (NM_001791	intron 1 of 5)'	1926	998	CDC42	-0.523472	0.104875	0.145533	0	-0.32383	0.34537	0.901546	0	-0.955209	0.00560203	0.000143059	1	0.199643	0.558896	0.61866	0	-0.482157	0.151879	0.753542	0	0.808966	0.011368	0.567874	0	-0.674108	0.0571018	0.18592	0	-0.405348	0.308362	0.0423087	0	-0.6818	0.0555299	0.00528516	1	1.29112	0.000116527
chr1_22077803_22078066	chr1	22077803	22078066	+	'intron (NM_001039802	intron 2 of 6)'	'intron (NM_001039802	intron 2 of 6)'	25307	998	CDC42	-1.38397	0.000434872	0.00103872	1	0.0560736	0.879642	0.738666	0	-1.72285	4.41192e-05	1.91515e-05	1	1.44004	0.000293076	0.00072706	1	0.0452743	0.913567	1	0	0.84248	0.0427061	0.16436	0	-0.363839	0.416592	0.667803	0	0.869199	0.0490835	0.470701	0	-1.39477	0.000419774	1.36767e-05	1	0.797206	0.0539069
chr1_22089073_22090405	chr1	22089073	22090405	+	'intron (NM_001039802	intron 6 of 6)'	'intron (NM_001039802	intron 6 of 6)'	37112	998	CDC42	-0.57756	0.00875265	0.0159402	0	-0.0931557	0.677813	0.999332	0	-0.831478	0.000235407	2.75736e-07	1	0.484404	0.0304819	0.0483141	0	-0.153763	0.488276	0.973579	0	0.585451	0.00833279	0.00417423	0	-0.835246	0.00039904	0.00326982	0	0.287039	0.233478	0.0176984	0	-0.638167	0.00470117	3.00769e-06	1	0.739214	0.000956851
chr1_22092132_22092828	chr1	22092132	22092828	+	'3'' UTR (NM_001791	exon 6 of 6)'	'3'' UTR (NM_001791	exon 6 of 6)'	39853	998	CDC42	-1.29051	6.97099e-09	4.80986e-08	1	-0.0611109	0.776742	0.207349	0	-1.48974	1.3674e-10	3.32881e-16	1	1.2294	5.66745e-08	3.33785e-07	1	0.0153721	0.947433	1	0	0.706806	0.00256315	0.0312868	0	-0.172594	0.475336	0.713315	0	0.959917	8.54649e-05	0.00892357	0	-1.21403	7.97648e-08	6.75568e-15	1	0.691433	0.0031413
chr1_22103970_22104401	chr1	22103970	22104401	+	Intergenic	THE1C|LTR|ERVL-MaLR	38841	54361	WNT4	11.0609	-0.740728	0.102753	0	11.0609	-0.0503364	1	0	11.0609	-0.838842	0.0711365	0	11.0609	0.690392	0.136897	0	11.0609	-0.145056	0.995283	0	11.0609	0.403138	0.408599	0	11.0609	-0.814723	0.228854	0	11.0609	0.745357	0.132692	0	11.0609	-0.835448	0.0749737	0	11.0609	0.548195	0.264529	0
chr1_22131841_22132470	chr1	22131841	22132470	+	'intron (NM_030761	intron 1 of 4)'	'intron (NM_030761	intron 1 of 4)'	10871	54361	WNT4	-0.321371	0.342312	0.407054	0	0.147926	0.669506	0.962666	0	-0.269506	0.430729	0.01464	0	0.469298	0.167768	0.21839	0	0.0904446	0.784156	0.996436	0	0.509425	0.131499	0.588964	0	-0.337248	0.330276	0.58513	0	0.325343	0.374741	0.22154	0	-0.378853	0.263115	0.00467808	1	0.418981	0.212524
chr1_22176156_22176600	chr1	22176156	22176600	+	Intergenic	Intergenic	-33352	54361	WNT4	9.38167	-4.03696	5.14399e-07	1	9.38167	-0.257584	1	0	9.38167	-5.22006	9.85243e-07	1	9.38167	3.77937	3.29445e-06	1	9.38167	-2.69482	0.399459	0	9.38167	3.61336	8.96395e-06	1	9.38167	-0.424656	0.837232	0	9.38167	3.28598	0.000147134	1	9.38167	-6.47419	1.88591e-07	1	9.38167	6.30818	3.80697e-07	1
chr1_22398664_22399445	chr1	22398664	22399445	+	Intergenic	Intergenic	-52797	9923	ZBTB40	18.0802	0.523435	0.26643	0	18.0802	-0.346254	1	0	18.0802	1.30385	0.00305183	1	18.0802	-0.86969	0.0757244	0	18.0802	-0.503985	0.824402	0	18.0802	-1.17453	0.0188821	1	18.0802	-0.886193	0.125067	0	18.0802	-0.149253	0.780387	0	18.0802	0.365705	0.492688	0	18.0802	-0.670546	0.207949	0
chr1_22416344_22417184	chr1	22416344	22417184	+	Intergenic	Intergenic	-35087	9923	ZBTB40	22.4518	-0.378466	0.162176	0	22.4518	-0.1004	1	0	22.4518	-0.312647	0.262306	0	22.4518	0.278066	0.33304	0	22.4518	-0.126041	0.993184	0	22.4518	0.457434	0.0917172	0	22.4518	-0.707003	0.0427955	0	22.4518	0.334705	0.273159	0	22.4518	-0.404108	0.160098	0	22.4518	0.583476	0.0327781	0
chr1_22420400_22420839	chr1	22420400	22420839	+	Intergenic	Intergenic	-31232	9923	ZBTB40	10.1793	-1.70398	8.07631e-05	1	10.1793	0.0241019	1	0	10.1793	-2.47764	1.39186e-06	1	10.1793	1.72808	8.19749e-05	1	10.1793	-0.0573127	1	0	10.1793	1.41905	0.00163947	1	10.1793	-0.776884	0.339881	0	10.1793	1.45923	0.00243327	1	10.1793	-1.78539	5.43101e-05	1	10.1793	1.47636	0.00116123	1
chr1_22641822_22642620	chr1	22641822	22642620	+	Intergenic	Intergenic	-1396	714	C1QC	18.4616	-1.32658	3.05337e-05	1	18.4616	-0.274147	1	0	18.4616	-1.53348	5.18557e-06	1	18.4616	1.05243	0.00163144	1	18.4616	0.0131401	1	0	18.4616	1.02543	0.0021109	1	18.4616	-0.200425	0.76896	0	18.4616	1.00549	0.00538456	1	18.4616	-1.03929	0.00190729	1	18.4616	1.01229	0.0024693	1
chr1_22673883_22674830	chr1	22673883	22674830	+	Intergenic	Intergenic	21375	713	C1QB	23.2046	-5.4459	5.86349e-11	1	23.2046	-0.242171	1	0	23.2046	-5.81086	6.92278e-10	1	23.2046	5.20373	5.02436e-10	1	23.2046	0.761119	0.941579	0	23.2046	5.80432	2.412e-12	1	23.2046	-0.0407391	0.987481	0	23.2046	5.79789	1.0163e-11	1	23.2046	-4.44261	1.5412e-09	1	23.2046	5.0432	3.88667e-12	1
chr1_22704191_22704916	chr1	22704191	22704916	+	Intergenic	Intergenic	-6285	2048	EPHB2	18.1785	-1.9863	6.03409e-06	1	18.1785	0.142593	1	0	18.1785	-1.22707	0.00362407	1	18.1785	2.12889	1.33818e-06	1	18.1785	-0.156407	0.995539	0	18.1785	2.37006	4.49623e-08	1	18.1785	-0.429602	0.632028	0	18.1785	2.4263	1.18126e-07	1	18.1785	-2.2853	3.57047e-07	1	18.1785	2.52646	1.06553e-08	1
chr1_22711870_22712932	chr1	22711870	22712932	+	'intron (NM_001309193	intron 1 of 16)'	'intron (NM_001309193	intron 1 of 16)'	1563	2048	EPHB2	-3.74345	4.86781e-11	5.26392e-10	1	0.442288	0.356483	0.33555	0	-2.18973	1.82619e-05	1.06434e-06	1	4.18574	1.66011e-13	3.22983e-12	1	0.58613	0.342919	0.924952	0	4.82024	1.30491e-17	1.82245e-16	1	0.544497	0.386443	0.64149	0	3.89544	3.60944e-11	0.215354	0	-3.59961	1.95648e-11	1.22841e-08	1	4.23411	1.9282e-15
chr1_22976382_22976855	chr1	22976382	22976855	+	Intergenic	Intergenic	-11188	646262	LACTBL1	12.0675	-1.41049	0.000459191	1	12.0675	-0.00554431	1	0	12.0675	-1.56884	0.000214071	1	12.0675	1.40494	0.000613213	1	12.0675	0.263834	0.977123	0	12.0675	1.51609	0.000172779	1	12.0675	0.0808634	0.936047	0	12.0675	0.90107	0.0561645	0	12.0675	-1.14111	0.0045235	1	12.0675	1.25225	0.0015082	1
chr1_23113939_23114290	chr1	23113939	23114290	+	'intron (NM_033631	intron 1 of 4)'	'intron (NM_033631	intron 1 of 4)'	54744	7798	LUZP1	-3.75019	4.99492e-09	3.55787e-08	1	-0.131904	0.785952	0.993586	0	-5.28124	2.20967e-08	2.47339e-08	1	3.61828	2.13407e-08	1.38452e-07	1	0.705072	0.324884	0.918703	0	3.66199	1.3307e-08	6.10185e-08	1	-0.54296	0.526746	0.755046	0	3.81202	9.33143e-09	0.936725	0	-2.91321	5.31848e-07	9.72631e-08	1	2.95692	3.31043e-07
chr1_23118532_23119926	chr1	23118532	23119926	+	'intron (NM_033631	intron 1 of 4)'	'intron (NM_033631	intron 1 of 4)'	49629	7798	LUZP1	0.50381	0.0509907	0.0770343	0	0.222598	0.410812	0.985787	0	0.881106	0.00060507	0.000105978	1	-0.281211	0.275611	0.336956	0	0.725813	0.00251591	0.0878704	0	-0.589267	0.024766	0.164929	0	0.854766	0.000379104	0.00312861	0	-0.614972	0.0292617	0.0894756	0	1.00702	7.15822e-05	0.00244798	0	-1.31508	3.52381e-07
chr1_23124423_23125057	chr1	23124423	23125057	+	'intron (NM_033631	intron 1 of 4)'	'intron (NM_033631	intron 1 of 4)'	44118	7798	LUZP1	-3.5929	1.19635e-12	1.80274e-11	1	-0.147104	0.722194	0.85472	0	-3.9495	8.04831e-13	3.95296e-10	1	3.44579	1.29459e-11	1.68596e-10	1	0.630402	0.25596	0.874571	0	3.1455	8.04021e-10	3.34894e-08	1	-0.243022	0.694054	0.85869	0	2.63595	1.23036e-06	0.687164	0	-2.81539	2.59479e-09	3.63231e-09	1	2.5151	1.25643e-07
chr1_23147798_23148632	chr1	23147798	23148632	+	'intron (NM_033631	intron 1 of 4)'	MIR3|SINE|MIR	20643	7798	LUZP1	25.1864	0.00326344	0.00651537	0	25.1864	0.727338	1	0	25.1864	2.99168e-06	1.18916e-05	1	25.1864	0.0112623	0.0198019	0	25.1864	0.538863	0.984468	0	25.1864	0.0289888	0.0461015	0	25.1864	1.09531e-06	1.78121e-05	1	25.1864	0.16883	0.224841	1	25.1864	0.00186214	0.00407089	1	25.1864	0.00572102	0.0112167
chr1_23169583_23170005	chr1	23169583	23170005	+	promoter-TSS (NM_033631)	promoter-TSS (NM_033631)	-936	7798	LUZP1	9.64301	0.818029	0.107969	0	9.64301	0.296437	1	0	9.64301	-0.127726	0.832809	0	9.64301	-0.521591	0.311354	0	9.64301	-0.446173	0.896806	0	9.64301	-1.19299	0.0270322	1	9.64301	-1.47324	0.0130384	1	9.64301	-0.573275	0.30656	0	9.64301	0.0754178	0.897679	0	9.64301	-0.746821	0.190675	0
chr1_23216712_23217818	chr1	23216712	23217818	+	Intergenic	CpG	-22536	3352	HTR1D	28.035	-1.05639	0.00203815	1	28.035	0.360841	1	0	28.035	-0.597514	0.084886	0	28.035	1.41723	2.60481e-05	1	28.035	0.00952629	1	0	28.035	0.858218	0.0150669	0	28.035	-0.0821351	0.918879	0	28.035	0.748014	0.053426	0	28.035	-1.4077	3.10862e-05	1	28.035	0.848692	0.0169626	0
chr1_23403675_23404698	chr1	23403675	23404698	+	'intron (NM_003196	intron 5 of 10)'	'intron (NM_003196	intron 5 of 10)'	20593	6920	TCEA3	-0.680657	0.00199698	0.00416952	0	-0.0222264	0.920549	0.839289	0	-0.954004	3.2361e-05	1.37428e-07	1	0.658431	0.00331235	0.00656465	0	-0.22431	0.319962	0.916943	0	0.426948	0.0606152	0.751163	0	-0.540972	0.0226829	0.092745	0	0.303997	0.217269	0.0370983	0	-0.882741	0.000108778	3.74823e-07	1	0.651258	0.00488825
chr1_23422181_23423494	chr1	23422181	23423494	+	'intron (NM_003196	intron 1 of 10)'	MIRc|SINE|MIR	1942	6920	TCEA3	56.7622	0.00592127	0.0111954	0	56.7622	0.769713	1	0	56.7622	0.173514	0.227393	0	56.7622	0.00258816	0.00524847	0	56.7622	0.693999	0.99456	0	56.7622	3.52988e-05	0.000105762	1	56.7622	2.82515e-08	6.64377e-07	1	56.7622	0.00650737	0.0132008	1	56.7622	0.0083954	0.0157733	0	56.7622	0.000167076	0.000459096
chr1_23423648_23425153	chr1	23423648	23425153	+	'intron (NM_003196	intron 1 of 10)'	CpG	379	6920	TCEA3	82.5632	0.00602831	0.0113783	0	82.5632	0.239286	1	0	82.5632	0.167287	0.220318	0	82.5632	9.7875e-05	0.000269446	1	82.5632	0.586095	0.992303	0	82.5632	1.77142e-05	5.66195e-05	1	82.5632	5.48134e-08	1.20826e-06	1	82.5632	2.72791e-05	0.000103973	1	82.5632	0.000752771	0.0017931	0	82.5632	0.000165515	0.000455231
chr1_23451721_23452561	chr1	23451721	23452561	+	'intron (NM_017707	intron 4 of 24)'	'intron (NM_017707	intron 4 of 24)'	-27362	6920	TCEA3	0.202271	0.510939	0.57319	0	0.0494414	0.883161	0.997153	0	0.907517	0.00234372	0.0467673	0	-0.152829	0.627522	0.681713	0	0.613999	0.0239327	0.338931	0	-0.171301	0.585036	0.116181	0	0.797098	0.00342212	0.0203206	0	-0.574747	0.110998	0.274084	0	0.766828	0.0116607	0.074724	0	-0.7853	0.00948327
chr1_23522569_23523068	chr1	23522569	23523068	+	'intron (NM_004091	intron 2 of 6)'	'intron (NM_004091	intron 2 of 6)'	888	101928163	LOC101928163	-2.67297	1.3456e-08	8.72831e-08	1	-0.09106	0.833419	0.81142	0	-1.93411	2.0988e-05	1.93039e-08	1	2.58191	4.88789e-08	2.92012e-07	1	0.315628	0.526964	0.982912	0	3.18514	9.73867e-12	6.51042e-08	1	-0.235815	0.653388	0.82876	0	2.37402	1.80732e-06	0.884375	0	-2.26628	1.01559e-06	7.05702e-08	1	2.86951	3.68181e-10
chr1_23524801_23525239	chr1	23524801	23525239	+	'intron (NM_004091	intron 1 of 6)'	'intron (NM_004091	intron 1 of 6)'	3090	101928163	LOC101928163	1.10109	0.000488655	0.00115489	1	0.0838211	0.813575	0.980702	0	0.960026	0.00272944	0.0452889	0	-1.01727	0.00154061	0.00327794	1	0.155055	0.572842	0.990278	0	-1.23566	0.000166894	0.00209442	1	-0.268158	0.345344	0.601588	0	-0.948602	0.00561254	0.34846	0	1.17232	0.000246078	0.0854253	0	-1.39071	2.08681e-05
chr1_23533187_23533762	chr1	23533187	23533762	+	Intergenic	MIRc|SINE|MIR	-2254	1870	E2F2	29.821	-1.873	1.29478e-07	1	29.821	0.166064	1	0	29.821	-2.38309	2.30231e-10	1	29.821	2.03906	9.41869e-09	1	29.821	0.579516	0.625443	0	29.821	1.99902	1.6589e-08	1	29.821	0.190912	0.791616	0	29.821	1.29826	0.000979111	1	29.821	-1.45955	2.50539e-05	1	29.821	1.41951	4.12759e-05	1
chr1_23556476_23556697	chr1	23556476	23556697	+	Intergenic	Intergenic	3208	3399	ID3	15.7955	0.888167	0.0434201	0	15.7955	-0.476067	1	0	15.7955	0.169636	0.735327	0	15.7955	-1.36423	0.00348291	1	15.7955	-0.490068	0.80743	0	15.7955	-1.38115	0.00294143	1	15.7955	-2.65502	8.60783e-07	1	15.7955	-1.02036	0.0389532	1	15.7955	0.874165	0.0740764	0	15.7955	-0.891085	0.0671834	0
chr1_23568171_23568920	chr1	23568171	23568920	+	Intergenic	CpG	-8751	3399	ID3	13.4987	0.0654094	0.887692	0	13.4987	-0.0283969	1	0	13.4987	-0.0762859	0.872294	0	13.4987	-0.0938063	0.841913	0	13.4987	-0.673937	0.577722	0	13.4987	0.1302	0.772338	0	13.4987	-1.2559	0.0167051	1	13.4987	0.354567	0.436357	0	13.4987	-0.580131	0.208322	0	13.4987	0.804137	0.0672774	0
chr1_23576985_23578658	chr1	23576985	23578658	+	Intergenic	Intergenic	-18027	3399	ID3	58.1811	-1.1303	0.000226605	1	58.1811	0.075725	1	0	58.1811	-1.40505	7.22967e-06	1	58.1811	1.20603	8.75459e-05	1	58.1811	-0.472013	0.684846	0	58.1811	1.03617	0.000820922	1	58.1811	-1.85302	1.21556e-06	1	58.1811	0.972649	0.00358384	0	58.1811	-1.67804	9.21231e-08	1	58.1811	1.50818	1.72683e-06	1
chr1_23590381_23590827	chr1	23590381	23590827	+	Intergenic	Intergenic	-30810	3399	ID3	15.3327	-3.61791	1.27498e-08	1	15.3327	-0.215316	1	0	15.3327	-2.25988	1.88468e-05	1	15.3327	3.4026	1.35579e-07	1	15.3327	1.01109	0.708379	0	15.3327	4.12238	5.35121e-11	1	15.3327	0.991941	0.350453	0	15.3327	4.3524	1.89346e-11	1	15.3327	-2.39151	1.2463e-05	1	15.3327	3.11129	3.8445e-09	1
chr1_23591316_23592795	chr1	23591316	23592795	+	Intergenic	Intergenic	-32261	3399	ID3	40.4552	-0.567044	0.161189	0	40.4552	-0.0591442	1	0	40.4552	-0.485106	0.238141	0	40.4552	0.5079	0.215672	0	40.4552	0.247519	0.974538	0	40.4552	1.03605	0.0075642	1	40.4552	0.488238	0.397905	0	40.4552	1.2054	0.00327278	1	40.4552	-0.260381	0.5434	0	40.4552	0.788533	0.0447881	0
chr1_23600998_23602712	chr1	23600998	23602712	+	Intergenic	AluSx|SINE|Alu	-25479	259283	MDS2	89.3019	1.62031	1.48318e-08	1	89.3019	0.153992	1	0	89.3019	1.22393	2.50079e-05	1	89.3019	-1.46632	3.49039e-07	1	89.3019	-0.402229	0.685845	0	89.3019	-1.58741	3.4571e-08	1	89.3019	-1.62762	2.62284e-08	1	89.3019	-1.97397	5.95344e-10	1	89.3019	1.06409	0.000267825	1	89.3019	-1.18518	4.95463e-05	1
chr1_23607113_23607758	chr1	23607113	23607758	+	Intergenic	Intergenic	-19899	259283	MDS2	13.1781	0.798374	0.0254157	0	13.1781	-0.389229	1	0	13.1781	0.293643	0.46397	0	13.1781	-1.1876	0.00271567	1	13.1781	-0.813289	0.165828	0	13.1781	-0.795461	0.0312249	0	13.1781	-2.13311	1.87598e-06	1	13.1781	-0.926101	0.0263377	0	13.1781	0.374313	0.404545	0	13.1781	0.0178283	0.969542	0
chr1_23611947_23612722	chr1	23611947	23612722	+	Intergenic	MIRb|SINE|MIR	-15000	259283	MDS2	23.084	1.34712	4.56546e-07	1	23.084	0.126846	1	0	23.084	0.8245	0.00354724	0	23.084	-1.22027	7.88815e-06	1	23.084	-0.186043	0.930175	0	23.084	-1.68275	9.5519e-09	1	23.084	-2.2262	1.04515e-13	1	23.084	-1.47136	2.63943e-06	1	23.084	1.03423	0.000191581	1	23.084	-1.49671	4.72448e-07	1
chr1_23612875_23614308	chr1	23612875	23614308	+	Intergenic	Intergenic	-13743	259283	MDS2	65.4287	0.656551	0.0120166	0	65.4287	-0.277304	1	0	65.4287	0.434432	0.10849	0	65.4287	-0.933856	0.000438573	0	65.4287	-0.197743	0.939224	0	65.4287	-0.767657	0.00355712	0	65.4287	-1.04424	0.000177766	1	65.4287	-0.926683	0.00128586	0	65.4287	0.736112	0.00657168	0	65.4287	-0.569914	0.0350865	0
chr1_23617090_23617510	chr1	23617090	23617510	+	Intergenic	MLT1K|LTR|ERVL-MaLR	-10034	259283	MDS2	23.6719	-1.85824	2.23578e-06	1	23.6719	-0.245324	1	0	23.6719	-1.80782	6.03638e-06	1	23.6719	1.61292	5.87748e-05	1	23.6719	0.0197917	1	0	23.6719	1.59236	6.99758e-05	1	23.6719	-1.67025	0.00553502	1	23.6719	1.40204	0.00129373	1	23.6719	-1.59312	7.50361e-05	1	23.6719	1.57257	9.06349e-05	1
chr1_23619235_23620483	chr1	23619235	23620483	+	Intergenic	Intergenic	-7475	259283	MDS2	114.835	1.36615	5.30458e-10	1	114.835	0.0735352	1	0	114.835	1.09146	1.01502e-06	1	114.835	-1.29262	6.17128e-09	1	114.835	-0.0684068	0.995258	0	114.835	-1.66425	1.63495e-13	1	114.835	-0.719628	0.00247705	0	114.835	-1.53003	2.99507e-10	1	114.835	1.22421	4.3476e-08	1	114.835	-1.59585	1.89934e-12	1
chr1_23624037_23624888	chr1	23624037	23624888	+	Intergenic	L2a|LINE|L2	-2872	259283	MDS2	33.1366	-4.68449	5.12003e-16	1	33.1366	-0.0824573	1	0	33.1366	-3.48651	2.4343e-12	1	33.1366	4.60204	2.32843e-15	1	33.1366	-0.0111763	1	0	33.1366	4.81956	6.12543e-17	1	33.1366	0.595636	0.609988	0	33.1366	4.84736	4.40498e-16	1	33.1366	-4.61321	2.0263e-15	1	33.1366	4.83073	5.26747e-17	1
chr1_23626906_23628289	chr1	23626906	23628289	+	'intron (NM_001348075	intron 1 of 6)'	L2a|LINE|L2	263	259283	MDS2	53.9622	0.00438721	0.0085286	0	53.9622	0.124871	1	1	53.9622	0.00172831	0.00370456	1	53.9622	1.42768e-05	4.74977e-05	1	53.9622	0.00579974	0.149362	0	53.9622	1.97778e-14	3.89421e-13	1	53.9622	5.37461e-23	1.65711e-20	1	53.9622	4.38939e-11	6.69182e-10	1	53.9622	0.0848919	0.123524	1	53.9622	1.69321e-07	9.23193e-07
chr1_23628953_23629435	chr1	23628953	23629435	+	'intron (NM_001348075	intron 3 of 6)'	L2a|LINE|L2	1860	259283	MDS2	12.1224	0.364557	0.429975	0	12.1224	0.932542	1	0	12.1224	0.0967609	0.136653	1	12.1224	0.333612	0.397457	0	12.1224	0.0391083	0.436223	0	12.1224	0.0668307	0.0970447	0	12.1224	1.07775e-06	1.75503e-05	1	12.1224	0.223884	0.286538	1	12.1224	0.3485	0.418732	1	12.1224	0.977249	0.982789
chr1_23657663_23658115	chr1	23657663	23658115	+	Intergenic	Intergenic	30555	259283	MDS2	11.4476	-1.33692	0.0010481	1	11.4476	0.0680634	1	0	11.4476	-1.35241	0.00128805	1	11.4476	1.40499	0.000645247	1	11.4476	-0.338075	0.951853	0	11.4476	1.17205	0.00533259	1	11.4476	-0.689469	0.327836	0	11.4476	1.06535	0.0206373	1	11.4476	-1.74306	4.60397e-05	1	11.4476	1.51013	0.000521928	1
chr1_23699752_23700136	chr1	23699752	23700136	+	Intergenic	Intergenic	8165	6135	RPL11	18.2294	-2.77769	1.11731e-08	1	18.2294	-0.300795	1	0	18.2294	-2.75202	3.91178e-08	1	18.2294	2.4769	6.28991e-07	1	18.2294	-0.100693	0.999771	0	18.2294	3.08333	1.63035e-10	1	18.2294	0.0531807	0.963154	0	18.2294	2.97187	5.72968e-09	1	18.2294	-2.57759	3.19453e-07	1	18.2294	3.18403	7.70272e-11	1
chr1_23719430_23719741	chr1	23719430	23719741	+	Intergenic	MLT1D|LTR|ERVL-MaLR	-23781	6924	ELOA	10.4164	-7.59083	1.41326e-10	1	10.4164	0.0218183	1	0	10.4164	-5.367	1.1992e-07	1	10.4164	7.61264	1.40112e-10	1	10.4164	3.20621	0.200127	0	10.4164	7.45515	3.07275e-10	1	10.4164	2.25066	0.284102	0	10.4164	6.89803	1.63531e-08	1	10.4164	-4.40644	7.56409e-09	1	10.4164	4.24895	2.53901e-08	1
chr1_23720194_23721195	chr1	23720194	23721195	+	Intergenic	L2b|LINE|L2	-22672	6924	ELOA	55.2674	-4.97735	1.69752e-19	1	55.2674	-0.141089	1	0	55.2674	-4.42397	7.27505e-17	1	55.2674	4.83626	2.30795e-18	1	55.2674	1.7879	0.0476038	1	55.2674	5.16693	5.04997e-21	1	55.2674	2.59626	1.86932e-05	1	55.2674	4.63871	4.31205e-16	1	55.2674	-3.04837	2.60245e-10	1	55.2674	3.37903	1.60257e-12	1
chr1_23736705_23737275	chr1	23736705	23737275	+	Intergenic	MIRc|SINE|MIR	-6376	6924	ELOA	27.479	-5.63279	7.15677e-15	1	27.479	0.174856	1	0	27.479	-5.20755	5.38817e-14	1	27.479	5.80764	1.19659e-15	1	27.479	0.512402	0.983282	0	27.479	5.54387	1.82631e-14	1	27.479	-0.241727	0.915545	0	27.479	5.3522	7.99132e-13	1	27.479	-5.29524	4.0692e-16	1	27.479	5.03147	9.27368e-15	1
chr1_23751262_23751710	chr1	23751262	23751710	+	'exon (NM_003198	exon 4 of 11)'	'exon (NM_003198	exon 4 of 11)'	8120	6924	ELOA	-1.19735	0.00122061	0.00266126	1	0.282652	0.418616	0.885369	0	-1.74053	1.80216e-05	1.00445e-05	1	1.48001	5.94958e-05	0.000171929	1	-0.373502	0.353963	0.927574	0	0.848779	0.0275287	0.162667	0	-0.519931	0.217603	0.458914	0	0.724318	0.0813173	0.26276	0	-1.85351	1.38205e-06	3.64693e-07	1	1.22228	0.00223354
chr1_23779726_23780269	chr1	23779726	23780269	+	'intron (NM_020362	intron 3 of 5)'	'intron (NM_020362	intron 3 of 5)'	1611	57095	PITHD1	-3.27419	7.40499e-11	7.71742e-10	1	-0.00455377	0.991639	0.794308	0	-3.27707	1.99092e-10	4.67699e-10	1	3.26964	9.20193e-11	1.00555e-09	1	0.352714	0.520848	0.981439	0	2.72414	9.36692e-08	1.99314e-05	1	-0.0539525	0.925713	0.9658	0	2.19508	5.61932e-05	0.980202	0	-2.91693	2.22094e-09	6.41871e-10	1	2.37143	1.55049e-06
chr1_23836111_23836439	chr1	23836111	23836439	+	Intergenic	L1MB4|LINE|L1	-10816	3155	HMGCL	9.91447	-1.6481	0.0011152	1	9.91447	0.0508548	1	0	9.91447	-2.22588	5.59693e-05	1	9.91447	1.69896	0.000847489	1	9.91447	-0.583901	0.888134	0	9.91447	1.68832	0.000887042	1	9.91447	-1.02439	0.234245	0	9.91447	1.24988	0.0279319	1	9.91447	-2.28286	2.45238e-05	1	9.91447	2.27223	2.56223e-05	1
chr1_23867537_23869037	chr1	23867537	23869037	+	promoter-TSS (NM_000147)	promoter-TSS (NM_000147)	82	2517	FUCA1	198.613	0.861597	1.99967e-08	0	198.613	-0.174069	1	0	198.613	0.83632	6.64097e-08	0	198.613	-1.03567	4.99512e-11	1	198.613	-0.079896	0.988072	0	198.613	-0.848205	4.38236e-08	0	198.613	0.0610999	0.829345	0	198.613	-0.729639	1.2954e-05	0	198.613	0.95577	1.68617e-09	0	198.613	-0.768309	8.64925e-07	0
chr1_23896264_23897091	chr1	23896264	23897091	+	'intron (NM_001841	intron 1 of 1)'	'intron (NM_001841	intron 1 of 1)'	16650	1269	CNR2	0.223097	0.54494	0.605829	0	-0.609553	0.167818	0.982068	0	0.0861998	0.820053	0.187375	0	-0.83265	0.0462512	0.070071	0	-1.23134	0.00161197	0.0661176	0	-0.370739	0.336005	0.197364	0	-1.32607	0.00128365	0.00888557	1	-0.747722	0.0912137	0.105423	0	-0.398691	0.386476	0.952336	0	0.860603	0.0459346
chr1_23899108_23899543	chr1	23899108	23899543	+	'intron (NM_001841	intron 1 of 1)'	LTR8|LTR|ERV1	14002	1269	CNR2	12.7793	3.77129e-10	3.39466e-09	1	12.7793	0.527328	1	0	12.7793	7.55597e-10	6.79161e-09	1	12.7793	8.04483e-11	8.903e-10	1	12.7793	0.999598	1	0	12.7793	2.84506e-11	3.04592e-10	1	12.7793	0.000363348	0.00301666	1	12.7793	4.83462e-10	5.83078e-09	1	12.7793	8.00811e-11	9.57295e-10	1	12.7793	2.83175e-11	3.34996e-10
chr1_23904428_23905280	chr1	23904428	23905280	+	'intron (NM_001841	intron 1 of 1)'	'intron (NM_001841	intron 1 of 1)'	8473	1269	CNR2	-5.7231	1.72062e-21	2.2023e-19	1	0.111228	0.778313	0.844035	0	-5.32466	3.94591e-20	7.40264e-17	1	5.83432	2.98703e-22	5.99119e-20	1	0.309931	0.668477	0.994542	0	6.15719	1.06947e-24	2.19873e-24	1	1.67289	0.010978	0.0522376	0	5.95211	2.18185e-22	0.0537842	0	-5.52439	1.26682e-22	1.4225e-17	1	5.84726	2.88928e-25
chr1_23908703_23909498	chr1	23908703	23909498	+	'intron (NM_001841	intron 1 of 1)'	'intron (NM_001841	intron 1 of 1)'	4227	1269	CNR2	-0.735839	0.129266	0.174741	0	0.619181	0.174147	0.0856014	0	0.639036	0.139566	1.09932e-07	1	1.35502	0.00366541	0.00719274	1	0.5073	0.278127	0.891135	0	2.05775	2.88045e-06	1.40025e-09	1	2.92732	1.52132e-12	8.41575e-11	1	2.49744	2.47594e-08	1.91162e-11	1	-0.84772	0.0524757	4.97869e-05	1	1.55045	0.000148329
chr1_23913170_23913585	chr1	23913170	23913585	+	promoter-TSS (NM_001841)	promoter-TSS (NM_001841)	-50	1269	CNR2	10.846	-2.22804	0.0102242	1	10.846	0.635847	1	0	10.846	1.10029	0.0542012	0	10.846	2.86389	0.000612698	1	10.846	2.38048	0.0735763	0	10.846	3.51809	1.20872e-05	1	10.846	4.6466	6.07045e-09	1	10.846	3.45909	3.62815e-05	1	10.846	-0.483404	0.422104	0	10.846	1.13761	0.031223	1
chr1_23916160_23917257	chr1	23916160	23917257	+	Intergenic	MER5A|DNA|hAT-Charlie	-3381	1269	CNR2	26.8279	-1.35041	1.52325e-05	1	26.8279	-0.445614	1	0	26.8279	-0.531325	0.077858	0	26.8279	0.904793	0.00747676	0	26.8279	-0.272663	0.944703	0	26.8279	1.65154	8.21976e-08	1	26.8279	1.76931	7.79007e-09	1	26.8279	1.86276	7.0033e-09	1	26.8279	-1.17746	0.000704971	1	26.8279	1.92421	1.76066e-09	1
chr1_23964193_23964663	chr1	23964193	23964663	+	TTS (NR_034035)	TTS (NR_034035)	4617	55629	PNRC2	31.7015	-2.77851	6.56209e-12	1	31.7015	-0.1357	1	0	31.7015	-3.55109	3.42318e-15	1	31.7015	2.64281	9.93178e-11	1	31.7015	-0.331045	0.95955	0	31.7015	2.89843	7.11697e-13	1	31.7015	-0.333107	0.690117	0	31.7015	2.01528	5.61527e-06	1	31.7015	-2.97386	1.72799e-12	1	31.7015	3.22948	9.48453e-15	1
chr1_23964801_23965279	chr1	23964801	23965279	+	'non-coding (NR_034035	exon 7 of 7)'	'non-coding (NR_034035	exon 7 of 7)'	5229	55629	PNRC2	-1.90971	1.19887e-08	7.85926e-08	1	-0.0354854	0.906238	0.998463	0	-2.36512	1.52942e-10	1.51647e-10	1	1.87423	3.42221e-08	2.11635e-07	1	-0.0654158	0.860422	1	0	1.89089	2.26807e-08	1.58656e-06	1	-0.57666	0.158514	0.375369	0	1.44472	8.7244e-05	0.37316	0	-1.93965	1.40548e-08	5.04886e-10	1	1.95631	9.21539e-09
chr1_24028035_24028671	chr1	24028035	24028671	+	Intergenic	Intergenic	-47890	10772	SRSF10	9.89841	-0.0779375	0.888978	0	9.89841	-0.0185607	1	0	9.89841	-0.49621	0.360166	0	9.89841	0.0593768	0.91758	0	9.89841	-0.589582	0.816062	0	9.89841	-0.330448	0.553004	0	9.89841	-1.13988	0.0885218	0	9.89841	0.197317	0.73755	0	9.89841	-0.648959	0.235119	0	9.89841	0.259134	0.664103	0
chr1_24070769_24071394	chr1	24070769	24071394	+	'intron (NM_152372	intron 25 of 36)'	'intron (NM_152372	intron 25 of 36)'	41094	127294	MYOM3	-1.29063	1.3136e-05	4.32858e-05	1	-0.296754	0.307681	0.401611	0	-1.50481	1.26783e-06	2.61716e-06	1	0.993876	0.00121518	0.0026421	0	-0.159969	0.61352	0.993184	0	0.658116	0.0366838	0.000590099	1	0.00161124	0.995967	1	0	1.11076	0.000558826	0.71595	0	-1.15384	0.000215348	0.000283926	1	0.818085	0.0104548
chr1_24112282_24112925	chr1	24112282	24112925	+	promoter-TSS (NM_152372)	promoter-TSS (NM_152372)	-428	127294	MYOM3	16.4762	-1.71998	4.04574e-06	1	16.4762	0.190248	1	0	16.4762	-1.90262	1.34854e-06	1	16.4762	1.91022	3.19709e-07	1	16.4762	-0.10963	0.996436	0	16.4762	1.26057	0.00131157	1	16.4762	-0.122014	0.895095	0	16.4762	1.54731	0.000155847	1	16.4762	-2.01986	9.88244e-08	1	16.4762	1.3702	0.000564991	1
chr1_24189625_24190650	chr1	24189625	24190650	+	Intergenic	MIR|SINE|MIR	-2862	163702	IFNLR1	31.4552	-1.10067	0.00400615	1	31.4552	0.212825	1	0	31.4552	-0.254539	0.522766	0	31.4552	1.3135	0.000540515	1	31.4552	0.142085	0.99456	0	31.4552	1.501	5.89379e-05	1	31.4552	1.80768	2.30067e-06	1	31.4552	1.74385	9.66599e-06	1	31.4552	-1.17141	0.0020159	1	31.4552	1.35891	0.000266568	1
chr1_24191888_24192425	chr1	24191888	24192425	+	Intergenic	Intergenic	-4881	163702	IFNLR1	45.8459	-5.31682	8.93489e-19	1	45.8459	-0.0419045	1	0	45.8459	-4.54621	1.53936e-16	1	45.8459	5.27492	2.2993e-18	1	45.8459	1.37074	0.35618	0	45.8459	5.30112	9.14858e-19	1	45.8459	3.36766	1.63825e-07	1	45.8459	5.30667	9.81763e-18	1	45.8459	-3.90418	8.71864e-15	1	45.8459	3.93038	4.23316e-15	1
chr1_24195201_24195417	chr1	24195201	24195417	+	Intergenic	Tigger2a|DNA|TcMar-Tigger	-4931	284632	LOC284632	14.2425	-4.34843	1.67855e-11	1	14.2425	-0.187136	1	0	14.2425	-6.44884	1.70606e-08	1	14.2425	4.16129	1.71607e-10	1	14.2425	-1.03389	0.859637	0	14.2425	4.22091	7.37251e-11	1	14.2425	-0.0991538	0.950874	0	14.2425	3.9572	5.86398e-09	1	14.2425	-5.19519	1.73257e-10	1	14.2425	5.2548	8.86015e-11	1
chr1_24228119_24228848	chr1	24228119	24228848	+	Intergenic	Tigger1|DNA|TcMar-Tigger	28243	284632	LOC284632	9.70892	-1.8671	0.00139872	1	9.70892	0.151435	1	0	9.70892	-2.11072	0.000503233	1	9.70892	2.01853	0.000544548	1	9.70892	-0.279809	0.993184	0	9.70892	2.30262	6.25706e-05	1	9.70892	0.569382	0.567028	0	9.70892	1.46671	0.0234416	1	9.70892	-2.29834	0.000120606	1	9.70892	2.58243	1.2098e-05	1
chr1_24236085_24236658	chr1	24236085	24236658	+	Intergenic	Intergenic	36131	284632	LOC284632	15.4826	-5.841	9.25582e-11	1	15.4826	-0.318631	1	0	15.4826	-4.63359	1.29895e-10	1	15.4826	5.52236	1.17917e-09	1	15.4826	0.739346	0.96819	0	15.4826	5.91792	4.90291e-11	1	15.4826	0.573241	0.791982	0	15.4826	5.15394	3.79756e-08	1	15.4826	-4.78302	3.51102e-10	1	15.4826	5.17857	6.77495e-12	1
chr1_24277353_24278044	chr1	24277353	24278044	+	Intergenic	MIR|SINE|MIR	-41624	57822	GRHL3	20.929	-2.92961	5.92165e-08	1	20.929	-0.46424	1	0	20.929	-2.77309	3.4923e-07	1	20.929	2.46537	7.17105e-06	1	20.929	0.330915	0.98476	0	20.929	3.21068	2.34393e-09	1	20.929	0.69747	0.427193	0	20.929	2.17532	0.000220254	1	20.929	-2.13446	7.87252e-05	1	20.929	2.87977	5.14044e-08	1
chr1_24309667_24310153	chr1	24309667	24310153	+	Intergenic	Intergenic	-9412	57822	GRHL3	9.87745	-4.76713	5.261e-08	1	9.87745	-0.0428403	1	0	9.87745	-4.31237	3.09734e-07	1	9.87745	4.72429	7.87847e-08	1	9.87745	-0.121845	1	0	9.87745	4.00813	6.56805e-06	1	9.87745	-0.337325	0.893942	0	9.87745	3.05685	0.00153866	1	9.87745	-4.84613	6.87393e-08	1	9.87745	4.12997	5.46135e-06	1
chr1_24319344_24319788	chr1	24319344	24319788	+	promoter-TSS (NM_001195010)	promoter-TSS (NM_001195010)	0	57822	GRHL3	16.8819	0.463541	0.197471	0	16.8819	-0.0539253	1	0	16.8819	-0.0067017	0.987543	0	16.8819	-0.517467	0.161088	0	16.8819	-0.398196	0.805062	0	16.8819	-0.549758	0.134416	0	16.8819	-1.10472	0.00637376	1	16.8819	-1.37874	0.00187651	1	16.8819	0.119271	0.773128	0	16.8819	-0.151562	0.710888	0
chr1_24349913_24350275	chr1	24349913	24350275	+	'exon (NM_021180	exon 15 of 16)'	'exon (NM_021180	exon 15 of 16)'	27054	57822	GRHL3	-4.03782	1.38565e-08	8.9626e-08	1	0.173565	0.736905	0.429882	0	-4.50689	3.30303e-08	1.12565e-07	1	4.21139	3.28606e-09	2.56444e-08	1	0.657789	0.413825	0.948883	0	2.9107	7.58538e-05	0.000172965	1	-0.43118	0.648956	0.825809	0	3.01545	7.43692e-05	0.971934	0	-3.5536	2.71218e-08	3.33036e-08	1	2.25291	0.000712456
chr1_24350950_24352045	chr1	24350950	24352045	+	'intron (NM_198174	intron 15 of 15)'	'intron (NM_198174	intron 15 of 15)'	28457	57822	GRHL3	-2.13778	4.12293e-08	2.39289e-07	1	0.185639	0.611526	0.975312	0	-3.10355	7.58863e-13	3.99249e-11	1	2.32342	2.51389e-09	2.01408e-08	1	-0.349365	0.407844	0.946272	0	1.97902	4.62947e-07	0.000319882	1	-0.692664	0.116784	0.30623	0	1.41761	0.000789073	0.236234	0	-2.67279	2.31772e-11	2.30656e-12	1	2.32838	7.29751e-09
chr1_24352084_24352618	chr1	24352084	24352618	+	'intron (NM_198174	intron 15 of 15)'	'intron (NM_198174	intron 15 of 15)'	29311	57822	GRHL3	-3.07313	1.32852e-09	1.06393e-08	1	-0.120599	0.775431	0.804857	0	-3.7809	1.36422e-10	8.85871e-11	1	2.95253	7.71095e-09	5.53072e-08	1	-0.631249	0.313923	0.913474	0	2.5504	8.2254e-07	3.26237e-05	1	-2.14171	0.0139129	0.0630951	0	2.33804	1.90502e-05	0.123301	0	-3.58378	1.68841e-10	3.81327e-10	1	3.18165	1.96028e-08
chr1_24365188_24365888	chr1	24365188	24365888	+	'intron (NM_001199014	intron 8 of 9)'	'intron (NM_001199014	intron 8 of 9)'	42498	57822	GRHL3	-6.92871	3.45978e-18	1.74007e-16	1	-0.135799	0.775961	0.962595	0	-5.15137	1.03175e-17	1.54826e-17	1	6.79292	1.65363e-17	8.19624e-16	1	1.47805	0.0937303	0.633455	0	6.66703	6.48474e-17	2.77566e-13	1	1.34647	0.136941	0.342128	0	6.10277	6.13117e-14	0.281244	0	-5.31487	2.49404e-18	1.33572e-16	1	5.18898	1.56735e-17
chr1_24384065_24384876	chr1	24384065	24384876	+	'intron (NM_178122	intron 2 of 7)'	'intron (NM_178122	intron 2 of 7)'	-29017	57185	NIPAL3	-2.46224	1.77964e-08	1.12192e-07	1	-0.2206	0.590162	0.971853	0	-4.1512	1.68602e-14	1.05941e-06	1	2.24164	3.74404e-07	1.81308e-06	1	0.721444	0.109888	0.676653	0	2.26834	2.56616e-07	1.22442e-07	1	0.434517	0.346141	0.602315	0	1.88418	5.60275e-05	0.803001	0	-1.52019	0.000343111	1.41062e-05	1	1.5469	0.000260737
chr1_24385248_24386103	chr1	24385248	24386103	+	'intron (NM_178122	intron 2 of 7)'	MIR|SINE|MIR	-27812	57185	NIPAL3	36.8225	2.68713e-17	1.09398e-15	1	36.8225	0.480771	1	0	36.8225	1.21617e-15	3.68626e-14	1	36.8225	1.29774e-19	1.15583e-17	1	36.8225	0.314888	0.913474	0	36.8225	1.69559e-18	7.65741e-17	1	36.8225	0.953123	0.98009	0	36.8225	8.70711e-15	3.07612e-13	0	36.8225	7.87232e-17	3.65956e-15	1	36.8225	9.32611e-16	2.68554e-14
chr1_24424033_24424638	chr1	24424033	24424638	+	'intron (NM_001322860	intron 2 of 8)'	MIRb|SINE|MIR	8310	57185	NIPAL3	12.2676	1.64276e-11	1.95925e-10	1	12.2676	0.782304	1	0	12.2676	3.31802e-10	3.2117e-09	1	12.2676	6.97011e-11	7.82941e-10	1	12.2676	0.816043	0.997695	0	12.2676	7.57067e-09	5.05484e-08	1	12.2676	0.982197	0.994591	0	12.2676	4.78587e-06	2.22478e-05	0	12.2676	7.33006e-11	8.84251e-10	1	12.2676	9.68146e-09	6.89738e-08
chr1_24475586_24476223	chr1	24475586	24476223	+	Intergenic	Intergenic	-26447	11123	RCAN3	18.5218	1.14224	0.0239703	1	18.5218	-0.282008	1	0	18.5218	-0.580082	0.31259	0	18.5218	-1.42425	0.00643819	1	18.5218	-1.31757	0.10889	0	18.5218	-2.11618	0.000138399	1	18.5218	-2.91437	1.43608e-06	1	18.5218	-1.4162	0.0127251	1	18.5218	0.106682	0.86564	0	18.5218	-0.798619	0.190588	0
chr1_24480951_24482373	chr1	24480951	24482373	+	Intergenic	MER45B|DNA|hAT-Tip100	-20689	11123	RCAN3	116.735	0.742541	5.46436e-05	0	116.735	0.0624425	1	0	116.735	0.628361	0.000774822	0	116.735	-0.680099	0.000262756	0	116.735	-0.158038	0.92335	0	116.735	-1.12814	2.84135e-09	1	116.735	-0.690409	0.00045651	0	116.735	-1.40941	2.73691e-11	1	116.735	0.522061	0.00600826	0	116.735	-0.970103	4.36375e-07	0
chr1_24483310_24483845	chr1	24483310	24483845	+	Intergenic	Intergenic	-18774	11123	RCAN3	45.5128	-0.284149	0.43488	0	45.5128	-0.64329	1	0	45.5128	-0.947946	0.0070443	0	45.5128	-0.359142	0.331966	0	45.5128	-1.32773	0.00632121	1	45.5128	-0.790096	0.029355	0	45.5128	-3.85652	5.23468e-16	1	45.5128	-1.2092	0.00246438	1	45.5128	-0.968588	0.0089522	0	45.5128	0.537633	0.168278	0
chr1_24486215_24487112	chr1	24486215	24487112	+	Intergenic	Intergenic	-15688	11123	RCAN3	65.4297	1.95107	2.89435e-08	1	65.4297	-0.397985	1	0	65.4297	1.65795	3.04565e-06	1	65.4297	-2.34906	1.10173e-10	1	65.4297	-0.362771	0.863967	0	65.4297	-2.16214	1.50444e-09	1	65.4297	-2.13314	3.20907e-09	1	65.4297	-2.66861	3.37489e-11	1	65.4297	1.98629	6.49119e-08	1	65.4297	-1.79937	6.51475e-07	1
chr1_24487999_24488693	chr1	24487999	24488693	+	Intergenic	THE1B|LTR|ERVL-MaLR	-14005	11123	RCAN3	46.3357	-3.50616	2.57948e-14	1	46.3357	-0.268979	1	0	46.3357	-3.69918	6.21063e-15	1	46.3357	3.23718	2.88901e-12	1	46.3357	-0.21858	0.993184	0	46.3357	2.83496	1.11957e-09	1	46.3357	-2.09748	0.00372614	1	46.3357	2.52336	3.5387e-07	1	46.3357	-3.45576	2.28288e-13	1	46.3357	3.05354	1.08577e-10	1
chr1_24498629_24499070	chr1	24498629	24499070	+	'intron (NR_144360	intron 1 of 1)'	'intron (NR_144360	intron 1 of 1)'	-3502	11123	RCAN3	-2.92257	0.00224169	0.00463244	1	-0.240074	0.70721	0.115631	0	0.515875	0.342278	1.1485e-13	1	2.68249	0.00639673	0.0119059	1	3.14511	0.000684679	0.0370627	1	4.45748	1.04769e-06	1.77851e-09	1	6.28406	1.56727e-12	8.6402e-11	1	5.00992	4.44141e-08	3.04378e-12	1	0.46262	0.435508	1.3638e-12	1	1.31237	0.00490435
chr1_24501285_24503661	chr1	24501285	24503661	+	promoter-TSS (NR_045407)	promoter-TSS (NR_045407)	-91	100750325	RCAN3AS	275.661	0.565338	1.57749e-05	0	275.661	-0.168553	1	0	275.661	0.532581	5.56732e-05	0	275.661	-0.733892	3.8263e-08	0	275.661	0.00507497	1	0	275.661	-0.693956	1.6211e-07	0	275.661	-0.531715	0.000133751	0	275.661	-1.07732	1.75521e-13	1	275.661	0.738967	3.3844e-08	0	275.661	-0.699031	1.45463e-07	0
chr1_24505265_24505405	chr1	24505265	24505405	+	'intron (NM_001251983	intron 1 of 3)'	AluJb|SINE|Alu	-2259	11123	RCAN3	23.4377	0.662309	0.713977	0	23.4377	0.726242	1	0	23.4377	0.00517814	0.010015	1	23.4377	0.948606	0.959146	0	23.4377	0.0121163	0.230386	0	23.4377	0.104894	0.144479	1	23.4377	1.14824e-10	4.46101e-09	1	23.4377	0.103791	0.148055	1	23.4377	0.0147777	0.0262	1	23.4377	0.469672	0.539535
chr1_24506534_24507725	chr1	24506534	24507725	+	promoter-TSS (NM_001251978)	promoter-TSS (NM_001251978)	-465	11123	RCAN3	113.741	1.8999	3.26308e-11	1	113.741	-0.103126	1	0	113.741	1.98407	4.64472e-12	1	113.741	-2.00303	6.3784e-12	1	113.741	-0.160393	0.983159	0	113.741	-2.19935	5.7384e-14	1	113.741	-0.670269	0.0450467	0	113.741	-2.13163	1.51247e-11	1	113.741	1.84264	3.24051e-10	1	113.741	-2.03896	4.20999e-12	1
chr1_24526950_24527604	chr1	24526950	24527604	+	'intron (NM_001251985	intron 1 of 1)'	AluSx3|SINE|Alu	12963	11123	RCAN3	21.4656	0.612331	0.668498	0	21.4656	0.942005	1	0	21.4656	0.974107	0.97944	0	21.4656	0.673325	0.723059	0	21.4656	0.455025	0.965492	0	21.4656	0.0019853	0.0041147	1	21.4656	0.0563483	0.184075	0	21.4656	0.0492058	0.07754	0	21.4656	0.779083	0.819966	0	21.4656	0.0151708	0.0269007
chr1_24536284_24537062	chr1	24536284	24537062	+	'3'' UTR (NM_001251977	exon 5 of 5)'	'3'' UTR (NM_001251977	exon 5 of 5)'	19351	100506985	LOC100506985	0.881853	0.000436856	0.00104297	0	0.171712	0.508824	0.982482	0	0.953347	0.000148092	6.20465e-05	1	-0.710141	0.00467012	0.00895851	0	-0.0734244	0.761532	0.996436	0	-0.78958	0.00167323	0.00120858	0	0.300001	0.213653	0.453703	0	-0.929009	0.000552498	0.690677	0	0.636716	0.0113256	0.000856423	0	-0.716156	0.00442548
chr1_24539912_24540623	chr1	24539912	24540623	+	'intron (NR_109781	intron 2 of 2)'	'intron (NR_109781	intron 2 of 2)'	15757	100506985	LOC100506985	-2.78358	2.27499e-16	7.47545e-15	1	-0.188462	0.559017	0.97719	0	-3.09844	7.02281e-19	4.31204e-24	1	2.59512	2.61279e-14	6.05619e-13	1	0.422337	0.229225	0.849176	0	2.6505	6.66657e-15	5.35495e-11	1	-0.744218	0.0481373	0.164144	0	2.14104	2.25145e-09	0.0206301	1	-2.17278	9.06252e-11	1.24477e-21	1	2.22816	2.78412e-11
chr1_24541010_24541514	chr1	24541010	24541514	+	'intron (NR_109781	intron 2 of 2)'	'intron (NR_109781	intron 2 of 2)'	14762	100506985	LOC100506985	-2.91618	3.32591e-12	4.58376e-11	1	-0.217369	0.572256	0.980617	0	-2.60212	3.87186e-10	1.03508e-14	1	2.69881	1.57066e-10	1.6297e-09	1	0.88806	0.0406909	0.443817	0	2.77316	4.35383e-11	5.6893e-07	1	-0.358484	0.448271	0.691273	0	2.15683	1.44198e-06	0.312871	0	-1.81075	6.41334e-06	5.97422e-13	1	1.8851	2.46628e-06
chr1_24545222_24545749	chr1	24545222	24545749	+	'intron (NR_109781	intron 2 of 2)'	'intron (NR_109781	intron 2 of 2)'	10539	100506985	LOC100506985	0.536096	0.189408	0.244044	0	0.682533	0.108759	0.933546	0	0.5115	0.216419	0.1063	0	0.146438	0.70777	0.753737	0	0.129783	0.725357	0.995258	0	-0.214621	0.593618	0.0751439	0	-1.49489	0.000690267	0.00522946	1	-0.316778	0.469313	0.00845081	1	-0.0166544	0.965782	0.00145456	1	-0.344405	0.389052
chr1_24555461_24556469	chr1	24555461	24556469	+	promoter-TSS (NR_109781)	promoter-TSS (NR_109781)	59	100506985	LOC100506985	31.846	0.369486	0.239413	0	31.846	-0.322164	1	0	31.846	0.193426	0.560699	0	31.846	-0.69165	0.029973	0	31.846	-0.099079	0.994738	0	31.846	-1.18506	0.000297798	1	31.846	-0.886868	0.0110186	0	31.846	-1.27719	0.00045806	1	31.846	0.592571	0.0683433	0	31.846	-1.08598	0.00104958	1
chr1_24688475_24689103	chr1	24688475	24689103	+	Intergenic	Intergenic	45230	10250	SRRM1	16.5046	-1.13267	0.00249907	1	16.5046	0.393163	1	0	16.5046	-1.15565	0.00267693	1	16.5046	1.52583	3.21563e-05	1	16.5046	0.411861	0.859848	0	16.5046	1.14298	0.00253971	1	16.5046	0.218052	0.768676	0	16.5046	1.32026	0.000958811	1	16.5046	-1.11397	0.00181821	1	16.5046	0.731122	0.0510633	0
chr1_24722041_24723259	chr1	24722041	24723259	+	Intergenic	LTR12C|LTR|ERV1	-22619	25932	CLIC4	23.4314	-0.626873	0.0369867	0	23.4314	0.100564	1	0	23.4314	-0.830164	0.00750576	0	23.4314	0.727437	0.0158518	0	23.4314	0.115367	0.99456	0	23.4314	0.294459	0.371044	0	23.4314	-0.350586	0.47682	0	23.4314	0.725394	0.0257162	0	23.4314	-0.612071	0.0432175	0	23.4314	0.179092	0.598572	0
chr1_24742417_24742741	chr1	24742417	24742741	+	Intergenic	Intergenic	-2690	25932	CLIC4	9.66348	-1.59289	0.0017747	1	9.66348	0.229754	1	0	9.66348	-2.26466	0.000125429	1	9.66348	1.82265	0.000325528	1	9.66348	-0.259861	0.993184	0	9.66348	2.26615	3.52002e-06	1	9.66348	-0.914708	0.348934	0	9.66348	2.28824	9.78307e-06	1	9.66348	-2.08251	7.6222e-05	1	9.66348	2.52601	6.92355e-07	1
chr1_24847678_24849193	chr1	24847678	24849193	+	Intergenic	CpG	70981	102465437	MIR6731	167.726	0.582205	3.01062e-05	0	167.726	0.155872	1	0	167.726	0.854512	6.87146e-10	0	167.726	-0.426332	0.00266444	0	167.726	0.364928	0.0740243	0	167.726	-0.164652	0.252426	0	167.726	0.927312	1.2269e-13	0	167.726	-0.0742196	0.646586	0	167.726	0.79126	1.08999e-08	0	167.726	-0.52958	8.67478e-05	0
chr1_24856662_24857994	chr1	24856662	24857994	+	Intergenic	Intergenic	62088	102465437	MIR6731	23.2897	-1.42052	0.0386333	1	23.2897	0.48453	1	0	23.2897	0.563197	0.373713	0	23.2897	1.90505	0.00421763	1	23.2897	1.91441	0.0588316	0	23.2897	2.3082	0.000355429	1	23.2897	4.88543	1.85429e-15	1	23.2897	3.47376	9.2962e-08	1	23.2897	0.00936571	0.989547	0	23.2897	0.393789	0.522877	0
chr1_24870666_24871534	chr1	24870666	24871534	+	Intergenic	Intergenic	48316	102465437	MIR6731	11.0366	-0.804262	0.144651	0	11.0366	0.284369	1	0	11.0366	0.0563492	0.92196	0	11.0366	1.08863	0.0433854	1	11.0366	0.0401667	1	0	11.0366	1.7137	0.000578042	1	11.0366	0.465939	0.602098	0	11.0366	1.94949	0.000181686	1	11.0366	-1.04846	0.0522302	0	11.0366	1.67353	0.000753944	1
chr1_24897923_24898558	chr1	24897923	24898558	+	Intergenic	L3b|LINE|CR1	21176	102465437	MIR6731	46.6707	-0.434976	0.13766	0	46.6707	-0.0706207	1	0	46.6707	-0.0310714	0.923628	0	46.6707	0.364355	0.225089	0	46.6707	0.483107	0.526756	0	46.6707	0.645895	0.0236916	0	46.6707	1.06694	0.00026345	1	46.6707	0.436123	0.172236	0	46.6707	0.118752	0.707569	0	46.6707	0.162788	0.59343	0
chr1_24899508_24900023	chr1	24899508	24900023	+	'3'' UTR (NM_004350	exon 5 of 5)'	'3'' UTR (NM_004350	exon 5 of 5)'	19651	102465437	MIR6731	-0.854358	0.00720327	0.0133667	0	-0.0174436	0.956161	0.98512	0	-0.121247	0.693244	0.00487989	0	0.836914	0.00952198	0.017025	0	0.575279	0.0655216	0.552478	0	0.956218	0.00272471	0.0233888	0	1.36261	7.5756e-06	0.000100206	1	0.340084	0.341942	1.2485e-07	1	-0.261635	0.401329	0.00484692	0	0.380939	0.215943
chr1_24910765_24911900	chr1	24910765	24911900	+	'intron (NM_001031680	intron 4 of 5)'	'intron (NM_001031680	intron 4 of 5)'	8084	102465437	MIR6731	-0.0799797	0.74228	0.784887	0	0.321739	0.193446	0.000168552	1	2.07312	7.14866e-19	1.44313e-26	1	0.401718	0.0966495	0.134517	0	1.22508	1.01698e-07	6.33419e-05	1	1.28993	3.31419e-08	4.28152e-11	1	2.62195	6.28811e-31	6.54158e-28	1	1.42536	5.66478e-09	2.08144e-29	1	0.823366	0.000447125	7.66673e-21	1	0.0648441	0.774153
chr1_24912126_24912553	chr1	24912126	24912553	+	'intron (NM_001031680	intron 4 of 5)'	'intron (NM_001031680	intron 4 of 5)'	7077	102465437	MIR6731	-0.12504	0.752771	0.793943	0	0.127058	0.76214	0.349039	0	1.69187	2.8296e-06	7.24061e-07	1	0.252098	0.53079	0.592111	0	0.795123	0.0251693	0.348703	0	0.992134	0.00735729	0.00272962	1	2.04818	1.33884e-09	4.13852e-08	1	0.759477	0.0596926	6.22549e-08	1	0.543025	0.153536	5.89711e-06	1	0.197011	0.569607
chr1_24912740_24913590	chr1	24912740	24913590	+	'intron (NM_001031680	intron 4 of 5)'	'intron (NM_001031680	intron 4 of 5)'	6251	102465437	MIR6731	-0.0957531	0.718202	0.764002	0	0.229402	0.406082	6.70016e-05	1	1.19457	1.81132e-06	2.87872e-15	1	0.325155	0.220251	0.276864	0	0.554533	0.0234433	0.335145	0	1.43658	3.31381e-09	4.58087e-13	1	1.83106	4.53673e-15	3.88181e-13	1	1.57363	6.49957e-10	6.49222e-18	1	0.229378	0.370898	3.19297e-12	1	0.882045	0.000154436
chr1_24915290_24916262	chr1	24915290	24916262	+	'intron (NM_001031680	intron 4 of 5)'	L2a|LINE|L2	3640	102465437	MIR6731	43.102	0.91872	0.935028	0	43.102	0.914224	1	1	43.102	1.39485e-16	5.24308e-15	1	43.102	0.98875	0.991392	0	43.102	1.05673e-05	0.0020271	1	43.102	1.08178e-05	3.62814e-05	1	43.102	1.41107e-38	4.53432e-35	1	43.102	0.000399308	0.00111698	1	43.102	7.52302e-05	0.000223676	1	43.102	0.863998	0.890891
chr1_24920248_24920867	chr1	24920248	24920867	+	'intron (NM_001031680	intron 3 of 5)'	L1ME4a|LINE|L1	-1141	102465437	MIR6731	57.6774	5.65765e-16	1.71278e-14	1	57.6774	0.650514	1	0	57.6774	7.39945e-12	1.00971e-10	1	57.6774	2.19349e-14	5.17107e-13	1	57.6774	0.453612	0.965478	0	57.6774	4.80641e-17	1.59538e-15	1	57.6774	0.358223	0.614247	0	57.6774	4.2442e-09	4.14711e-08	0	57.6774	3.86076e-12	6.08969e-11	1	57.6774	1.34259e-14	3.06194e-13
chr1_24922283_24922910	chr1	24922283	24922910	+	'intron (NM_001031680	intron 3 of 5)'	Charlie4a|DNA|hAT-Charlie	-3180	102465437	MIR6731	56.4976	0.997505	0.998321	0	56.4976	0.542134	1	0	56.4976	5.69204e-11	6.48824e-10	1	56.4976	0.526662	0.588182	0	56.4976	0.00138284	0.0599912	0	56.4976	0.178413	0.230443	0	56.4976	4.96133e-17	5.97852e-15	1	56.4976	0.0193761	0.0344325	1	56.4976	0.0156328	0.027551	1	56.4976	0.082853	0.121
chr1_24923695_24923809	chr1	24923695	24923809	+	'intron (NM_001031680	intron 3 of 5)'	'intron (NM_001031680	intron 3 of 5)'	-4336	102465437	MIR6731	-1.00153	0.00799104	0.0146817	1	0.442652	0.203351	0.00976524	1	0.326421	0.325887	7.80487e-06	1	1.44418	9.44701e-05	0.000261004	1	0.305665	0.424082	0.95382	0	2.27194	4.89127e-11	2.08928e-09	1	2.1405	2.43014e-10	8.80275e-09	1	1.37783	0.000436876	5.9177e-12	1	-1.13851	0.00126605	0.00147696	1	1.96627	1.95799e-09
chr1_24927897_24928229	chr1	24927897	24928229	+	'intron (NM_001031680	intron 2 of 5)'	'intron (NM_001031680	intron 2 of 5)'	2216	864	RUNX3	0.479978	0.0731352	0.10602	0	0.249665	0.398639	0.74671	0	1.04957	6.00478e-05	2.08039e-05	1	-0.230313	0.389222	0.453281	0	0.060328	0.797228	0.99681	0	-0.0839869	0.746819	0.407485	0	0.402901	0.0829022	0.242857	0	-0.451233	0.129996	0.0132	0	0.290641	0.274977	0.000891568	0	-0.144315	0.577193
chr1_24928499_24929917	chr1	24928499	24929917	+	'intron (NM_001031680	intron 2 of 5)'	CpG	1071	864	RUNX3	163.871	9.76368e-11	9.93675e-10	1	163.871	0.0611093	1	0	163.871	2.44223e-11	3.00151e-10	1	163.871	5.58439e-06	2.04459e-05	0	163.871	0.909976	1	0	163.871	1.254e-05	4.14675e-05	0	163.871	0.299604	0.551416	0	163.871	1.45961e-05	5.98022e-05	0	163.871	3.36729e-06	1.3782e-05	0	163.871	7.67523e-06	2.85541e-05
chr1_24932357_24932470	chr1	24932357	24932470	+	'intron (NM_001031680	intron 1 of 5)'	CpG-676	-2134	864	RUNX3	14.3219	0.425489	0.490833	0	14.3219	0.958595	1	0	14.3219	0.0168691	0.0289911	0	14.3219	0.413522	0.477612	0	14.3219	0.0725635	0.574253	0	14.3219	0.297994	0.360239	0	14.3219	0.087499	0.252547	0	14.3219	0.140699	0.192506	0	14.3219	0.0182176	0.0315726	0	14.3219	0.00975268	0.0181078
chr1_24935619_24936029	chr1	24935619	24936029	+	'intron (NM_001031680	intron 1 of 5)'	MIRb|SINE|MIR	-5545	864	RUNX3	11.7648	5.88723e-08	3.30343e-07	1	11.7648	0.246803	1	0	11.7648	5.43876e-08	3.2679e-07	1	11.7648	2.19584e-05	6.9964e-05	1	11.7648	0.144654	0.741617	0	11.7648	0.000309871	0.000760597	0	11.7648	0.242336	0.491351	0	11.7648	0.112623	0.158976	1	11.7648	4.39365e-08	2.84544e-07	1	11.7648	1.0868e-06	4.92744e-06
chr1_24947187_24947749	chr1	24947187	24947749	+	'intron (NM_001031680	intron 1 of 5)'	'intron (NM_001031680	intron 1 of 5)'	-17189	864	RUNX3	-2.37799	7.68716e-08	4.20257e-07	1	0.0780434	0.838033	0.838567	0	-1.82624	1.70581e-05	0.000176933	1	2.45604	3.34101e-08	2.0709e-07	1	0.177276	0.716865	0.995111	0	2.79868	1.70573e-10	3.04972e-11	1	0.752799	0.11253	0.298643	0	2.75336	1.87817e-09	0.268153	0	-2.27876	1.58469e-07	9.60198e-05	1	2.6214	9.13552e-10
chr1_24952356_24952999	chr1	24952356	24952999	+	'intron (NM_001031680	intron 1 of 5)'	'intron (NM_001031680	intron 1 of 5)'	12333	864	RUNX3	-1.38421	7.97627e-05	0.000221455	1	0.270643	0.416801	0.972423	0	-0.484649	0.148965	0.0310856	0	1.65485	2.24477e-06	9.02238e-06	1	0.514196	0.148147	0.747158	0	1.22512	0.000583136	0.000165018	1	1.88138	3.19217e-08	7.42714e-07	1	1.27155	0.000727978	6.50693e-09	1	-1.14066	0.000745947	0.177876	0	0.710924	0.0392357
chr1_24954858_24955722	chr1	24954858	24955722	+	'intron (NM_001031680	intron 1 of 5)'	'intron (NM_001031680	intron 1 of 5)'	9720	864	RUNX3	-3.80608	4.10628e-27	4.2654e-24	1	-0.0206942	0.9461	0.99566	0	-1.69585	6.70696e-08	0.000174471	1	3.78538	1.03459e-26	1.22547e-23	1	1.84182	3.50512e-07	0.000168935	1	3.76451	1.84293e-26	1.30412e-24	1	2.74871	1.15933e-14	9.24161e-13	1	3.79357	3.16174e-25	1.54868e-11	1	-1.94356	7.72664e-10	0.000243978	1	1.92269	1.14166e-09
chr1_24957636_24957865	chr1	24957636	24957865	+	'intron (NM_001031680	intron 1 of 5)'	MIR|SINE|MIR	7260	864	RUNX3	12.9887	6.19397e-08	3.45698e-07	1	12.9887	0.601758	1	0	12.9887	0.205191	0.263052	1	12.9887	7.13141e-07	3.23896e-06	1	12.9887	0.0246959	0.345283	0	12.9887	1.88377e-08	1.15853e-07	1	12.9887	7.37888e-06	9.78098e-05	1	12.9887	8.51059e-07	4.79368e-06	1	12.9887	0.00138347	0.00311039	0	12.9887	6.38408e-05	0.000192418
chr1_24963041_24963966	chr1	24963041	24963966	+	'intron (NM_001031680	intron 1 of 5)'	'intron (NM_001031680	intron 1 of 5)'	1507	864	RUNX3	-0.592642	0.0282381	0.0455455	0	0.727856	0.00531475	0.0529067	0	1.49755	1.42509e-09	0.0142838	0	1.3205	4.26397e-07	2.03848e-06	1	0.611694	0.0185429	0.29446	0	1.44854	2.10814e-08	3.25537e-06	1	1.6193	1.08195e-10	4.23192e-09	1	1.24216	7.38139e-06	8.24981e-06	1	-0.708804	0.00464882	0.821442	0	0.836847	0.000729364
chr1_24964772_24965767	chr1	24964772	24965767	+	promoter-TSS (NM_001320672)	promoter-TSS (NM_001320672)	-259	864	RUNX3	190.019	-0.274373	0.245981	0	190.019	0.0293882	1	0	190.019	0.521453	0.0214484	0	190.019	0.303762	0.197628	0	190.019	0.317841	0.705077	0	190.019	0.725702	0.00115803	0	190.019	1.10474	1.52503e-06	1	190.019	0.749995	0.00161567	0	190.019	0.0140791	0.958206	0	190.019	0.407862	0.0759912	0
chr1_24966134_24967413	chr1	24966134	24967413	+	Intergenic	MIRb|SINE|MIR	-1763	864	RUNX3	105.751	-4.44652	2.10173e-27	1	105.751	-0.0585388	1	0	105.751	-2.96023	1.66722e-15	1	105.751	4.38798	1.79687e-26	1	105.751	0.880865	0.385816	0	105.751	4.5868	1.45192e-29	1	105.751	2.2458	2.50994e-07	1	105.751	4.43612	3.6168e-26	1	105.751	-3.50712	4.77198e-20	1	105.751	3.70593	1.76576e-22	1
chr1_24969949_24970445	chr1	24969949	24970445	+	Intergenic	Intergenic	-5187	864	RUNX3	18.9641	-0.826664	0.124833	0	18.9641	0.392333	1	0	18.9641	0.518234	0.311866	0	18.9641	1.219	0.0191967	1	18.9641	-0.875959	0.66388	0	18.9641	2.14769	9.27484e-06	1	18.9641	-0.115625	0.925065	0	18.9641	2.24565	1.20154e-05	1	18.9641	-2.09496	0.000208091	1	18.9641	3.02365	1.76947e-08	1
chr1_24971102_24971985	chr1	24971102	24971985	+	Intergenic	Intergenic	-6533	864	RUNX3	34.2242	-0.985006	0.00557101	0	34.2242	0.0804391	1	0	34.2242	0.292638	0.401806	0	34.2242	1.06544	0.00290536	1	34.2242	0.338339	0.90939	0	34.2242	2.03449	7.3273e-10	1	34.2242	0.426888	0.436724	0	34.2242	2.3162	1.91054e-11	1	34.2242	-0.727106	0.0407872	0	34.2242	1.69615	1.31749e-07	1
chr1_24978439_24979077	chr1	24978439	24979077	+	Intergenic	Intergenic	-13748	864	RUNX3	13.2607	-0.892836	0.0816283	0	13.2607	0.518196	1	0	13.2607	-0.628922	0.227082	0	13.2607	1.41103	0.00393557	1	13.2607	0.202071	0.994269	0	13.2607	1.8527	8.03002e-05	1	13.2607	-0.741296	0.387126	0	13.2607	1.88621	0.00016647	1	13.2607	-1.20896	0.0126449	1	13.2607	1.65063	0.000361473	1
chr1_24984974_24985659	chr1	24984974	24985659	+	Intergenic	Intergenic	-20306	864	RUNX3	30.1296	-0.425773	0.289257	0	30.1296	0.343532	1	0	30.1296	1.91163	8.78625e-09	1	30.1296	0.769305	0.0452493	0	30.1296	1.26658	0.00727968	1	30.1296	1.12206	0.00198744	1	30.1296	3.13352	1.01677e-22	1	30.1296	1.91476	1.08606e-07	1	30.1296	0.497275	0.16606	0	30.1296	-0.144516	0.693584	0
chr1_24988241_24988517	chr1	24988241	24988517	+	Intergenic	MLT1K|LTR|ERVL-MaLR	-23369	864	RUNX3	11.5963	-2.13871	2.18455e-05	1	11.5963	-0.0572737	1	0	11.5963	-1.29477	0.00510987	1	11.5963	2.08143	5.1685e-05	1	11.5963	-0.330378	0.988439	0	11.5963	2.52267	3.70671e-07	1	11.5963	-0.781944	0.469533	0	11.5963	2.78618	5.82134e-08	1	11.5963	-2.41181	9.2828e-06	1	11.5963	2.85304	6.1048e-08	1
chr1_24991349_24992195	chr1	24991349	24992195	+	Intergenic	Intergenic	-26762	864	RUNX3	31.2031	-2.33617	2.19014e-11	1	31.2031	-0.043657	1	0	31.2031	-2.05585	3.43246e-09	1	31.2031	2.29252	8.08804e-11	1	31.2031	0.101367	0.996436	0	31.2031	2.42297	3.80496e-12	1	31.2031	-0.397347	0.557636	0	31.2031	2.21568	3.10154e-09	1	31.2031	-2.19115	3.85477e-10	1	31.2031	2.3216	1.99524e-11	1
chr1_24997335_24998155	chr1	24997335	24998155	+	Intergenic	Intergenic	-25758	100616365	MIR4425	60.8912	-1.05376	0.00253422	1	60.8912	-0.265568	1	0	60.8912	2.17891	1.09774e-16	1	60.8912	0.788189	0.0373649	0	60.8912	0.41009	0.829701	0	60.8912	3.82022	2.38415e-39	1	60.8912	3.44005	1.42037e-32	1	60.8912	4.22295	5.72919e-47	1	60.8912	-0.378099	0.312761	0	60.8912	3.41013	1.21091e-37	1
chr1_25001134_25001467	chr1	25001134	25001467	+	Intergenic	Intergenic	-22203	100616365	MIR4425	15.0113	-2.65097	1.91504e-06	1	15.0113	0.355446	1	0	15.0113	-0.575188	0.198091	0	15.0113	3.00641	5.4725e-08	1	15.0113	1.05533	0.529057	0	15.0113	3.91828	1.58429e-13	1	15.0113	2.37214	7.39905e-05	1	15.0113	3.81739	5.17695e-12	1	15.0113	-1.95108	2.43513e-05	1	15.0113	2.86295	5.23572e-11	1
chr1_25003347_25004058	chr1	25003347	25004058	+	Intergenic	MLT1E1A|LTR|ERVL-MaLR	-19801	100616365	MIR4425	36.4966	-3.36714	5.03635e-12	1	36.4966	-0.14095	1	0	36.4966	-2.65506	1.05735e-08	1	36.4966	3.22619	5.62167e-11	1	36.4966	0.202385	0.99456	0	36.4966	4.11938	1.15518e-17	1	36.4966	0.512796	0.571249	0	36.4966	4.19013	5.98403e-17	1	36.4966	-3.02381	3.57317e-10	1	36.4966	3.91699	8.51587e-17	1
chr1_25009773_25010374	chr1	25009773	25010374	+	Intergenic	MLT1F|LTR|ERVL-MaLR	-13430	100616365	MIR4425	24.3067	-2.27371	5.09772e-07	1	24.3067	0.455383	1	0	24.3067	-1.29563	0.00197176	1	24.3067	2.7291	1.07209e-09	1	24.3067	0.590262	0.814639	0	24.3067	3.50643	5.88239e-16	1	24.3067	0.522501	0.516894	0	24.3067	3.5845	2.34794e-15	1	24.3067	-2.13883	2.96967e-07	1	24.3067	2.91617	3.8238e-13	1
chr1_25012268_25012785	chr1	25012268	25012785	+	Intergenic	Intergenic	-10977	100616365	MIR4425	10.8672	-0.922936	0.0629228	0	10.8672	0.114081	1	0	10.8672	-1.3969	0.0110262	1	10.8672	1.03702	0.038198	1	10.8672	-0.479724	0.924952	0	10.8672	1.91335	1.71586e-05	1	10.8672	-1.03956	0.229116	0	10.8672	2.34249	2.54659e-07	1	10.8672	-1.51674	0.00435608	1	10.8672	2.39307	7.69283e-07	1
chr1_25028720_25029560	chr1	25028720	25029560	+	Intergenic	Intergenic	5637	100616365	MIR4425	66.7596	-2.26967	4.3585e-16	1	66.7596	0.207812	1	0	66.7596	-1.27431	1.38723e-06	1	66.7596	2.47748	9.8564e-19	1	66.7596	0.479426	0.61464	0	66.7596	2.8363	1.10485e-24	1	66.7596	1.3365	1.26532e-05	1	66.7596	2.58486	1.09969e-18	1	66.7596	-1.99805	1.01275e-13	1	66.7596	2.35688	4.37212e-19	1
chr1_25030579_25031124	chr1	25030579	25031124	+	Intergenic	Intergenic	7348	100616365	MIR4425	67.9937	-2.49864	3.30678e-17	1	67.9937	0.176941	1	0	67.9937	-1.00449	0.000263746	1	67.9937	2.67558	2.46719e-19	1	67.9937	1.01256	0.0282125	1	67.9937	2.55173	6.65262e-18	1	67.9937	2.289	2.62493e-14	1	67.9937	2.38276	3.7937e-14	1	67.9937	-1.66303	2.09448e-09	1	67.9937	1.53917	3.08197e-08	1
chr1_25033886_25034431	chr1	25033886	25034431	+	Intergenic	Intergenic	10655	100616365	MIR4425	13.9679	-1.33452	0.010164	1	13.9679	0.367153	1	0	13.9679	-0.185146	0.719458	0	13.9679	1.70168	0.000803513	1	13.9679	0.70541	0.737919	0	13.9679	2.57101	6.44418e-08	1	13.9679	2.02512	8.56199e-05	1	13.9679	2.64317	1.2519e-07	1	13.9679	-0.996268	0.0370538	0	13.9679	1.8656	1.7591e-05	1
chr1_25035996_25036567	chr1	25035996	25036567	+	Intergenic	Intergenic	12778	100616365	MIR4425	15.3195	-2.23856	0.000557733	1	15.3195	0.23101	1	0	15.3195	-0.525089	0.339763	0	15.3195	2.46957	0.000135648	1	15.3195	1.59063	0.193054	0	15.3195	2.72158	1.77214e-05	1	15.3195	4.67774	5.7023e-15	1	15.3195	3.41464	9.18405e-08	1	15.3195	-0.878942	0.0979649	0	15.3195	1.13095	0.0261306	1
chr1_25041998_25042889	chr1	25041998	25042889	+	Intergenic	MER52A|LTR|ERV1	18940	100616365	MIR4425	10.4289	-0.791404	0.204162	0	10.4289	0.569155	1	0	10.4289	1.13228	0.0301526	1	10.4289	1.36056	0.0198877	1	10.4289	0.146038	0.99681	0	10.4289	1.71873	0.00205027	1	10.4289	2.59252	1.53908e-06	1	10.4289	2.32088	3.71799e-05	1	10.4289	-1.21452	0.0355178	1	10.4289	1.57269	0.00413855	1
chr1_25064453_25066610	chr1	25064453	25066610	+	Intergenic	Intergenic	42028	100616365	MIR4425	80.2606	-3.68869	3.16205e-10	1	80.2606	0.387893	1	0	80.2606	1.04553	0.0271597	1	80.2606	4.07658	3.0791e-12	1	80.2606	3.38975	1.4819e-06	1	80.2606	4.7706	1.26415e-16	1	80.2606	6.60202	6.20079e-31	1	80.2606	5.07616	1.36871e-17	1	80.2606	-0.686828	0.163584	0	80.2606	1.38085	0.00314363	1
chr1_25095661_25096162	chr1	25095661	25096162	+	Intergenic	Intergenic	72408	100616365	MIR4425	23.3123	-1.16137	0.0168263	1	23.3123	0.673738	1	0	23.3123	2.07829	3.41936e-08	1	23.3123	1.83511	6.34961e-05	1	23.3123	1.91713	0.000705686	1	23.3123	2.32736	1.22389e-07	1	23.3123	3.70484	3.82677e-19	1	23.3123	2.62155	8.38355e-09	1	23.3123	0.082022	0.85072	0	23.3123	0.410229	0.27913	0
chr1_25096895_25097242	chr1	25096895	25097242	+	Intergenic	L1MEf|LINE|L1	73565	100616365	MIR4425	17.4487	-4.68171	3.93596e-11	1	17.4487	-0.090123	1	0	17.4487	-2.26005	4.08113e-06	1	17.4487	4.59159	1.21094e-10	1	17.4487	0.863831	0.87929	0	17.4487	5.06292	6.53091e-13	1	17.4487	2.0718	0.0225773	1	17.4487	4.99128	6.57677e-12	1	17.4487	-3.72776	3.87685e-10	1	17.4487	4.19909	7.71082e-13	1
chr1_25098955_25100730	chr1	25098955	25100730	+	Intergenic	MER5A|DNA|hAT-Charlie	76339	100616365	MIR4425	98.3146	-1.831	6.48644e-10	1	98.3146	0.198751	1	0	98.3146	1.37811	2.48158e-08	1	98.3146	2.02975	7.62841e-12	1	98.3146	1.88051	3.17099e-08	1	98.3146	3.18161	4.1048e-29	1	98.3146	4.23815	6.94762e-55	1	98.3146	3.32659	1.83619e-29	1	98.3146	-0.149239	0.60332	0	98.3146	1.3011	7.32839e-08	1
chr1_25106260_25106755	chr1	25106260	25106755	+	Intergenic	MIRb|SINE|MIR	83004	100616365	MIR4425	16.7606	-3.92193	2.01953e-09	1	16.7606	0.0940171	1	0	16.7606	-1.94817	8.70266e-05	1	16.7606	4.01595	9.53553e-10	1	16.7606	0.403674	0.991357	0	16.7606	4.29071	3.80381e-11	1	16.7606	1.16748	0.261108	0	16.7606	4.67381	2.23795e-12	1	16.7606	-3.61228	2.28277e-09	1	16.7606	3.88703	7.34062e-11	1
chr1_25109515_25110151	chr1	25109515	25110151	+	Intergenic	MLT1L|LTR|ERVL-MaLR	86330	100616365	MIR4425	14.5915	0.358261	0.569706	0	14.5915	0.246094	1	0	14.5915	1.97168	0.000286548	1	14.5915	-0.112168	0.864819	0	14.5915	0.750112	0.67678	0	14.5915	0.402508	0.491718	0	14.5915	2.6675	5.6755e-08	1	14.5915	0.846796	0.147897	0	14.5915	0.86228	0.138108	0	14.5915	-0.347604	0.543476	0
chr1_25118373_25119152	chr1	25118373	25119152	+	Intergenic	Intergenic	95259	100616365	MIR4425	16.3418	-3.78328	2.96744e-12	1	16.3418	-0.302291	1	0	16.3418	-3.78239	2.24483e-11	1	16.3418	3.48099	2.57473e-10	1	16.3418	-0.279616	0.993774	0	16.3418	3.56025	7.30237e-11	1	16.3418	0.138291	0.92754	0	16.3418	3.30628	1.0539e-08	1	16.3418	-3.76061	7.83586e-11	1	16.3418	3.83987	2.30962e-11	1
chr1_25123456_25123992	chr1	25123456	25123992	+	Intergenic	ERV3-16A3_I-int|LTR|ERVL	100221	100616365	MIR4425	14.7425	-4.45748	4.87228e-10	1	14.7425	-0.37572	1	0	14.7425	-4.82139	1.92829e-09	1	14.7425	4.08176	1.80996e-08	1	14.7425	-0.419544	0.993184	0	14.7425	4.27982	2.65182e-09	1	14.7425	-0.940791	0.594818	0	14.7425	3.91038	2.4671e-07	1	14.7425	-4.5013	8.653e-09	1	14.7425	4.69936	1.41887e-09	1
chr1_25148600_25149157	chr1	25148600	25149157	+	Intergenic	Intergenic	83644	25949	SYF2	14.1227	-1.6469	0.000282006	1	14.1227	0.00797536	1	0	14.1227	-0.248308	0.568939	0	14.1227	1.65487	0.000332358	1	14.1227	0.803455	0.543701	0	14.1227	1.9525	1.29569e-05	1	14.1227	1.78421	0.00018088	1	14.1227	1.6541	0.000761579	1	14.1227	-0.851417	0.048999	0	14.1227	1.14905	0.00535122	1
chr1_25198128_25199160	chr1	25198128	25199160	+	Intergenic	Intergenic	33878	25949	SYF2	17.1618	-0.794493	0.077712	0	17.1618	0.0106175	1	0	17.1618	0.463986	0.272329	0	17.1618	0.805111	0.0796543	0	17.1618	-0.331331	0.960857	0	17.1618	1.321	0.0019006	1	17.1618	0.0935416	0.927047	0	17.1618	2.06902	1.18499e-06	1	17.1618	-1.13644	0.0160099	1	17.1618	1.65233	0.00018269	1
chr1_25259653_25260261	chr1	25259653	25260261	+	'intron (NR_135788	intron 1 of 3)'	'intron (NR_135788	intron 1 of 3)'	7968	57035	RSRP1	-1.55956	2.91671e-05	8.90669e-05	1	-0.103125	0.772428	0.924528	0	-1.09988	0.00265072	0.0325193	0	1.45644	0.000119586	0.000322726	1	0.255971	0.508797	0.978275	0	1.27756	0.000801617	8.41995e-06	1	0.882171	0.0196455	0.0828417	0	0.831365	0.0463351	0.152847	0	-1.20047	0.00123295	0.0677981	0	1.02159	0.00631696
chr1_25327620_25328513	chr1	25327620	25328513	+	'intron (NM_016124	intron 9 of 9)'	'intron (NM_016124	intron 9 of 9)'	10188	57035	RSRP1	1.16583	7.78666e-05	0.000216695	1	0.383263	0.218661	0.491268	0	2.01892	4.75354e-12	2.21949e-20	1	-0.782571	0.00733054	0.0134662	0	0.417732	0.124686	0.705423	0	-0.573736	0.046003	0.679716	0	1.45288	6.56452e-08	1.42273e-06	1	-0.391874	0.196576	2.0996e-08	1	1.2003	3.46023e-05	8.58995e-16	1	-0.991468	0.000515785
chr1_25329910_25330514	chr1	25329910	25330514	+	'3'' UTR (NM_001282868	exon 8 of 8)'	'3'' UTR (NM_001282868	exon 8 of 8)'	8042	57035	RSRP1	-1.05177	8.1101e-05	0.00022479	1	-0.0747839	0.777507	0.952417	0	-0.569631	0.0304861	0.96433	0	0.976981	0.000297994	0.000738007	0	0.530552	0.0461839	0.47276	0	0.886107	0.00105551	0.00131357	0	0.860105	0.00115963	0.00814092	0	0.331066	0.266583	0.000585647	1	-0.446429	0.0907038	0.84347	0	0.355556	0.178606
chr1_25339447_25339624	chr1	25339447	25339624	+	'intron (NM_014313	intron 1 of 6)'	'intron (NM_014313	intron 1 of 6)'	1237	23585	TMEM50A	0.574828	0.110011	0.151674	0	-0.00684026	0.986794	0.960939	0	0.891515	0.0125553	2.43154e-07	1	-0.581669	0.119938	0.162529	0	0.110692	0.721658	0.995258	0	-0.349693	0.328613	0.723687	0	0.477483	0.119856	0.311785	0	-0.236815	0.533766	0.00011219	1	0.692361	0.0623194	7.66032e-07	1	-0.460385	0.194954
chr1_25357044_25357543	chr1	25357044	25357543	+	'intron (NM_014313	intron 6 of 6)'	'intron (NM_014313	intron 6 of 6)'	18995	23585	TMEM50A	-0.261279	0.467529	0.531344	0	-0.416562	0.285616	0.886253	0	-0.302945	0.407882	2.31291e-08	1	-0.155282	0.684423	0.732894	0	-0.89321	0.0184367	0.293667	0	0.605494	0.0877887	0.803776	0	-1.82092	4.34299e-05	0.000473005	1	0.120039	0.761899	7.29789e-07	1	-0.737928	0.0705327	2.48707e-06	1	1.4987	8.92916e-05
chr1_25362886_25363940	chr1	25362886	25363940	+	'intron (NM_138616	intron 6 of 6)'	'intron (NM_138616	intron 6 of 6)'	25115	23585	TMEM50A	1.18054	0.00012088	0.000323295	1	0.258794	0.424667	0.480803	0	2.00884	4.16274e-11	3.73393e-17	1	-0.921751	0.00260694	0.0052835	0	0.257766	0.368914	0.93134	0	-0.561114	0.0612614	0.749812	0	1.39529	8.57688e-07	1.43182e-05	1	-0.425823	0.178919	2.06102e-06	1	1.17952	0.000110566	3.01029e-14	1	-0.81888	0.00611718
chr1_25429938_25431345	chr1	25429938	25431345	+	promoter-TSS (NM_001282564)	promoter-TSS (NM_001282564)	-217	55219	MACO1	332.743	0.827647	0.000178534	0	332.743	-0.00870656	1	0	332.743	0.932018	2.45376e-05	0	332.743	-0.836353	0.000164651	0	332.743	0.0416809	0.998995	0	332.743	-0.806651	0.000271469	0	332.743	0.262462	0.429938	0	332.743	-0.533997	0.0251206	0	332.743	0.878034	7.89559e-05	0	332.743	-0.848332	0.000134193	0
chr1_25434960_25435191	chr1	25434960	25435191	+	'intron (NM_018202	intron 1 of 10)'	'intron (NM_018202	intron 1 of 10)'	4217	55219	MACO1	1.74748	0.000645787	0.00148942	1	-0.106557	0.858579	0.988677	0	1.2662	0.0154635	0.0411185	1	-1.85404	0.000520158	0.00122254	1	-0.183606	0.675993	0.99456	0	-1.90507	0.00036365	0.000354448	1	-0.812342	0.0755099	0.227331	0	-1.31715	0.013944	0.392754	0	1.67043	0.00186285	0.0319127	1	-1.72147	0.00134662
chr1_25435304_25436207	chr1	25435304	25436207	+	'intron (NM_018202	intron 1 of 10)'	'intron (NM_018202	intron 1 of 10)'	4897	55219	MACO1	-1.11027	0.000174058	0.000450176	1	-0.10178	0.728549	0.98972	0	-0.974403	0.0010287	2.0424e-05	1	1.00849	0.000745165	0.00169456	1	-0.14314	0.637532	0.993184	0	1.18027	6.86096e-05	0.140218	0	-0.379293	0.223199	0.466372	0	0.780755	0.0145365	0.667373	0	-1.15163	0.000132834	0.000102691	1	1.32341	9.48481e-06
chr1_25447551_25447939	chr1	25447551	25447939	+	'intron (NM_018202	intron 2 of 10)'	Charlie1b|DNA|hAT-Charlie	16887	55219	MACO1	14.2291	1.38788e-10	1.37003e-09	1	14.2291	0.0788375	1	0	14.2291	1.67239e-10	1.71949e-09	1	14.2291	1.55535e-06	6.49956e-06	1	14.2291	0.678683	0.99456	0	14.2291	1.25499e-12	1.74675e-11	1	14.2291	0.180102	0.407864	0	14.2291	1.76524e-09	1.87929e-08	0	14.2291	6.78062e-06	2.57111e-05	1	14.2291	6.03563e-12	8.12692e-11
chr1_25467148_25467922	chr1	25467148	25467922	+	'intron (NM_018202	intron 6 of 10)'	'intron (NM_018202	intron 6 of 10)'	36677	55219	MACO1	-0.291624	0.342928	0.40769	0	-0.31036	0.368209	0.907937	0	0.302194	0.305741	0.217225	0	-0.0187353	0.955476	0.964581	0	-0.7176	0.028925	0.377318	0	0.561966	0.0649461	0.190793	0	-0.4704	0.152443	0.366418	0	0.975089	0.00152405	0.830022	0	-0.698865	0.0547014	0.768995	0	1.27957	0.000135524
chr1_25469090_25469598	chr1	25469090	25469598	+	'intron (NM_018202	intron 6 of 10)'	'intron (NM_018202	intron 6 of 10)'	38486	55219	MACO1	-4.36176	1.56721e-12	2.30208e-11	1	-0.257871	0.574673	0.774179	0	-3.3785	8.1715e-10	1.6038e-09	1	4.10389	3.96915e-11	4.68776e-10	1	0.364546	0.61051	0.993184	0	3.758	1.79586e-09	1.73874e-06	1	-0.0779474	0.919789	0.962683	0	3.92952	9.90148e-10	0.396109	0	-3.73935	1.67594e-10	3.55177e-08	1	3.39346	8.33008e-09
chr1_25472373_25472829	chr1	25472373	25472829	+	'intron (NM_018202	intron 6 of 10)'	'intron (NM_018202	intron 6 of 10)'	41743	55219	MACO1	-1.61915	0.000515614	0.00121326	1	0.207653	0.619624	0.941498	0	-1.40413	0.00259067	1.20736e-05	1	1.82681	9.04931e-05	0.000251049	1	-0.550411	0.312708	0.913102	0	1.3203	0.0062342	0.917634	0	-1.4168	0.0321312	0.120975	0	1.9862	4.06326e-05	0.311188	0	-2.37722	2.48764e-06	2.27868e-06	1	1.87071	0.000318642
chr1_25473531_25475237	chr1	25473531	25475237	+	'intron (NM_018202	intron 6 of 10)'	'intron (NM_018202	intron 6 of 10)'	43526	55219	MACO1	-0.492529	0.0255367	0.041644	0	-0.297176	0.197686	0.927574	0	-1.03256	9.82358e-06	3.6399e-15	1	0.195353	0.394113	0.4582	0	-1.10109	4.63179e-06	0.00110485	1	0.317527	0.1599	0.0818493	0	-1.91578	5.49221e-12	2.73576e-10	1	0.0831722	0.736338	3.96394e-09	1	-1.29644	2.0833e-07	5.43333e-11	1	1.41861	8.88047e-09
chr1_25476333_25476673	chr1	25476333	25476673	+	'intron (NM_018202	intron 6 of 10)'	'intron (NM_018202	intron 6 of 10)'	45645	55219	MACO1	-1.85584	0.000180425	0.000465204	1	-0.218229	0.630337	0.962404	0	-1.99628	0.000125169	2.21138e-06	1	1.63761	0.00128712	0.00278421	1	-0.875062	0.151542	0.753149	0	2.09626	2.15543e-05	0.0327353	1	-1.96883	0.0127261	0.0587594	0	1.72542	0.00116633	0.205744	0	-2.51268	1.31018e-05	1.71315e-05	1	2.97132	1.31188e-07
chr1_25503711_25504326	chr1	25503711	25504326	+	Intergenic	Intergenic	-39567	26119	LDLRAP1	27.0093	1.14853	0.000481258	1	27.0093	-0.0637337	1	0	27.0093	0.812195	0.0176533	0	27.0093	-1.21227	0.000361305	1	27.0093	-0.374631	0.790477	0	27.0093	-1.29939	0.000136036	1	27.0093	-1.05613	0.00278018	1	27.0093	-1.5087	8.9536e-05	1	27.0093	0.837635	0.0172675	0	27.0093	-0.924761	0.00856153	0
chr1_25506726_25507513	chr1	25506726	25507513	+	Intergenic	L1PA2|LINE|L1	-36466	26119	LDLRAP1	33.0668	2.13635	1.07528e-08	1	33.0668	-0.282534	1	0	33.0668	1.79194	2.34816e-06	1	33.0668	-2.41888	1.05032e-09	1	33.0668	-0.68407	0.36416	0	33.0668	-2.56624	1.39644e-10	1	33.0668	-1.94243	1.76299e-07	1	33.0668	-2.83263	6.10014e-10	1	33.0668	1.73481	1.81745e-05	1	33.0668	-1.88217	4.21214e-06	1
chr1_25556531_25557113	chr1	25556531	25557113	+	'intron (NM_015627	intron 3 of 8)'	MIR|SINE|MIR	13237	26119	LDLRAP1	28.3831	0.00131071	0.00283923	0	28.3831	0.666319	1	0	28.3831	0.0243627	0.0402915	0	28.3831	0.00776016	0.0141719	0	28.3831	0.441905	0.960015	0	28.3831	4.13999e-07	1.90738e-06	1	28.3831	0.0375277	0.136186	0	28.3831	9.44616e-05	0.000312634	0	28.3831	0.0466114	0.0728772	0	28.3831	8.76166e-06	3.21546e-05
chr1_25561559_25563667	chr1	25561559	25563667	+	'intron (NM_015627	intron 4 of 8)'	'intron (NM_015627	intron 4 of 8)'	19028	26119	LDLRAP1	1.54893	3.37594e-12	4.64717e-11	1	0.0857144	0.716107	0.976796	0	1.55962	2.6975e-12	1.85983e-08	1	-1.46321	6.27016e-11	7.10536e-10	1	-0.109657	0.60208	0.993184	0	-1.64808	2.62858e-13	1.47206e-16	1	-0.113743	0.589577	0.792277	0	-1.38172	5.65809e-09	0.523173	0	1.35356	1.56977e-09	1.88246e-07	1	-1.53842	9.47366e-12
chr1_25565236_25565725	chr1	25565236	25565725	+	'intron (NM_015627	intron 8 of 8)'	'intron (NM_015627	intron 8 of 8)'	21895	26119	LDLRAP1	0.176366	0.418032	0.483527	0	-0.113179	0.633213	0.980102	0	0.104093	0.638593	0.000756279	0	-0.289545	0.19911	0.253534	0	-0.271545	0.1938	0.813386	0	-0.266409	0.233577	0.00263567	0	-1.06246	4.04696e-06	5.71766e-05	1	-0.0686311	0.770587	5.73402e-05	1	0.0180003	0.937378	0.00492151	0	0.0051363	0.981972
chr1_25566667_25566983	chr1	25566667	25566983	+	'intron (NM_015627	intron 8 of 8)'	'intron (NM_015627	intron 8 of 8)'	23240	26119	LDLRAP1	0.382844	0.50836	0.570674	0	0.156539	0.798132	0.621868	0	0.70288	0.222753	0.551062	0	-0.226304	0.697105	0.744339	0	-0.460352	0.410723	0.946876	0	0.578536	0.293678	0.823365	0	-1.1443	0.0556317	0.18241	0	0.922545	0.108365	0.368177	0	-0.234048	0.693511	0.405413	0	1.03889	0.065518
chr1_25568979_25569194	chr1	25568979	25569194	+	TTS (NM_015627)	TTS (NM_015627)	25501	26119	LDLRAP1	10.9388	-2.95408	8.88466e-07	1	10.9388	-0.100789	1	0	10.9388	-1.56144	0.00172072	1	10.9388	2.85329	2.99271e-06	1	10.9388	0.0547274	1	0	10.9388	3.10872	2.25219e-07	1	10.9388	0.216372	0.892395	0	10.9388	3.7573	6.75786e-10	1	10.9388	-2.79857	3.42871e-06	1	10.9388	3.05399	2.5396e-07	1
chr1_25614597_25614961	chr1	25614597	25614961	+	Intergenic	Intergenic	-2689	57134	MAN1C1	17.0905	-0.436971	0.256258	0	17.0905	-0.512036	1	0	17.0905	0.329529	0.376402	0	17.0905	-0.0750657	0.870389	0	17.0905	0.369565	0.873783	0	17.0905	0.292461	0.474283	0	17.0905	0.947917	0.0165572	0	17.0905	0.988495	0.00991971	0	17.0905	0.444631	0.28655	0	17.0905	-0.0771035	0.856868	0
chr1_25615578_25617378	chr1	25615578	25617378	+	promoter-TSS (NM_001289010)	promoter-TSS (NM_001289010)	-990	57134	MAN1C1	154.315	0.710253	9.70465e-06	0	154.315	-0.0364655	1	0	154.315	0.74596	3.9829e-06	0	154.315	-0.746718	5.25434e-06	0	154.315	0.115484	0.946854	0	154.315	-0.703238	1.51502e-05	0	154.315	0.23627	0.262956	0	154.315	-0.579906	0.000995373	0	154.315	0.862203	1.38479e-07	0	154.315	-0.818723	4.45946e-07	0
chr1_25618788_25619603	chr1	25618788	25619603	+	'intron (NM_020379	intron 1 of 11)'	'intron (NM_020379	intron 1 of 11)'	1727	57134	MAN1C1	1.05467	1.48539e-05	4.83296e-05	1	-0.233025	0.374789	0.717115	0	0.831043	0.00071638	0.125715	0	-1.28769	2.63371e-07	1.32368e-06	1	-0.329018	0.155947	0.760154	0	-1.43479	1.20624e-08	2.15468e-12	1	-1.34789	2.62075e-08	6.20344e-07	1	-1.41809	1.5132e-07	1.95004e-08	1	0.958674	0.000140511	0.514756	0	-1.10577	1.28075e-05
chr1_25620214_25620579	chr1	25620214	25620579	+	'intron (NM_020379	intron 1 of 11)'	'intron (NM_020379	intron 1 of 11)'	2928	57134	MAN1C1	0.0688234	0.771482	0.810308	0	0.0447474	0.859272	0.907559	0	-0.0853834	0.725096	0.00160086	0	-0.024076	0.920455	0.936081	0	-0.197376	0.386962	0.937913	0	0.144564	0.540173	0.394553	0	-0.724625	0.0029792	0.0180994	0	-0.216975	0.410212	0.00112098	0	-0.1733	0.477765	0.00107551	0	0.34194	0.152663
chr1_25622003_25622912	chr1	25622003	25622912	+	'intron (NM_020379	intron 1 of 11)'	'intron (NM_020379	intron 1 of 11)'	4989	57134	MAN1C1	0.885881	0.00122015	0.00266034	0	0.159669	0.583495	0.968639	0	0.352454	0.208403	0.000116907	1	-0.726213	0.00823149	0.0149487	0	-0.755163	0.00415477	0.122434	0	-1.03457	0.000219362	3.64371e-07	1	-1.74374	8.08711e-10	2.62084e-08	1	-0.915792	0.00209994	7.58082e-12	1	-0.0289499	0.918064	1.48467e-05	1	-0.27941	0.329292
chr1_25629014_25629790	chr1	25629014	25629790	+	'intron (NM_020379	intron 1 of 11)'	L1PB3|LINE|L1	11934	57134	MAN1C1	39.8799	0.19563	0.251005	0	39.8799	0.197586	1	1	39.8799	2.67141e-07	1.36594e-06	1	39.8799	0.97465	0.980123	0	39.8799	0.0197745	0.304714	0	39.8799	0.0108006	0.0190259	1	39.8799	4.63149e-18	6.5403e-16	1	39.8799	0.029874	0.0501641	1	39.8799	0.025433	0.0425429	1	39.8799	0.751575	0.795941
chr1_25631716_25632741	chr1	25631716	25632741	+	'intron (NM_020379	intron 1 of 11)'	L1PB3|LINE|L1	14760	57134	MAN1C1	49.6265	0.000188014	0.000483024	0	49.6265	0.456699	1	0	49.6265	0.474532	0.540464	1	49.6265	1.23931e-05	4.1854e-05	0	49.6265	9.99264e-05	0.00969487	0	49.6265	0.00240556	0.00489858	0	49.6265	6.61941e-21	1.47033e-18	1	49.6265	0.000370205	0.00104525	1	49.6265	0.406891	0.477692	1	49.6265	0.547168	0.613155
chr1_25648794_25649396	chr1	25648794	25649396	+	'intron (NM_020379	intron 1 of 11)'	'intron (NM_020379	intron 1 of 11)'	31627	57134	MAN1C1	-1.03758	0.0177056	0.0300168	1	0.0784243	0.853931	0.875795	0	-2.0693	5.33098e-05	3.32411e-06	1	1.116	0.0115368	0.0202289	1	-0.662039	0.171689	0.783139	0	0.598033	0.19303	0.277021	0	-1.78994	0.00293957	0.017897	1	0.454943	0.360736	0.0141827	1	-1.77804	0.000176082	2.12192e-06	1	1.26007	0.010198
chr1_25666547_25667129	chr1	25666547	25667129	+	'intron (NM_020379	intron 1 of 11)'	'intron (NM_020379	intron 1 of 11)'	49370	57134	MAN1C1	0.659795	0.132376	0.178351	0	0.458666	0.331123	0.833435	0	-0.994529	0.0566233	0.000772752	1	-0.201129	0.637301	0.690501	0	-1.60623	0.000489322	0.029261	1	-1.26641	0.0102985	0.0229438	1	-2.42722	1.33694e-05	0.000166862	1	-0.667705	0.168659	1.29109e-05	1	-1.4051	0.00434481	3.9149e-05	1	0.33982	0.537937
chr1_25668755_25669330	chr1	25668755	25669330	+	'intron (NM_020379	intron 1 of 11)'	'intron (NM_020379	intron 1 of 11)'	51574	57134	MAN1C1	0.618588	0.120299	0.164065	0	-0.0411939	0.925007	0.621075	0	-0.576488	0.18533	2.59096e-06	1	-0.659782	0.106456	0.146463	0	-1.12817	0.00432197	0.12535	0	-1.39758	0.0016994	2.4395e-05	1	-4.57951	9.24252e-09	2.4155e-07	1	-1.36288	0.00449614	1.85011e-08	1	-0.468392	0.281644	4.70616e-06	1	-0.269409	0.566198
chr1_25674288_25674467	chr1	25674288	25674467	+	'intron (NM_020379	intron 1 of 11)'	L2b|LINE|L2	56909	57134	MAN1C1	12.7255	0.00014171	0.000373388	1	12.7255	0.664102	1	0	12.7255	2.34008e-08	1.52528e-07	1	12.7255	0.000915734	0.00204225	1	12.7255	0.0522105	0.499771	0	12.7255	0.506575	0.568306	0	12.7255	0.00389596	0.0226107	1	12.7255	0.0300397	0.0504096	1	12.7255	5.61978e-07	2.78462e-06	1	12.7255	0.0132134	0.0237689
chr1_25675720_25677679	chr1	25675720	25677679	+	'intron (NM_020379	intron 1 of 11)'	'intron (NM_020379	intron 1 of 11)'	59231	57134	MAN1C1	-0.151815	0.227077	0.285608	0	-0.135903	0.30131	0.88827	0	-0.536515	3.54664e-05	1.12844e-13	1	0.0159116	0.901532	0.920527	0	-0.742558	6.92127e-09	8.62176e-06	0	0.0286998	0.822562	0.465	0	-0.700335	6.82958e-08	1.474e-06	0	0.158173	0.242973	3.25536e-10	0	-0.758469	1.4665e-08	3.31265e-10	0	0.771258	7.1735e-09
chr1_25689784_25690419	chr1	25689784	25690419	+	'intron (NM_020379	intron 2 of 11)'	'intron (NM_020379	intron 2 of 11)'	72633	57134	MAN1C1	1.38989	0.00120471	0.00262968	1	0.515377	0.30024	0.973835	0	0.817822	0.0710208	0.163329	0	-0.874509	0.0317923	0.0501654	0	-1.02725	0.00467578	0.131162	0	-1.1615	0.00657775	0.00111512	1	-2.4856	1.26052e-06	2.01676e-05	1	-0.339486	0.39391	1.71439e-05	1	-0.152738	0.729517	0.0170622	1	-0.134249	0.770566
chr1_25695837_25696269	chr1	25695837	25696269	+	'intron (NM_020379	intron 2 of 11)'	'intron (NM_020379	intron 2 of 11)'	78585	57134	MAN1C1	-2.38013	2.33596e-10	2.20243e-09	1	-0.321874	0.338316	0.00247614	1	-5.28195	1.52372e-13	2.35649e-12	1	2.05826	8.18039e-08	4.63546e-07	1	-1.28354	0.00920465	0.196521	0	0.743636	0.0760497	0.553309	0	-3.20709	6.84278e-05	0.000705869	1	0.567778	0.21305	0.000228434	1	-3.3418	5.61002e-13	5.33717e-11	1	2.02718	3.95449e-05
chr1_25697673_25698280	chr1	25697673	25698280	+	'intron (NM_020379	intron 2 of 11)'	'intron (NM_020379	intron 2 of 11)'	80508	57134	MAN1C1	1.14802	0.000396374	0.000954697	1	-0.300279	0.450974	0.89735	0	-0.218688	0.549537	0.000216093	1	-1.4483	4.5313e-05	0.000134364	1	-1.34334	1.2004e-05	0.00221024	1	-1.50918	2.25003e-05	4.54084e-08	1	-3.49916	1.95585e-12	1.0557e-10	1	-1.36474	0.000313075	5.19097e-11	1	0.104956	0.784877	0.00381563	1	-0.16584	0.666964
chr1_25704064_25704833	chr1	25704064	25704833	+	'intron (NM_020379	intron 2 of 11)'	'intron (NM_020379	intron 2 of 11)'	86980	57134	MAN1C1	0.675461	0.0175126	0.0297191	0	0.179225	0.56085	0.0891833	0	0.0254735	0.93184	0.00071993	1	-0.496236	0.0821902	0.116535	0	-0.569572	0.0339486	0.407837	0	-1.76338	1.49774e-07	0.0534659	0	-0.135865	0.607691	0.802494	0	-0.553664	0.0719617	0.40972	0	-0.0733365	0.802832	0.00600913	0	-1.19381	0.000495105
chr1_25710614_25712117	chr1	25710614	25712117	+	'intron (NM_020379	intron 2 of 11)'	'intron (NM_020379	intron 2 of 11)'	-88811	57190	SELENON	-0.266763	0.265455	0.327009	0	-0.380405	0.138659	0.441125	0	-0.745551	0.00304452	2.23241e-06	1	-0.113642	0.652039	0.703964	0	-0.259617	0.276295	0.890403	0	-0.259211	0.308288	0.0731014	0	-1.30189	1.42774e-06	2.25387e-05	1	0.20478	0.432364	0.000432141	1	-0.145975	0.568355	0.00145323	0	0.000406402	0.998744
chr1_25730366_25731226	chr1	25730366	25731226	+	'intron (NM_020379	intron 2 of 11)'	'intron (NM_020379	intron 2 of 11)'	-69380	57190	SELENON	-2.07671	1.31347e-11	1.60066e-10	1	0.291087	0.280788	0.999394	0	-1.956	2.91006e-10	3.3636e-07	1	2.3678	9.73712e-15	2.49066e-13	1	-0.278937	0.423462	0.953545	0	2.08145	1.60575e-11	3.91696e-10	1	0.67366	0.0386286	0.139287	0	2.29676	8.25008e-13	0.295457	0	-2.64674	5.99341e-17	1.31415e-09	1	2.36039	1.46475e-13
chr1_25754607_25755398	chr1	25754607	25755398	+	'intron (NM_020379	intron 5 of 11)'	'intron (NM_020379	intron 5 of 11)'	-45174	57190	SELENON	0.43092	0.315454	0.379172	0	-0.118246	0.802275	0.979584	0	-0.654795	0.163194	0.00077335	1	-0.549166	0.216543	0.272828	0	-1.36923	0.00208252	0.0779698	0	-0.252507	0.555996	0.00149163	1	-2.59075	3.06144e-06	4.46353e-05	1	-0.381366	0.414254	5.06093e-05	1	-0.820069	0.0917933	0.00212078	1	1.11673	0.0180424
chr1_25765515_25766851	chr1	25765515	25766851	+	'intron (NM_020379	intron 7 of 11)'	'intron (NM_020379	intron 7 of 11)'	-33993	57190	SELENON	0.0874984	0.834229	0.86445	0	0.14804	0.734905	0.990123	0	-0.594392	0.178688	0.0258429	1	0.060542	0.885449	0.906986	0	-1.01635	0.0180673	0.290294	0	0.0159766	0.969651	0.0909584	0	-2.05916	4.16335e-05	0.000455361	1	0.912393	0.0303768	0.0320072	1	-1.07689	0.0163447	0.0113711	1	1.03232	0.021265
chr1_25771264_25771675	chr1	25771264	25771675	+	'intron (NM_020379	intron 7 of 11)'	CpG	-28707	57190	SELENON	17.8795	0.144801	0.192916	0	17.8795	0.326168	1	0	17.8795	1.16206e-05	4.01777e-05	1	17.8795	0.016668	0.0281379	0	17.8795	3.17207e-06	0.000827042	1	17.8795	0.005435	0.0102467	1	17.8795	4.58214e-09	1.27963e-07	1	17.8795	0.260352	0.32596	1	17.8795	0.0414566	0.0656496	1	17.8795	0.102076	0.145231
chr1_25774348_25775927	chr1	25774348	25775927	+	'intron (NM_020379	intron 8 of 11)'	'intron (NM_020379	intron 8 of 11)'	-25039	57190	SELENON	1.1647	3.82724e-07	1.78477e-06	1	-0.285655	0.231295	0.665575	0	0.976775	2.19993e-05	0.945332	0	-1.45036	4.60046e-10	4.30646e-09	1	-0.196449	0.379814	0.934997	0	-1.5361	4.26856e-11	1.53361e-14	1	-0.797992	0.000409004	0.00333728	0	-1.65431	2.87197e-11	5.48727e-06	1	1.25391	7.53295e-08	0.242489	0	-1.33965	9.44628e-09
chr1_25802791_25803664	chr1	25802791	25803664	+	'intron (NM_020451	intron 3 of 12)'	'intron (NM_020451	intron 3 of 12)'	3051	57190	SELENON	-0.117632	0.577876	0.636592	0	-0.209519	0.368356	0.773413	0	-0.383369	0.0835291	4.40928e-14	1	-0.0918867	0.681536	0.730396	0	-0.784052	0.000366155	0.0241397	0	-0.18775	0.405023	2.72931e-07	1	-2.14679	3.54801e-13	2.19347e-11	1	-0.935924	0.000808408	6.2291e-13	1	-0.692165	0.00404608	3.25834e-11	1	0.596302	0.0138332
chr1_25918013_25918410	chr1	25918013	25918410	+	Intergenic	Intergenic	-11334	3925	STMN1	12.4917	-0.13186	0.762376	0	12.4917	-0.209159	1	0	12.4917	-0.778719	0.0802141	0	12.4917	-0.0772983	0.870298	0	12.4917	0.11845	0.995258	0	12.4917	-0.0290049	0.95182	0	12.4917	0.789153	0.0696755	0	12.4917	-0.0513529	0.921137	0	12.4917	0.195748	0.670024	0	12.4917	-0.147455	0.74769	0
chr1_25970907_25972177	chr1	25970907	25972177	+	'intron (NM_000437	intron 10 of 10)'	MLT1M|LTR|ERVL-MaLR	26615	5051	PAFAH2	43.1253	0.816863	0.849437	0	43.1253	0.440378	1	0	43.1253	0.00768153	0.0143073	1	43.1253	0.313121	0.376416	0	43.1253	0.21462	0.835372	0	43.1253	0.137637	0.18342	1	43.1253	1.72999e-08	4.27481e-07	1	43.1253	0.381438	0.451226	1	43.1253	0.833066	0.865815	1	43.1253	0.78935	0.828469
chr1_25989931_25991408	chr1	25989931	25991408	+	'intron (NM_000437	intron 2 of 10)'	'intron (NM_000437	intron 2 of 10)'	7488	5051	PAFAH2	0.285966	0.405593	0.47136	0	-0.0232177	0.947723	0.560869	0	0.345937	0.315741	4.13705e-06	1	-0.309184	0.37229	0.436509	0	0.0639663	0.848959	0.999771	0	0.33148	0.328397	0.316789	0	0.862238	0.00956759	0.0467905	0	0.505675	0.15437	0.000335197	1	0.37315	0.281346	3.84817e-06	1	0.267514	0.430025
chr1_26016521_26017570	chr1	26016521	26017570	+	Intergenic	MIR|SINE|MIR	-4735	2134	EXTL1	13.848	-0.79484	0.118756	0	13.848	-0.0925309	1	0	13.848	0.0712033	0.893229	0	13.848	0.702309	0.185058	0	13.848	-0.177735	0.994738	0	13.848	1.24722	0.010037	1	13.848	-0.154171	0.892617	0	13.848	1.92059	7.3436e-05	1	13.848	-0.880044	0.102547	0	13.848	1.42495	0.00395178	1
chr1_26104685_26105424	chr1	26104685	26105424	+	Intergenic	MIRc|SINE|MIR	-6111	149420	PDIK1L	26.246	0.55032	0.0877484	0	26.246	0.045014	1	0	26.246	0.41072	0.218292	0	26.246	-0.505306	0.123799	0	26.246	-0.417223	0.719724	0	26.246	-0.615757	0.0596585	0	26.246	-0.308579	0.521511	0	26.246	-0.609554	0.0884168	0	26.246	0.0880827	0.812477	0	26.246	-0.198534	0.580961	0
chr1_26123184_26123786	chr1	26123184	26123786	+	'3'' UTR (NM_001243532	exon 3 of 3)'	'3'' UTR (NM_001243532	exon 3 of 3)'	11708	149420	PDIK1L	-1.55282	0.00105859	0.00233674	1	-0.0498018	0.914909	0.59993	0	-1.90595	8.32297e-05	3.88871e-11	1	1.50302	0.00160078	0.0033942	1	0.0979892	0.839315	0.998995	0	0.748032	0.122549	0.865741	0	-1.61035	0.00260918	0.0161818	1	0.113991	0.828813	0.000377109	1	-1.40503	0.00311492	9.13775e-11	1	0.650042	0.17876
chr1_26126230_26127618	chr1	26126230	26127618	+	Intergenic	AluSq2|SINE|Alu	15147	149420	PDIK1L	139.047	1.73391	7.80349e-08	1	139.047	-0.0275273	1	0	139.047	1.36957	2.62911e-05	1	139.047	-1.76143	6.1693e-08	1	139.047	-0.129178	0.993744	0	139.047	-2.23199	9.87529e-12	1	139.047	-0.33629	0.507849	0	139.047	-2.12311	1.49117e-09	1	139.047	1.63226	5.92227e-07	1	139.047	-2.10282	1.69686e-10	1
chr1_26138776_26139586	chr1	26138776	26139586	+	Intergenic	Intergenic	-19839	79927	FAM110D	10.1057	0.487038	0.304407	0	10.1057	-0.446495	1	0	10.1057	0.678748	0.147103	0	10.1057	-0.933533	0.067012	0	10.1057	-0.303931	0.956068	0	10.1057	-0.50721	0.296591	0	10.1057	-1.48677	0.00885367	1	10.1057	-0.268124	0.614082	0	10.1057	0.629602	0.239486	0	10.1057	-0.203279	0.700806	0
chr1_26161385_26162237	chr1	26161385	26162237	+	'exon (NM_024869	exon 2 of 2)'	'exon (NM_024869	exon 2 of 2)'	2791	79927	FAM110D	-0.803637	0.00934034	0.0169039	0	0.0867846	0.777953	0.975159	0	-0.546402	0.0763635	3.82034e-05	1	0.890421	0.00422375	0.00817722	0	0.27279	0.376068	0.933336	0	0.669066	0.0332986	0.0502274	0	-0.473206	0.15012	0.362959	0	0.369357	0.281124	0.185751	0	-0.617631	0.044077	1.45152e-05	1	0.396276	0.201025
chr1_26191708_26192184	chr1	26191708	26192184	+	'intron (NM_198137	intron 2 of 9)'	L2b|LINE|L2	1318	378807	CATSPER4	10.681	0.000123077	0.000328632	1	10.681	0.804401	1	0	10.681	9.34304e-05	0.000262391	1	10.681	0.000390526	0.00094303	1	10.681	0.375701	0.933336	0	10.681	0.00440572	0.00847315	0	10.681	0.00257124	0.0159794	1	10.681	0.0621649	0.094985	1	10.681	1.64878e-05	5.70372e-05	1	10.681	0.00027899	0.000730129
chr1_26201063_26202737	chr1	26201063	26202737	+	'intron (NM_198137	intron 9 of 9)'	AluSg4|SINE|Alu	11272	378807	CATSPER4	41.7121	0.0302664	0.048439	1	41.7121	0.885482	1	0	41.7121	0.518706	0.583059	0	41.7121	0.02138	0.0351827	1	41.7121	0.684178	0.99456	0	41.7121	8.87468e-05	0.00024412	1	41.7121	0.00109013	0.00772572	1	41.7121	1.235e-05	5.1542e-05	1	41.7121	0.0572851	0.0874446	0	41.7121	0.000420488	0.00105822
chr1_26224965_26225998	chr1	26224965	26225998	+	'non-coding (NR_110698	exon 1 of 4)'	'non-coding (NR_110698	exon 1 of 4)'	161	101928303	LOC101928303	-0.595634	0.0175907	0.0298385	0	-0.0214951	0.933236	0.609613	0	-0.589159	0.0213311	0.00851347	0	0.574139	0.025421	0.0410939	0	0.205563	0.404743	0.945074	0	0.147042	0.583199	0.730721	0	-0.631938	0.0223577	0.0917578	0	0.373	0.182436	0.820453	0	-0.368576	0.144393	0.0129067	0	-0.0585208	0.824427
chr1_26278904_26279304	chr1	26278904	26279304	+	promoter-TSS (NM_031286)	promoter-TSS (NM_031286)	-618	83442	SH3BGRL3	39.7676	-1.95327	3.42362e-09	1	39.7676	0.107035	1	0	39.7676	-2.08983	8.42251e-10	1	39.7676	2.0603	5.27494e-10	1	39.7676	0.498533	0.700464	0	39.7676	1.84586	3.05157e-08	1	39.7676	0.128688	0.863495	0	39.7676	1.89404	8.84819e-08	1	39.7676	-1.56177	1.36826e-06	1	39.7676	1.34733	3.54661e-05	1
chr1_26287038_26288010	chr1	26287038	26288010	+	'intron (NM_001077262	intron 4 of 10)'	'intron (NM_001077262	intron 4 of 10)'	7802	83442	SH3BGRL3	1.47886	1.48692e-11	1.79243e-10	1	0.235689	0.316298	0.633704	0	1.30381	3.49178e-09	1.44748e-07	1	-1.24317	1.31875e-08	8.96429e-08	1	-0.100398	0.619	0.993184	0	-1.10115	3.3962e-07	1.76874e-07	1	-0.166216	0.413048	0.66508	0	-1.31932	2.00273e-08	0.423181	0	1.14277	1.86494e-07	2.27222e-05	0	-1.00075	3.76717e-06
chr1_26315183_26315794	chr1	26315183	26315794	+	'intron (NM_145345	intron 1 of 14)'	'intron (NM_145345	intron 1 of 14)'	-2432	1043	CD52	0.832441	0.000137602	0.000363608	0	0.171844	0.487392	0.842823	0	0.451551	0.0468515	0.620168	0	-0.660597	0.00273559	0.00551894	0	-0.0588913	0.754273	0.996436	0	-1.12207	1.97311e-06	4.61175e-06	1	-0.711604	0.000522644	0.00412217	0	-1.11173	1.52912e-05	0.00304906	0	0.601705	0.0065377	0.88312	0	-1.06317	7.02287e-06
chr1_26318555_26319159	chr1	26318555	26319159	+	promoter-TSS (NM_145345)	promoter-TSS (NM_145345)	-592	91544	UBXN11	32.2474	-1.89504	1.98109e-08	1	32.2474	0.0396683	1	0	32.2474	-1.98479	1.12797e-08	1	32.2474	1.93471	1.28064e-08	1	32.2474	0.157169	0.993184	0	32.2474	1.84435	5.80475e-08	1	32.2474	0.267187	0.678771	0	32.2474	1.55995	2.4638e-05	1	32.2474	-1.77754	1.36454e-07	1	32.2474	1.68718	5.74144e-07	1
chr1_26319298_26319995	chr1	26319298	26319995	+	'intron (NM_001803	intron 1 of 1)'	'intron (NM_001803	intron 1 of 1)'	-1381	91544	UBXN11	-1.09755	1.80836e-06	7.24335e-06	1	0.193986	0.384014	0.768248	0	-1.07276	4.2673e-06	1.07325e-06	1	1.29154	1.9858e-08	1.29722e-07	1	-0.21916	0.362979	0.930175	0	1.3881	1.20105e-09	3.91502e-07	1	-0.087794	0.717373	0.876497	0	1.18051	1.39666e-06	0.841912	0	-1.5107	1.10909e-10	1.55199e-08	1	1.60726	4.6636e-12
chr1_26335945_26337403	chr1	26335945	26337403	+	'exon (NM_001039775	exon 12 of 20)'	'exon (NM_001039775	exon 12 of 20)'	17456	55057	CRYBG2	1.0835	2.41746e-09	1.83499e-08	1	-0.0351927	0.858088	0.79956	0	1.09226	2.1366e-09	0.000292524	0	-1.11869	1.44405e-09	1.21883e-08	1	0.0962302	0.567515	0.989193	0	-1.32875	1.28997e-12	1.62279e-10	1	-0.0592645	0.727145	0.883473	0	-1.31144	7.32946e-11	0.0913194	0	1.21492	4.71916e-11	0.000191336	0	-1.42498	2.558e-14
chr1_26358632_26359538	chr1	26358632	26359538	+	Intergenic	MIR|SINE|MIR	-4955	55057	CRYBG2	72.7445	0.890858	3.68746e-06	0	72.7445	-0.127443	1	0	72.7445	1.24403	6.87442e-11	1	72.7445	-1.0183	3.74889e-07	1	72.7445	0.171578	0.897186	0	72.7445	-0.950306	1.46581e-06	0	72.7445	-0.200041	0.472566	0	72.7445	-0.993198	4.93721e-06	0	72.7445	1.18988	2.36586e-09	1	72.7445	-1.12188	1.06861e-08	1
chr1_26373159_26373833	chr1	26373159	26373833	+	promoter-TSS (NM_173574)	promoter-TSS (NM_173574)	-702	257101	ZNF683	36.3759	1.13291	8.9789e-06	1	36.3759	0.236797	1	0	36.3759	1.1003	2.11934e-05	1	36.3759	-0.896115	0.000477859	0	36.3759	-0.0141719	1	0	36.3759	-0.659796	0.0081973	0	36.3759	-0.0803281	0.862128	0	36.3759	-1.10438	0.000128601	1	36.3759	0.881943	0.000629231	0	36.3759	-0.645624	0.0102898	0
chr1_26378098_26378953	chr1	26378098	26378953	+	Intergenic	Intergenic	-5731	257101	ZNF683	133.015	1.6942	9.47427e-11	1	133.015	0.498405	1	0	133.015	2.04712	4.28152e-15	1	133.015	-1.19579	3.84814e-06	1	133.015	0.299453	0.80467	0	133.015	-0.868914	0.0006674	0	133.015	0.912579	0.000567708	0	133.015	-0.39571	0.156541	0	133.015	1.49525	6.60688e-09	1	133.015	-1.16837	4.07934e-06	1
chr1_26383987_26384724	chr1	26383987	26384724	+	Intergenic	L1MB5|LINE|L1	-11561	257101	ZNF683	18.0189	-1.02658	0.0417441	1	18.0189	0.879529	1	0	18.0189	1.21558	0.00283943	1	18.0189	1.90611	3.77745e-05	1	18.0189	1.52222	0.0212024	1	18.0189	2.86037	3.25737e-11	1	18.0189	3.38759	1.21771e-15	1	18.0189	3.00131	2.21444e-11	1	18.0189	-0.383895	0.351864	0	18.0189	1.33815	0.000137415	1
chr1_26398804_26399568	chr1	26398804	26399568	+	Intergenic	Intergenic	-11582	79727	LIN28A	24.5172	-0.590921	0.163444	0	24.5172	0.0773524	1	0	24.5172	-0.451069	0.297853	0	24.5172	0.668274	0.114648	0	24.5172	-0.00741942	1	0	24.5172	0.814358	0.0494857	0	24.5172	-0.175251	0.827772	0	24.5172	0.521123	0.263865	0	24.5172	-0.675693	0.114301	0	24.5172	0.821777	0.0494716	0
chr1_26400033_26400588	chr1	26400033	26400588	+	Intergenic	L2a|LINE|L2	-10458	79727	LIN28A	15.2336	-0.855707	0.0585655	0	15.2336	-0.178346	1	0	15.2336	-1.06309	0.0213006	1	15.2336	0.677361	0.147039	0	15.2336	-0.984887	0.373365	0	15.2336	0.577391	0.221472	0	15.2336	-0.905297	0.161523	0	15.2336	0.468804	0.367891	0	15.2336	-1.66225	0.000637559	1	15.2336	1.56228	0.00140521	1
chr1_26411122_26411522	chr1	26411122	26411522	+	'intron (NM_024674	intron 1 of 3)'	CpG	554	79727	LIN28A	9.62925	0.805847	0.839981	0	9.62925	0.0156369	1	0	9.62925	0.965171	0.972255	0	9.62925	0.0194928	0.0323914	1	9.62925	0.717866	0.995111	0	9.62925	0.179934	0.23217	0	9.62925	0.205922	0.443597	0	9.62925	0.0281947	0.0477241	0	9.62925	0.0453964	0.0711931	1	9.62925	0.316103	0.38621
chr1_26531017_26531416	chr1	26531017	26531416	+	'intron (NM_002953	intron 1 of 21)'	'intron (NM_002953	intron 1 of 21)'	1458	6195	RPS6KA1	-1.09325	0.0183423	0.0309848	1	0.179173	0.686163	0.84771	0	-0.910483	0.0502108	0.00415848	1	1.27242	0.00620677	0.0115845	1	-0.0753418	0.877144	1	0	1.5655	0.000561969	0.166758	0	-0.302829	0.555094	0.77177	0	1.76124	0.000195659	0.667233	0	-1.34776	0.00400259	0.00133345	1	1.64084	0.000332957
chr1_26537977_26538408	chr1	26537977	26538408	+	'intron (NM_002953	intron 2 of 21)'	'intron (NM_002953	intron 2 of 21)'	-4920	6195	RPS6KA1	-0.799922	0.0706683	0.102858	0	0.504858	0.235748	0.99699	0	-0.955928	0.0371557	0.097093	0	1.30478	0.00262443	0.00531521	1	0.00874198	0.984492	1	0	0.846887	0.0579803	0.0438679	0	-0.568463	0.24496	0.494976	0	1.31362	0.00409216	0.999366	0	-1.29604	0.00277851	0.00489721	1	0.838145	0.0603919
chr1_26538803_26539040	chr1	26538803	26539040	+	'intron (NM_002953	intron 2 of 21)'	'intron (NM_002953	intron 2 of 21)'	-4191	6195	RPS6KA1	-1.02811	0.00304286	0.00611639	1	-0.0746682	0.827568	0.970742	0	-0.86714	0.0128383	0.382039	0	0.953442	0.00706668	0.0130259	0	0.256756	0.464669	0.96819	0	0.862663	0.0150873	0.000352643	1	0.381689	0.280142	0.532672	0	0.664617	0.0841687	0.127704	0	-0.696686	0.0447073	0.516157	0	0.605907	0.0817427
chr1_26540482_26540613	chr1	26540482	26540613	+	'intron (NM_002953	intron 2 of 21)'	L2c|LINE|L2	-2565	6195	RPS6KA1	12.2783	0.00505785	0.00970744	1	12.2783	0.813163	1	0	12.2783	0.04133	0.0645771	1	12.2783	0.0118957	0.0207919	1	12.2783	0.0721106	0.57313	0	12.2783	0.00100056	0.00220821	0	12.2783	0.499933	0.73231	0	12.2783	0.227227	0.290241	0	12.2783	0.413108	0.483861	1	12.2783	0.110555	0.155728
chr1_26553869_26554583	chr1	26553869	26554583	+	promoter-TSS (NR_031740)	promoter-TSS (NR_031740)	-316	100302190	MIR1976	9.39185	-2.39656	0.000175011	1	9.39185	0.404567	1	0	9.39185	-1.9223	0.00166751	1	9.39185	2.80113	9.08546e-06	1	9.39185	0.5596	0.941619	0	9.39185	3.19544	2.14149e-07	1	9.39185	2.72708	3.70032e-05	1	9.39185	3.66044	5.8129e-09	1	9.39185	-2.24153	7.95119e-05	1	9.39185	2.63584	1.76227e-06	1
chr1_26570227_26570677	chr1	26570227	26570677	+	'intron (NM_001006665	intron 16 of 20)'	AluJr|SINE|Alu	15910	100302190	MIR1976	11.2025	1.96972e-07	9.82119e-07	1	11.2025	0.981231	1	0	11.2025	6.11545e-06	2.25965e-05	1	11.2025	2.39529e-07	1.21509e-06	1	11.2025	0.556241	0.987765	0	11.2025	1.51912e-09	1.16314e-08	1	11.2025	0.201061	0.437099	0	11.2025	2.53573e-11	4.07794e-10	0	11.2025	2.28409e-07	1.24194e-06	1	11.2025	5.39464e-10	4.95704e-09
chr1_26579662_26580485	chr1	26579662	26580485	+	Intergenic	L3|LINE|CR1	25531	100302190	MIR1976	56.5182	-5.35799	1.39134e-16	1	56.5182	0.19636	1	0	56.5182	-4.72587	9.63527e-15	1	56.5182	5.55435	1.30967e-17	1	56.5182	0.0286092	1	0	56.5182	6.05072	7.0541e-21	1	56.5182	0.229484	0.893528	0	56.5182	6.09361	3.55778e-20	1	56.5182	-5.52574	1.3282e-17	1	56.5182	6.02211	7.30901e-21	1
chr1_26580587_26581533	chr1	26580587	26581533	+	Intergenic	Intergenic	26518	100302190	MIR1976	77.5771	-6.00898	7.28561e-22	1	77.5771	-0.0167781	1	0	77.5771	-7.00944	2.49202e-19	1	77.5771	5.9922	1.29409e-21	1	77.5771	-0.340734	0.993184	0	77.5771	6.01699	4.06624e-22	1	77.5771	-1.27242	0.354972	0	77.5771	6.0239	3.70227e-21	1	77.5771	-6.33293	9.87635e-22	1	77.5771	6.35772	3.46772e-22	1
chr1_26582377_26582560	chr1	26582377	26582560	+	Intergenic	AluJb|SINE|Alu	27926	100302190	MIR1976	10.454	-5.32984	2.17616e-07	1	10.454	0.0947249	1	0	10.454	-4.6645	4.02115e-07	1	10.454	5.42456	1.42026e-07	1	10.454	1.33313	0.841907	0	10.454	5.29148	2.77026e-07	1	10.454	1.98846	0.192832	0	10.454	5.40436	3.19342e-07	1	10.454	-4.09143	7.61795e-08	1	10.454	3.95835	1.99344e-07	1
chr1_26582645_26583214	chr1	26582645	26583214	+	Intergenic	Intergenic	28387	100302190	MIR1976	47.5269	-5.85246	3.22801e-18	1	47.5269	0.161772	1	0	47.5269	-4.69459	2.82287e-16	1	47.5269	6.01423	4.93614e-19	1	47.5269	0.563692	0.963266	0	47.5269	6.01698	2.76843e-19	1	47.5269	0.948167	0.430571	0	47.5269	5.93601	7.06388e-18	1	47.5269	-5.45054	3.91815e-19	1	47.5269	5.45328	2.13788e-19	1
chr1_26597366_26598057	chr1	26597366	26598057	+	Intergenic	Intergenic	43169	100302190	MIR1976	29.9364	-0.568781	0.0174735	0	29.9364	0.0756618	1	0	29.9364	-0.657147	0.0079717	0	29.9364	0.644443	0.00790252	0	29.9364	0.149769	0.973579	0	29.9364	1.26611	9.80406e-09	1	29.9364	0.191437	0.641074	0	29.9364	0.977418	7.40171e-05	0	29.9364	-0.494674	0.0414673	0	29.9364	1.11634	2.795e-07	1
chr1_26682475_26683419	chr1	26682475	26683419	+	Intergenic	Intergenic	11184	101928728	LOC101928728	10.6955	0.388777	0.285311	0	10.6955	0.508419	1	0	10.6955	0.290857	0.447045	0	10.6955	0.119642	0.745328	0	10.6955	0.312921	0.86837	0	10.6955	-0.521267	0.170847	0	10.6955	-0.993409	0.0196621	0	10.6955	-0.672292	0.11712	0	10.6955	0.193279	0.586649	0	10.6955	-0.834187	0.0224584	0
chr1_26701796_26701972	chr1	26701796	26701972	+	'intron (NM_139135	intron 1 of 19)'	'intron (NM_139135	intron 1 of 19)'	5851	8289	ARID1A	-3.54581	1.16969e-10	1.17171e-09	1	-0.0807845	0.847913	0.993586	0	-2.9558	1.16853e-08	9.88692e-10	1	3.46503	4.02626e-10	3.81838e-09	1	0.554538	0.370951	0.931972	0	3.47316	3.41809e-10	8.25391e-08	1	0.00491759	0.994193	1	0	3.24531	1.94183e-08	0.991006	0	-2.91049	1.05449e-08	3.33044e-09	1	2.91862	8.95125e-09
chr1_26702487_26703039	chr1	26702487	26703039	+	'intron (NM_139135	intron 1 of 19)'	'intron (NM_139135	intron 1 of 19)'	6730	8289	ARID1A	-3.05157	8.10956e-16	2.37801e-14	1	-0.055791	0.869282	0.999332	0	-3.42202	1.81512e-17	2.43576e-15	1	2.99578	3.54994e-15	1.00304e-13	1	-0.352075	0.411429	0.947489	0	3.06088	7.63929e-16	7.38397e-12	1	-0.47557	0.283112	0.535422	0	2.48179	7.11732e-10	0.862035	0	-3.34786	1.8601e-17	1.16227e-14	1	3.41295	3.73359e-18
chr1_26721536_26722295	chr1	26721536	26722295	+	'intron (NM_139135	intron 1 of 19)'	'intron (NM_139135	intron 1 of 19)'	25882	8289	ARID1A	-1.92934	2.97512e-11	3.36577e-10	1	-0.249429	0.370169	0.827156	0	-1.9415	4.35109e-11	2.4897e-14	1	1.67992	1.10179e-08	7.6277e-08	1	-0.0623545	0.838839	0.998995	0	1.60734	4.63279e-08	2.63295e-05	1	-0.938382	0.00498055	0.0275982	0	0.948447	0.00309756	0.309373	0	-1.74227	3.66186e-09	1.803e-11	1	1.66969	1.60014e-08
chr1_26730401_26730978	chr1	26730401	26730978	+	'intron (NM_139135	intron 2 of 19)'	'intron (NM_139135	intron 2 of 19)'	34656	8289	ARID1A	-4.68748	2.07462e-12	2.97649e-11	1	-0.460333	0.362085	0.994142	0	-4.32435	3.09911e-11	1.06294e-09	1	4.22715	3.21046e-10	3.1142e-09	1	0.418673	0.585019	0.99214	0	4.76867	8.83352e-13	4.17593e-10	1	-0.510576	0.563078	0.775972	0	3.65408	1.9827e-07	0.467623	0	-3.80848	1.59124e-09	1.2571e-07	1	4.35	3.59486e-12
chr1_26733248_26734424	chr1	26733248	26734424	+	'intron (NM_139135	intron 4 of 19)'	'intron (NM_139135	intron 4 of 19)'	37803	8289	ARID1A	-2.09051	1.44596e-13	2.60341e-12	1	-0.272019	0.303297	0.744133	0	-1.82135	9.65389e-11	7.38979e-07	1	1.81849	2.61915e-10	2.59124e-09	1	0.155649	0.605782	0.993184	0	1.72604	2.10537e-09	9.47575e-06	1	0.52577	0.0780745	0.232799	0	1.52504	6.98122e-07	0.0736856	0	-1.66284	4.92466e-09	9.46696e-05	1	1.5704	3.4692e-08
chr1_26739112_26739894	chr1	26739112	26739894	+	'intron (NM_139135	intron 4 of 19)'	'intron (NM_139135	intron 4 of 19)'	43470	8289	ARID1A	-1.18928	1.95686e-05	6.20301e-05	1	-0.495527	0.0765868	0.383848	0	-1.44322	3.69974e-07	1.59962e-19	1	0.693757	0.014694	0.0251265	0	-0.298813	0.29703	0.90425	0	0.585862	0.039726	0.19778	0	-1.71536	8.24709e-08	1.74682e-06	1	0.269166	0.380402	3.93856e-07	1	-0.99257	0.000562935	1.79776e-13	1	0.884675	0.0021518
chr1_26771461_26772336	chr1	26771461	26772336	+	'intron (NM_139135	intron 12 of 19)'	'intron (NM_139135	intron 12 of 19)'	-16065	55650	PIGV	-3.62798	3.97095e-15	1.00311e-13	1	0.07171	0.834835	0.980916	0	-3.5674	5.75258e-14	6.54117e-14	1	3.69969	1.38051e-15	4.2854e-14	1	-0.191278	0.736524	0.995539	0	3.49959	5.14913e-14	2.39722e-13	1	0.23044	0.678397	0.846493	0	3.50935	2.99436e-13	0.940408	0	-3.89097	3.78838e-16	3.01753e-14	1	3.69087	1.35871e-14
chr1_26789976_26790930	chr1	26789976	26790930	+	'intron (NM_001202554	intron 1 of 3)'	MIRc|SINE|MIR	2265	55650	PIGV	109.288	1.94577e-25	1.02343e-22	1	109.288	0.780354	1	0	109.288	2.34176e-18	1.34871e-16	1	109.288	1.40728e-26	1.49083e-23	1	109.288	0.471119	0.96985	0	109.288	4.30947e-27	2.15373e-24	1	109.288	4.19209e-06	5.89792e-05	1	109.288	6.41509e-25	3.62076e-22	1	109.288	6.67327e-24	2.66276e-21	1	109.288	2.13928e-24	5.52942e-22
chr1_26799361_26800826	chr1	26799361	26800826	+	Intergenic	Intergenic	11905	55650	PIGV	69.0726	-0.667904	0.0185654	0	69.0726	-0.0759012	1	0	69.0726	0.280894	0.330928	0	69.0726	0.592003	0.0405407	0	69.0726	0.39963	0.697017	0	69.0726	1.33022	9.44909e-07	1	69.0726	1.28537	6.0981e-06	1	69.0726	1.51917	1.16228e-07	1	69.0726	-0.192373	0.529417	0	69.0726	0.930592	0.00056926	0
chr1_26811628_26812182	chr1	26811628	26812182	+	Intergenic	ERVL-E-int|LTR|ERVL	-14805	84243	ZDHHC18	11.5197	-4.45916	1.36071e-10	1	11.5197	0.282069	1	0	11.5197	-4.7035	1.77589e-09	1	11.5197	4.74122	8.38923e-12	1	11.5197	0.20671	0.99681	0	11.5197	4.73856	7.10663e-12	1	11.5197	0.43208	0.797155	0	11.5197	4.34343	1.71264e-09	1	11.5197	-4.53451	5.28955e-12	1	11.5197	4.53185	4.45556e-12	1
chr1_26820638_26821481	chr1	26820638	26821481	+	Intergenic	Intergenic	-5651	84243	ZDHHC18	46.4364	1.62372	1.21503e-10	1	46.4364	-0.250961	1	0	46.4364	1.81073	7.16363e-13	1	46.4364	-1.87468	6.53966e-12	1	46.4364	0.0293528	1	0	46.4364	-1.28582	2.04868e-07	1	46.4364	-0.0810125	0.848966	0	46.4364	-1.38177	5.68576e-07	1	46.4364	1.90403	3.26671e-12	1	46.4364	-1.31517	1.1478e-07	1
chr1_26828325_26828974	chr1	26828325	26828974	+	'intron (NM_032283	intron 1 of 7)'	'intron (NM_032283	intron 1 of 7)'	1939	84243	ZDHHC18	-0.920345	0.000859113	0.00193207	0	0.0923594	0.733994	0.896374	0	-0.938681	0.000864286	0.000249911	1	1.0127	0.000275543	0.000687281	1	0.640013	0.0182149	0.291833	0	1.16391	2.25626e-05	6.32694e-05	1	0.385476	0.167237	0.388182	0	1.30704	5.83924e-06	0.767655	0	-0.372691	0.162178	8.26973e-05	1	0.523895	0.046105
chr1_26833178_26834231	chr1	26833178	26834231	+	'intron (NM_032283	intron 2 of 7)'	'intron (NM_032283	intron 2 of 7)'	6994	84243	ZDHHC18	1.05685	8.72444e-06	2.99379e-05	1	-0.261137	0.303512	0.995752	0	1.03817	1.34653e-05	1.38487e-07	1	-1.31799	6.20378e-08	3.62196e-07	1	0.0997533	0.659535	0.993744	0	-1.0236	1.83318e-05	3.58548e-05	1	0.326161	0.149423	0.361889	0	-1.12922	1.06854e-05	0.482715	0	1.41774	5.63071e-09	7.52757e-10	1	-1.12336	2.52748e-06
chr1_26838672_26839422	chr1	26838672	26839422	+	'intron (NM_032283	intron 2 of 7)'	'intron (NM_032283	intron 2 of 7)'	12337	84243	ZDHHC18	-1.45475	1.06398e-05	3.58009e-05	1	-0.375691	0.251147	0.933279	0	-1.76839	1.69894e-07	5.84613e-11	1	1.07906	0.00128598	0.00278186	1	0.487637	0.143436	0.740146	0	1.21448	0.000268996	1.67421e-06	1	-0.0462008	0.892406	0.94762	0	0.766668	0.0320827	0.0360268	0	-0.591421	0.0734072	6.09552e-08	1	0.726839	0.0269001
chr1_26862866_26863043	chr1	26862866	26863043	+	promoter-TSS (NM_006142)	promoter-TSS (NM_006142)	-184	2810	SFN	11.9703	-0.460123	0.240429	0	11.9703	0.202758	1	0	11.9703	-0.864893	0.0335618	0	11.9703	0.662881	0.084898	0	11.9703	-0.230925	0.979141	0	11.9703	0.533075	0.173958	0	11.9703	-0.43069	0.492986	0	11.9703	0.543552	0.200725	0	11.9703	-0.893806	0.0219431	0	11.9703	0.763999	0.0542306	0
chr1_26959727_26961051	chr1	26959727	26961051	+	promoter-TSS (NM_152365)	promoter-TSS (NM_152365)	21	126695	KDF1	56.9552	0.782211	0.00166658	0	56.9552	-0.115476	1	0	56.9552	1.05017	2.0644e-05	1	56.9552	-0.897687	0.000444169	0	56.9552	0.0366194	1	0	56.9552	-0.806462	0.00141848	0	56.9552	-0.173562	0.673201	0	56.9552	-1.00746	0.000334308	1	56.9552	0.934306	0.000264379	0	56.9552	-0.843081	0.000875269	0
chr1_27012334_27013502	chr1	27012334	27013502	+	promoter-TSS (NM_052943)	promoter-TSS (NM_052943)	-76	115572	TENT5B	49.9595	-0.898827	4.66144e-05	0	49.9595	-0.0748751	1	0	49.9595	-0.901972	6.22311e-05	0	49.9595	0.823952	0.000265158	0	49.9595	-0.080053	0.994738	0	49.9595	0.933929	2.67969e-05	0	49.9595	-0.424912	0.187712	0	49.9595	0.740765	0.00257682	0	49.9595	-0.904005	7.14508e-05	0	49.9595	1.01398	6.20819e-06	1
chr1_27099178_27100001	chr1	27099178	27100001	+	'non-coding (NR_046474	exon 11 of 11)'	'non-coding (NR_046474	exon 11 of 11)'	55541	6548	SLC9A1	-2.69095	8.1053e-08	4.41257e-07	1	0.189139	0.653956	0.934208	0	-2.58669	3.73828e-07	4.21135e-05	1	2.88009	9.50652e-09	6.68099e-08	1	0.230749	0.678914	0.99456	0	2.99873	1.88305e-09	4.22908e-06	1	-0.0320977	0.956348	0.981781	0	3.62444	1.16931e-12	0.430905	0	-2.64934	5.32145e-08	7.8788e-06	1	2.76798	1.09039e-08
chr1_27113629_27114408	chr1	27113629	27114408	+	'exon (NM_003047	exon 2 of 12)'	'exon (NM_003047	exon 2 of 12)'	41112	6548	SLC9A1	0.267769	0.607964	0.66454	0	-1.2648	0.0771232	0.876281	0	1.97849	4.28193e-05	0.913781	0	-1.53257	0.0246748	0.040009	1	-0.418017	0.398744	0.942282	0	0.269458	0.589727	0.541985	0	-0.252748	0.612532	0.804686	0	1.43258	0.00268915	0.843449	0	1.11455	0.109474	0.0751612	0	0.687475	0.18516
chr1_27136063_27136581	chr1	27136063	27136581	+	'intron (NM_003047	intron 1 of 11)'	'intron (NM_003047	intron 1 of 11)'	18808	6548	SLC9A1	-2.14438	4.66063e-08	2.67391e-07	1	-0.249514	0.473919	0.996624	0	-1.67781	9.84499e-06	0.0342945	0	1.89487	2.49722e-06	9.92804e-06	1	0.741186	0.0720123	0.572811	0	2.10345	1.11925e-07	5.76021e-07	1	0.841169	0.043126	0.151399	0	1.94645	3.67444e-06	0.00369955	1	-1.15368	0.00183484	0.171546	0	1.36227	0.00018003
chr1_27136876_27137893	chr1	27136876	27137893	+	'intron (NM_003047	intron 1 of 11)'	MIR3|SINE|MIR	17746	6548	SLC9A1	102.009	1.86394e-06	7.44104e-06	0	102.009	0.727739	1	0	102.009	0.00017758	0.000468936	1	102.009	1.68036e-05	5.49752e-05	0	102.009	0.744189	0.996218	0	102.009	0.00127323	0.00274659	0	102.009	0.573197	0.781482	0	102.009	0.00678517	0.0136927	0	102.009	6.25086e-05	0.000189172	1	102.009	0.00354119	0.00727277
chr1_27142361_27143192	chr1	27142361	27143192	+	'intron (NM_003047	intron 1 of 11)'	'intron (NM_003047	intron 1 of 11)'	12354	6548	SLC9A1	-1.31954	0.000462367	0.00109789	1	-0.157045	0.664061	0.58836	0	-1.33215	0.000598341	1.07351e-05	1	1.1625	0.00279403	0.00562507	1	-0.323265	0.439075	0.959302	0	0.663568	0.10311	0.614201	0	-1.31798	0.00976879	0.0475573	1	1.3403	0.000900397	0.374051	0	-1.48576	0.000236211	8.71211e-05	1	0.986833	0.0192734
chr1_27152354_27152558	chr1	27152354	27152558	+	'intron (NM_003047	intron 1 of 11)'	'intron (NM_003047	intron 1 of 11)'	2674	6548	SLC9A1	-2.14468	3.88179e-07	1.80769e-06	1	-0.288534	0.4479	0.830661	0	-2.20599	4.92e-07	0.000257239	1	1.85614	1.85391e-05	6.00617e-05	1	0.0712621	0.878804	1	0	1.70524	9.20525e-05	0.0014904	1	0.496141	0.279467	0.532018	0	1.91678	2.34134e-05	0.375805	0	-1.78488	3.2212e-05	0.00425732	1	1.63398	0.000154929
chr1_27161430_27162273	chr1	27161430	27162273	+	Intergenic	MIRb|SINE|MIR	-6721	6548	SLC9A1	16.3791	2.06863	5.56272e-06	1	16.3791	-0.0505973	1	0	16.3791	-0.773972	0.168886	0	16.3791	-2.11923	6.82645e-06	1	16.3791	-1.46828	0.0132126	1	16.3791	-2.80128	4.86815e-08	1	16.3791	-4.40254	1.04253e-11	1	16.3791	-2.59396	2.09254e-06	1	16.3791	0.650952	0.212053	0	16.3791	-1.33301	0.0149204	1
chr1_27233466_27235894	chr1	27233466	27235894	+	'5'' UTR (NM_001276252	exon 1 of 16)'	'5'' UTR (NM_001276252	exon 1 of 16)'	164	23038	WDTC1	0.597969	9.47041e-05	0.00025885	0	-0.0937406	0.557692	0.993586	0	0.627283	4.46849e-05	1.0608e-13	1	-0.69171	8.20529e-06	2.89265e-05	0	0.0488394	0.741629	0.996203	0	-0.570002	0.000212012	0.0237138	0	0.449153	0.00233972	0.0147485	0	-0.394007	0.0151276	0.000511613	0	0.740549	1.79124e-06	2.77059e-15	1	-0.618842	5.7581e-05
chr1_27252284_27253232	chr1	27252284	27253232	+	'intron (NM_015023	intron 1 of 15)'	AluSz|SINE|Alu	18242	23038	WDTC1	46.2768	3.1011e-16	9.89716e-15	1	46.2768	0.235665	1	0	46.2768	3.37976e-23	8.04457e-21	1	46.2768	2.8419e-12	4.23525e-11	1	46.2768	0.00226834	0.0820938	0	46.2768	2.40417e-12	3.15722e-11	1	46.2768	0.000108887	0.00105937	1	46.2768	7.5562e-12	1.36325e-10	0	46.2768	7.77082e-21	1.14157e-18	1	46.2768	6.27966e-21	5.81322e-19
chr1_27253601_27254009	chr1	27253601	27254009	+	'intron (NM_015023	intron 1 of 15)'	'intron (NM_015023	intron 1 of 15)'	19289	23038	WDTC1	-3.79681	4.88796e-13	7.91577e-12	1	-0.489613	0.255142	0.791636	0	-4.81863	1.43911e-13	3.80842e-13	1	3.3072	5.20058e-10	4.81311e-09	1	-0.921039	0.17887	0.794355	0	3.25767	9.28487e-10	8.01388e-06	1	-2.4333	0.0129368	0.0595596	0	2.79978	6.47434e-07	0.184131	0	-4.22824	6.37362e-12	8.31917e-11	1	4.17871	1.10835e-11
chr1_27258471_27259211	chr1	27258471	27259211	+	'intron (NM_015023	intron 1 of 15)'	L3|LINE|CR1	24325	23038	WDTC1	14.0288	0.0133923	0.0233688	0	14.0288	0.487314	1	0	14.0288	0.233006	0.293646	1	14.0288	0.0868767	0.122407	0	14.0288	0.000458284	0.0280761	1	14.0288	0.000159436	0.000415695	1	14.0288	2.46865e-08	5.86935e-07	1	14.0288	0.00230893	0.0052893	1	14.0288	0.118034	0.164582	1	14.0288	0.43341	0.504347
chr1_27276516_27276931	chr1	27276516	27276931	+	'intron (NM_015023	intron 3 of 15)'	L1MB7|LINE|L1	42207	23038	WDTC1	10.9657	7.82247e-09	5.34296e-08	1	10.9657	0.292202	1	0	10.9657	5.41883e-08	3.25749e-07	0	10.9657	8.19915e-07	3.66614e-06	1	10.9657	0.828322	0.998165	0	10.9657	2.61556e-10	2.32444e-09	1	10.9657	0.0258708	0.102485	0	10.9657	2.14943e-12	4.36179e-11	1	10.9657	1.14568e-06	5.25633e-06	0	10.9657	2.63544e-10	2.57819e-09
chr1_27332549_27333225	chr1	27332549	27333225	+	'intron (NM_032125	intron 3 of 5)'	'intron (NM_032125	intron 3 of 5)'	9013	644961	ACTG1P20	0.778742	0.00606372	0.011438	0	0.343844	0.264565	0.831577	0	0.591134	0.0412819	0.000789162	1	-0.434898	0.120447	0.163141	0	0.0282375	0.911031	1	0	-0.428091	0.123982	0.055418	0	0.0351794	0.89058	0.947232	0	-0.77958	0.0129761	0.611952	0	0.463135	0.097955	0.0278824	0	-0.456328	0.100826
chr1_27416375_27416951	chr1	27416375	27416951	+	'intron (NM_006990	intron 4 of 8)'	'intron (NM_006990	intron 4 of 8)'	24019	2827	GPR3	-0.647562	0.0160566	0.0275052	0	0.0681882	0.801556	0.985126	0	-0.781701	0.00504148	0.885934	0	0.71575	0.00872845	0.0157552	0	-0.141828	0.604901	0.993184	0	0.558476	0.0429121	0.00123455	0	-0.0512022	0.853889	0.940179	0	0.947868	0.000810103	0.0730578	0	-0.857578	0.00192027	0.711237	0	0.700304	0.0121704
chr1_27418268_27418843	chr1	27418268	27418843	+	'intron (NM_006990	intron 3 of 8)'	'intron (NM_006990	intron 3 of 8)'	25911	2827	GPR3	-3.39069	1.31367e-16	4.57814e-15	1	-0.158688	0.665338	0.95512	0	-3.64975	1.71129e-17	2.15711e-10	1	3.232	4.28824e-15	1.18925e-13	1	-0.554312	0.239672	0.858959	0	3.16895	1.4387e-14	7.05781e-16	1	0.548882	0.213448	0.453459	0	3.23198	4.0332e-14	0.190696	0	-3.78631	2.95346e-18	3.50466e-09	1	3.72326	1.05421e-17
chr1_27421791_27422810	chr1	27421791	27422810	+	'intron (NM_006990	intron 2 of 8)'	'intron (NM_006990	intron 2 of 8)'	29656	2827	GPR3	0.217413	0.467129	0.530986	0	0.0581332	0.854837	0.996589	0	0.209124	0.48909	4.02184e-06	1	-0.159279	0.599169	0.65576	0	-0.502414	0.0855962	0.611523	0	-0.178563	0.554531	0.986232	0	0.1839	0.516971	0.746592	0	0.0607495	0.848065	0.000125422	1	-0.343135	0.270538	1.40764e-05	1	0.323852	0.297023
chr1_27428328_27429365	chr1	27428328	27429365	+	'exon (NM_001201404	exon 2 of 8)'	'exon (NM_001201404	exon 2 of 8)'	36202	2827	GPR3	-0.921904	0.00339499	0.00675512	0	-0.268938	0.396136	0.00104415	1	-3.04424	1.72357e-15	3.76182e-19	1	0.652966	0.0415531	0.0637243	0	-0.921216	0.00588149	0.150657	0	-0.659314	0.0577863	6.61357e-05	1	-4.93734	3.97396e-12	2.02912e-10	1	0.136919	0.695432	4.08818e-12	1	-1.57418	2.91042e-06	8.6085e-17	1	0.261903	0.469952
chr1_27430675_27431666	chr1	27430675	27431666	+	'intron (NM_006990	intron 1 of 8)'	'intron (NM_006990	intron 1 of 8)'	38526	2827	GPR3	1.18727	1.74806e-07	8.82242e-07	1	-0.192909	0.460024	0.851846	0	0.504703	0.0324125	0.141877	0	-1.38018	7.23507e-09	5.22251e-08	1	-0.415927	0.0424556	0.454005	0	-1.47081	8.61452e-10	9.19879e-12	1	-1.64741	7.24111e-13	4.22553e-11	1	-1.52626	6.10839e-09	4.85114e-11	1	0.964255	6.74961e-05	0.48143	0	-1.05488	1.44168e-05
chr1_27435741_27436963	chr1	27435741	27436963	+	'intron (NM_006990	intron 1 of 8)'	AluJo|SINE|Alu	43708	2827	GPR3	51.3348	1.43417e-08	9.24303e-08	1	51.3348	0.74072	1	0	51.3348	1.01714e-05	3.56348e-05	1	51.3348	5.92516e-09	4.36923e-08	1	51.3348	0.45456	0.965478	0	51.3348	1.14795e-07	5.97418e-07	1	51.3348	0.273156	0.526388	0	51.3348	6.40652e-06	2.8831e-05	0	51.3348	2.44318e-07	1.31952e-06	1	51.3348	3.66199e-06	1.46633e-05
chr1_27443935_27444269	chr1	27443935	27444269	+	'intron (NM_006990	intron 1 of 8)'	AluJr|SINE|Alu	46085	10163	WASF2	14.0205	7.39217e-11	7.70512e-10	1	14.0205	0.707231	1	0	14.0205	2.42975e-11	2.98866e-10	1	14.0205	7.36741e-10	6.61304e-09	1	14.0205	0.179749	0.795274	0	14.0205	7.63321e-08	4.12333e-07	1	14.0205	0.800054	0.916627	0	14.0205	9.783e-08	6.93687e-07	0	14.0205	1.64032e-11	2.27124e-10	1	14.0205	1.26144e-09	1.07439e-08
chr1_27444571_27446014	chr1	27444571	27446014	+	'intron (NM_006990	intron 1 of 8)'	MIRb|SINE|MIR	44895	10163	WASF2	96.6458	1.65077e-25	8.98658e-23	1	96.6458	0.477197	1	0	96.6458	4.16455e-32	1.4238e-28	1	96.6458	2.63178e-22	5.37177e-20	1	96.6458	0.00727661	0.171258	0	96.6458	1.79256e-28	1.38285e-25	1	96.6458	5.00827e-07	8.84695e-06	1	96.6458	1.09911e-19	1.33446e-17	1	96.6458	5.21971e-33	1.12172e-28	1	96.6458	4.45059e-40	6.08639e-36
[truncated: 56,398 more rows]
[truncated: 80 more columns]
