# Supplementary material for: Distinct transcriptomic and epigenomic modalities underpin human memory T cell subsets and their activation potential
Source: Commun Biol. 2023 Apr 3;6:363. doi: 10.1038/s42003-023-04747-9 (PMC10070634; doi:10.1038/s42003-023-04747-9)
Supplement: Supplementary file 8 — Supplemental Data 6 [file 42003_2023_4747_MOESM8_ESM.xlsx]

## Sheet: Figs 1f and 2l
ENTREZID	SYMBOL	sample	rpkm	group
196	AHR	RNA_125_CD4_CM	9.835	CD4_CM_blood_unstim
196	AHR	RNA_125_CD4_EM	12.675	CD4_EM_blood_unstim
196	AHR	RNA_125_CD4_N	5.007	CD4_Nav_blood_unstim
196	AHR	RNA_125_CD8_CM	6.179	CD8_CM_blood_unstim
196	AHR	RNA_125_CD8_EMRA	4.38	CD8_EMRA_blood_unstim
196	AHR	RNA_125_CD8_EM	4.845	CD8_EM_blood_unstim
196	AHR	RNA_125_CD8_N	3.531	CD8_Nav_blood_unstim
196	AHR	RNA_253_CD4_CM	12.07	CD4_CM_blood_unstim
196	AHR	RNA_253_CD4_EM	11.542	CD4_EM_blood_unstim
196	AHR	RNA_253_CD4_N	7.771	CD4_Nav_blood_unstim
196	AHR	RNA_253_CD8_CM	9.614	CD8_CM_blood_unstim
196	AHR	RNA_253_CD8_EMRA	3.302	CD8_EMRA_blood_unstim
196	AHR	RNA_253_CD8_EM	7.09	CD8_EM_blood_unstim
196	AHR	RNA_253_CD8_N	3.768	CD8_Nav_blood_unstim
196	AHR	RNA_398_CD4_CM	10.616	CD4_CM_blood_unstim
196	AHR	RNA_398_CD4_EM	14.069	CD4_EM_blood_unstim
196	AHR	RNA_398_CD4_N	5.668	CD4_Nav_blood_unstim
196	AHR	RNA_398_CD8_CM	8.735	CD8_CM_blood_unstim
196	AHR	RNA_398_CD8_EMRA	2.571	CD8_EMRA_blood_unstim
196	AHR	RNA_398_CD8_EM	5.522	CD8_EM_blood_unstim
196	AHR	RNA_398_CD8_N	3.156	CD8_Nav_blood_unstim
196	AHR	RNA_480_CD4_CM	9.031	CD4_CM_blood_unstim
196	AHR	RNA_480_CD4_EM	11.14	CD4_EM_blood_unstim
196	AHR	RNA_480_CD4_N	5.796	CD4_Nav_blood_unstim
196	AHR	RNA_480_CD8_CM	10.247	CD8_CM_blood_unstim
196	AHR	RNA_480_CD8_EMRA	3.178	CD8_EMRA_blood_unstim
196	AHR	RNA_480_CD8_EM	6.554	CD8_EM_blood_unstim
196	AHR	RNA_480_CD8_N	3.605	CD8_Nav_blood_unstim
3559	IL2RA	RNA_125_CD4_CM	11.841	CD4_CM_blood_unstim
3559	IL2RA	RNA_125_CD4_EM	14.296	CD4_EM_blood_unstim
3559	IL2RA	RNA_125_CD4_N	4.903	CD4_Nav_blood_unstim
3559	IL2RA	RNA_125_CD8_CM	2.997	CD8_CM_blood_unstim
3559	IL2RA	RNA_125_CD8_EMRA	2.326	CD8_EMRA_blood_unstim
3559	IL2RA	RNA_125_CD8_EM	1.71	CD8_EM_blood_unstim
3559	IL2RA	RNA_125_CD8_N	1.426	CD8_Nav_blood_unstim
3559	IL2RA	RNA_253_CD4_CM	14.882	CD4_CM_blood_unstim
3559	IL2RA	RNA_253_CD4_EM	15.502	CD4_EM_blood_unstim
3559	IL2RA	RNA_253_CD4_N	5.232	CD4_Nav_blood_unstim
3559	IL2RA	RNA_253_CD8_CM	4.96	CD8_CM_blood_unstim
3559	IL2RA	RNA_253_CD8_EMRA	0.12	CD8_EMRA_blood_unstim
3559	IL2RA	RNA_253_CD8_EM	2.778	CD8_EM_blood_unstim
3559	IL2RA	RNA_253_CD8_N	1.02	CD8_Nav_blood_unstim
3559	IL2RA	RNA_398_CD4_CM	15.145	CD4_CM_blood_unstim
3559	IL2RA	RNA_398_CD4_EM	10.747	CD4_EM_blood_unstim
3559	IL2RA	RNA_398_CD4_N	5.058	CD4_Nav_blood_unstim
3559	IL2RA	RNA_398_CD8_CM	2.52	CD8_CM_blood_unstim
3559	IL2RA	RNA_398_CD8_EMRA	0.59	CD8_EMRA_blood_unstim
3559	IL2RA	RNA_398_CD8_EM	1.709	CD8_EM_blood_unstim
3559	IL2RA	RNA_398_CD8_N	0.489	CD8_Nav_blood_unstim
3559	IL2RA	RNA_480_CD4_CM	13.237	CD4_CM_blood_unstim
3559	IL2RA	RNA_480_CD4_EM	16.367	CD4_EM_blood_unstim
3559	IL2RA	RNA_480_CD4_N	3.26	CD4_Nav_blood_unstim
3559	IL2RA	RNA_480_CD8_CM	1.95	CD8_CM_blood_unstim
3559	IL2RA	RNA_480_CD8_EMRA	0.559	CD8_EMRA_blood_unstim
3559	IL2RA	RNA_480_CD8_EM	4.159	CD8_EM_blood_unstim
3559	IL2RA	RNA_480_CD8_N	0.095	CD8_Nav_blood_unstim
3560	IL2RB	RNA_125_CD4_CM	35.362	CD4_CM_blood_unstim
3560	IL2RB	RNA_125_CD4_EM	30.292	CD4_EM_blood_unstim
3560	IL2RB	RNA_125_CD4_N	8.701	CD4_Nav_blood_unstim
3560	IL2RB	RNA_125_CD8_CM	61.592	CD8_CM_blood_unstim
3560	IL2RB	RNA_125_CD8_EMRA	113.701	CD8_EMRA_blood_unstim
3560	IL2RB	RNA_125_CD8_EM	96.871	CD8_EM_blood_unstim
3560	IL2RB	RNA_125_CD8_N	19.667	CD8_Nav_blood_unstim
3560	IL2RB	RNA_253_CD4_CM	34.199	CD4_CM_blood_unstim
3560	IL2RB	RNA_253_CD4_EM	46.423	CD4_EM_blood_unstim
3560	IL2RB	RNA_253_CD4_N	12.891	CD4_Nav_blood_unstim
3560	IL2RB	RNA_253_CD8_CM	64.119	CD8_CM_blood_unstim
3560	IL2RB	RNA_253_CD8_EMRA	152.608	CD8_EMRA_blood_unstim
3560	IL2RB	RNA_253_CD8_EM	98.399	CD8_EM_blood_unstim
3560	IL2RB	RNA_253_CD8_N	22.934	CD8_Nav_blood_unstim
3560	IL2RB	RNA_398_CD4_CM	25.427	CD4_CM_blood_unstim
3560	IL2RB	RNA_398_CD4_EM	34.313	CD4_EM_blood_unstim
3560	IL2RB	RNA_398_CD4_N	6.272	CD4_Nav_blood_unstim
3560	IL2RB	RNA_398_CD8_CM	63.947	CD8_CM_blood_unstim
3560	IL2RB	RNA_398_CD8_EMRA	87.504	CD8_EMRA_blood_unstim
3560	IL2RB	RNA_398_CD8_EM	77.274	CD8_EM_blood_unstim
3560	IL2RB	RNA_398_CD8_N	27.755	CD8_Nav_blood_unstim
3560	IL2RB	RNA_480_CD4_CM	36.48	CD4_CM_blood_unstim
3560	IL2RB	RNA_480_CD4_EM	38.922	CD4_EM_blood_unstim
3560	IL2RB	RNA_480_CD4_N	6.603	CD4_Nav_blood_unstim
3560	IL2RB	RNA_480_CD8_CM	79.364	CD8_CM_blood_unstim
3560	IL2RB	RNA_480_CD8_EMRA	142.36	CD8_EMRA_blood_unstim
3560	IL2RB	RNA_480_CD8_EM	80.766	CD8_EM_blood_unstim
3560	IL2RB	RNA_480_CD8_N	21.742	CD8_Nav_blood_unstim
3945	LDHB	RNA_125_CD4_CM	199.789	CD4_CM_blood_unstim
3945	LDHB	RNA_125_CD4_EM	168.636	CD4_EM_blood_unstim
3945	LDHB	RNA_125_CD4_N	174.962	CD4_Nav_blood_unstim
3945	LDHB	RNA_125_CD8_CM	201.72	CD8_CM_blood_unstim
3945	LDHB	RNA_125_CD8_EMRA	79.646	CD8_EMRA_blood_unstim
3945	LDHB	RNA_125_CD8_EM	80.233	CD8_EM_blood_unstim
3945	LDHB	RNA_125_CD8_N	177.442	CD8_Nav_blood_unstim
3945	LDHB	RNA_253_CD4_CM	173.563	CD4_CM_blood_unstim
3945	LDHB	RNA_253_CD4_EM	182.332	CD4_EM_blood_unstim
3945	LDHB	RNA_253_CD4_N	173.497	CD4_Nav_blood_unstim
3945	LDHB	RNA_253_CD8_CM	177.17	CD8_CM_blood_unstim
3945	LDHB	RNA_253_CD8_EMRA	62.215	CD8_EMRA_blood_unstim
3945	LDHB	RNA_253_CD8_EM	73.325	CD8_EM_blood_unstim
3945	LDHB	RNA_253_CD8_N	198.376	CD8_Nav_blood_unstim
3945	LDHB	RNA_398_CD4_CM	212.051	CD4_CM_blood_unstim
3945	LDHB	RNA_398_CD4_EM	159.338	CD4_EM_blood_unstim
3945	LDHB	RNA_398_CD4_N	190.24	CD4_Nav_blood_unstim
3945	LDHB	RNA_398_CD8_CM	151.632	CD8_CM_blood_unstim
3945	LDHB	RNA_398_CD8_EMRA	62.612	CD8_EMRA_blood_unstim
3945	LDHB	RNA_398_CD8_EM	71.658	CD8_EM_blood_unstim
3945	LDHB	RNA_398_CD8_N	213.294	CD8_Nav_blood_unstim
3945	LDHB	RNA_480_CD4_CM	194.252	CD4_CM_blood_unstim
3945	LDHB	RNA_480_CD4_EM	165.214	CD4_EM_blood_unstim
3945	LDHB	RNA_480_CD4_N	186.048	CD4_Nav_blood_unstim
3945	LDHB	RNA_480_CD8_CM	150.653	CD8_CM_blood_unstim
3945	LDHB	RNA_480_CD8_EMRA	58.547	CD8_EMRA_blood_unstim
3945	LDHB	RNA_480_CD8_EM	150.789	CD8_EM_blood_unstim
3945	LDHB	RNA_480_CD8_N	198.901	CD8_Nav_blood_unstim
53637	S1PR5	RNA_125_CD4_CM	0.11	CD4_CM_blood_unstim
53637	S1PR5	RNA_125_CD4_EM	0.362	CD4_EM_blood_unstim
53637	S1PR5	RNA_125_CD4_N	0	CD4_Nav_blood_unstim
53637	S1PR5	RNA_125_CD8_CM	0.617	CD8_CM_blood_unstim
53637	S1PR5	RNA_125_CD8_EMRA	34.145	CD8_EMRA_blood_unstim
53637	S1PR5	RNA_125_CD8_EM	24.204	CD8_EM_blood_unstim
53637	S1PR5	RNA_125_CD8_N	0.243	CD8_Nav_blood_unstim
53637	S1PR5	RNA_253_CD4_CM	0.103	CD4_CM_blood_unstim
53637	S1PR5	RNA_253_CD4_EM	1.436	CD4_EM_blood_unstim
53637	S1PR5	RNA_253_CD4_N	0.175	CD4_Nav_blood_unstim
53637	S1PR5	RNA_253_CD8_CM	1.52	CD8_CM_blood_unstim
53637	S1PR5	RNA_253_CD8_EMRA	99.62	CD8_EMRA_blood_unstim
53637	S1PR5	RNA_253_CD8_EM	38.397	CD8_EM_blood_unstim
53637	S1PR5	RNA_253_CD8_N	0.18	CD8_Nav_blood_unstim
53637	S1PR5	RNA_398_CD4_CM	0	CD4_CM_blood_unstim
53637	S1PR5	RNA_398_CD4_EM	9.636	CD4_EM_blood_unstim
53637	S1PR5	RNA_398_CD4_N	0	CD4_Nav_blood_unstim
53637	S1PR5	RNA_398_CD8_CM	3.832	CD8_CM_blood_unstim
53637	S1PR5	RNA_398_CD8_EMRA	79.469	CD8_EMRA_blood_unstim
53637	S1PR5	RNA_398_CD8_EM	38.201	CD8_EM_blood_unstim
53637	S1PR5	RNA_398_CD8_N	0.284	CD8_Nav_blood_unstim
53637	S1PR5	RNA_480_CD4_CM	0	CD4_CM_blood_unstim
53637	S1PR5	RNA_480_CD4_EM	2.443	CD4_EM_blood_unstim
53637	S1PR5	RNA_480_CD4_N	0	CD4_Nav_blood_unstim
53637	S1PR5	RNA_480_CD8_CM	10.285	CD8_CM_blood_unstim
53637	S1PR5	RNA_480_CD8_EMRA	73.088	CD8_EMRA_blood_unstim
53637	S1PR5	RNA_480_CD8_EM	15.015	CD8_EM_blood_unstim
53637	S1PR5	RNA_480_CD8_N	0	CD8_Nav_blood_unstim

## Sheet: Fig 2b
Comp	pos	neg	neg_neg	subtype
CD4_Nav_blood_unstim.v.CD4_CM_blood_unstim.sig	76	274	-274	CD4_CM
CD4_Nav_blood_unstim.v.CD4_EM_blood_unstim.sig	196	524	-524	CD4_EM
CD8_Nav_blood_unstim.v.CD8_CM_blood_unstim.sig	231	470	-470	CD8_CM
CD8_Nav_blood_unstim.v.CD8_EMRA_blood_unstim.sig	823	1001	-1001	CD8_EMRA
CD8_Nav_blood_unstim.v.CD8_EM_blood_unstim.sig	533	713	-713	CD8_EM

## Sheet: Fig 3 data
		3c Glycolytic capacity					3f Frequency of TMRMHi MTGHi, Unstim
	CD4 Naive unstim	CD4 TCM unstim	CD4 TEM unstim			CD4 Naive	CD4 TCM	CD4 TEM
	2.57	5.8	12.8			58.2	76.3	71.2
	3.89	7.19	10.17			29.7	79.1	67.1
	3.89	7.3	10			28.6	74.6	67.3
	CD4 Naive stim	CD4 TCM stim	CD4 TEM stim			CD8 Naive	CD8 TCM	CD8 TEM	CD8 TEMRA
	38.4	42.1	52.1			8.38	62.4	52.6	29.7
	39.83	40.95	59.95			2.33	35.1	29.6	20.5
	39.19	48.4	32.7			1.71	35.1	40	24.7
		3d Glycolytic Reserve					3h Frequency of TMRMHi MTGHi, stim
	CD4 Naive unstim	CD4 TCM unstim	CD4 TEM unstim			CD4 Naive	CD4 TCM	CD4 TEM
	0.35	2.47	9.74			65.5	77.3	71.5
	0	3.41005	4.68			52.6	80.6	65.6
	0.62	3.45089	5.65836			50.7	80.7	66.7
	CD4 Naive stim	CD4 TCM stim	CD4 TEM stim			CD8 Naive	CD8 TCM	CD8 TEM	CD8 TEMRA
	6	5	0			7	46.3	53.4	11.2
	8	2.7	7			7.58	37.6	28	6.9
	0	0	6.13573			7.04	38.7	30.7	5.58
		3i Glycolytic Capacity (%), Unstim					3j Glucose dependence (%), Unstim					3k Mito dependence (%), Unstim					3l FAO/AAO Capacity (%), Unstim
	CD4 Naive	CD4 TCM	CD4 TEM			CD4 Naive	CD4 TCM	CD4 TEM			CD4 Naive	CD4 TCM	CD4 TEM			CD4 Naive	CD4 TCM	CD4 TEM
	1.20028	2.19703	2.6198			88.8625	89.1317	90.1539			98.7997	97.803	97.3802			11.1375	10.8683	9.84609
	1.82754	2.28563	1.80601			91.0043	94.6157	92.637			98.1725	97.7144	98.194			8.99574	5.38426	7.36297
	0	1.50273	2.76758			94.4466	97.4823	95.6873			100	98.4973	97.2324			5.5534	2.5177	4.3127
	1.59733	3.08397	3.2403			81.657	83.5114	87.843			98.4027	96.916	96.7597			18.343	16.4886	12.157
	0.063241	2.16587	3.93769			87.8577	88.4707	88.6846			99.9368	97.8341	96.0623			12.1423	11.5293	11.3155
	3.31067	4.3131	4.97043			82.0278	82.6944	86.5861			96.6893	95.6869	95.0296			17.9722	17.3056	13.4139
	CD8 Naive	CD8 TCM	CD8 TEM	CD8 TEMRA		CD8 Naive	CD8 TCM	CD8 TEM	CD8 TEMRA		CD8 Naive	CD8 TCM	CD8 TEM	CD8 TEMRA		CD8 Naive	CD8 TCM	CD8 TEM	CD8 TEMRA
	0	1.92594	5.06095	5.51696		93.543	86.7337	86.9644	84.403		100	98.0741	94.939	94.483		6.457	13.2663	13.0356	15.597
	0	1.87305	6.21743	7.08916		92.5676	90.9293	89.848	85.3568		100	98.1269	93.7826	92.9108		7.43243	9.07069	10.152	14.6432
	0	2.11795	7.24166	7.90949		100	98.2703	93.1142	87.2076		100	97.8821	92.7583	92.0905		4.5	9	14.1	19
	0	3.4	6.8	7.4		87.1098	80.2525	80.2898	77.2469		100	98.0195	94.5591	93.9511		12.8902	19.7475	19.7102	22.7531
	0	3.6	7.4	8		93.3464	86.0071	85.5647	80.57		100	96.7	93	92		6.65359	13.9929	14.4353	19.4301
	0	3.3	6.8	7		88.496	80.3851	79.8046	77.569		100	97.1518	93.6823	93.4372		11.504	19.6149	20.1954	22.431
		3m Glycolytic capacity (%), Stim					3n Glucose Dependence (%), Stim					3o Mito dependence (%), Stim					3p FAO/AAO Capacity (%), Stim
	CD4 Naive	CD4 TCM	CD4 TEM			CD4 Naive	CD4 TCM	CD4 TEM			CD4 Naive	CD4 TCM	CD4 TEM			CD4 Naive	CD4 TCM	CD4 TEM
	91.286	87.2329	82.4108			98.9349	100	98.9661			8.71397	12.7671	17.5892			1.06515	0	1.03388
	87.4243	89.9758	85.6377			96.3564	100	94.3425			12.5757	10.0242	14.3623			3.64356	0	5.65752
	97.5844	100	82.3334			98.8879	100	97.2088			2.41558	0	17.6666			1.11211	0	2.79121
	100	86.3855	93.9767			94.9372	94.7456	93.0364			0	13.6145	6.02331			5.06281	5.25442	6.96356
	75.8087	91.0992	100			95.0001	99.2708	90.3571			24.1913	8.90082	0			4.99991	0.729154	9.64295
	CD8 Naive	CD8 TCM	CD8 TEM	CD8 TEMRA		CD8 Naive	CD8 TCM	CD8 TEM	CD8 TEMRA		CD8 Naive	CD8 TCM	CD8 TEM	CD8 TEMRA		CD8 Naive	CD8 TCM	CD8 TEM	CD8 TEMRA
	99.5969	92.4209	97.799	81.6762		100	96.4118	94.936	90.287		0.40308	7.57915	2.20104	18.3238		0	3.58823	5.06403	9.71297
	100	90.7652	93.582	86.9816		98.1822	100	92.4816	89.501		0	9.2348	6.41804	13.0184		1.81776	0	7.51837	10.499
	100	93.5131	72.0946	74.3573		100	96.317	93.8138	90.98		0	6.4869	27.9054	25.6426		0	3.68299	6.18622	9.01997
	100	81.1534	96.1728	71.312		93.8872	88.031	90.2062	93.1151		0	18.8466	3.82719	28.688		6.11275	11.969	9.79381	6.88491
	100	97.3017	94.7145	96.1716		100	89.6931	78.2289	80.6328		0	2.69832	5.28554	3.82837		0	10.3069	21.771	19.3672

## Sheet: Fig 5i
GO.biological.process.complete	Homo.sapiens...REFLIST..20851.	94.	expected.	over.under.	fold.Enrichment.	raw.P.value.	FDR.	neglog10FDR	log2Fenrich	category
myeloid leukocyte differentiation (GO:0002573)	121	5	0.55	+	146	0.00026	0.033	1.48149	7.18982	T Cell Differentiation
regulation of T cell differentiation (GO:0045580)	147	6	0.66	+	145	6.6e-05	0.0148	1.82974	7.17991	T Cell Differentiation
regulation of lymphocyte differentiation (GO:0045619)	178	7	0.8	+	143	2.01e-05	0.00677	2.16941	7.15987	T Cell Differentiation
positive regulation of hemopoiesis (GO:1903708)	156	6	0.7	+	141	9.06e-05	0.0171	1.767	7.13955	T Cell Differentiation
positive regulation of leukocyte differentiation (GO:1902107)	156	6	0.7	+	141	9.06e-05	0.0173	1.76195	7.13955	T Cell Differentiation
negative regulation of cell-cell adhesion (GO:0022408)	188	7	0.85	+	140	2.81e-05	0.00826	2.08302	7.12928	Cell Adhesion
T cell activation (GO:0042110)	242	9	1.09	+	139	1.94e-06	0.00162	2.79048	7.11894	Cell Activation
lymphocyte differentiation (GO:0030098)	246	9	1.11	+	138	2.2e-06	0.00175	2.75696	7.10852	T Cell Differentiation
regulation of T cell activation (GO:0050863)	333	10	1.5	+	136	3.25e-06	0.00246	2.60906	7.08746	Cell Activation
positive regulation of leukocyte cell-cell adhesion (GO:1903039)	236	7	1.06	+	134	0.000113	0.019	1.72125	7.06609	Cell Adhesion
leukocyte differentiation (GO:0002521)	350	10	1.58	+	132	4.99e-06	0.00273	2.56384	7.04439	T Cell Differentiation
lymphocyte activation (GO:0046649)	390	11	1.76	+	131	1.84e-06	0.00162	2.79048	7.03342	Cell Activation
negative regulation of cell adhesion (GO:0007162)	284	8	1.28	+	130	5.11e-05	0.0127	1.8962	7.02237	Cell Adhesion
regulation of leukocyte differentiation (GO:1902105)	285	8	1.28	+	129	5.24e-05	0.0128	1.89279	7.01123	T Cell Differentiation
regulation of leukocyte cell-cell adhesion (GO:1903037)	323	9	1.46	+	127	1.85e-05	0.00637	2.19586	6.98868	Cell Adhesion
regulation of cell-cell adhesion (GO:0022407)	433	12	1.95	+	125	7.22e-07	0.000881	3.05502	6.96578	Cell Adhesion
lymphoid progenitor cell differentiation (GO:0002320)	12	3	0.05	+	124	3.83e-05	0.0105	1.97881	6.9542	T Cell Differentiation
positive regulation of cell adhesion (GO:0045785)	431	11	1.94	+	123	4.67e-06	0.00275	2.56067	6.94251	Cell Adhesion
regulation of cell adhesion (GO:0030155)	721	18	3.25	+	121	4.27e-09	2.26e-05	4.64589	6.91886	Cell Adhesion
dephosphorylation (GO:0016311)	323	8	1.46	+	120	0.000122	0.0198	1.70333	6.90689	Other
regulation of lymphocyte activation (GO:0051249)	536	13	2.42	+	118	1.04e-06	0.000967	3.01457	6.88264	Cell Activation
regulation of leukocyte activation (GO:0002694)	625	15	2.82	+	116	1.6e-07	0.000282	3.54975	6.85798	Cell Activation
positive regulation of leukocyte activation (GO:0002696)	425	10	1.92	+	115	2.57e-05	0.00816	2.08831	6.84549	Cell Activation
positive regulation of cell activation (GO:0050867)	436	10	1.97	+	113	3.18e-05	0.00884	2.05355	6.82018	Cell Activation
regulation of hemopoiesis (GO:1903706)	393	9	1.77	+	112	8.16e-05	0.0164	1.78516	6.80735	T Cell Differentiation
leukocyte activation (GO:0045321)	931	21	4.2	+	111	1.05e-09	8.33e-06	5.07935	6.79442	Cell Activation
thymic T cell selection (GO:0045061)	20	4	0.09	+	110	3.77e-06	0.00272	2.56543	6.78136	T Cell Differentiation
regulation of cell activation (GO:0050865)	667	15	3.01	+	109	3.6e-07	0.00052	3.284	6.76818	Cell Activation
leukocyte activation involved in immune response (GO:0002366)	622	14	2.8	+	109	9.13e-07	0.00103	2.98716	6.76818	Cell Activation
cell activation involved in immune response (GO:0002263)	626	14	2.82	+	108	9.83e-07	0.00104	2.98297	6.75489	Cell Activation
cell activation (GO:0001775)	1076	23	4.85	+	107	3.99e-10	6.34e-06	5.19791	6.74147	Cell Activation
positive regulation of locomotion (GO:0040017)	561	12	2.53	+	107	9.71e-06	0.00405	2.39254	6.74147	Migration
positive regulation of cell migration (GO:0030335)	523	11	2.36	+	105	2.73e-05	0.00832	2.07988	6.71425	Migration
neutrophil degranulation (GO:0043312)	482	10	2.17	+	102	7.23e-05	0.0155	1.80967	6.67243	Other
myeloid leukocyte activation (GO:0002274)	584	12	2.63	+	101	1.44e-05	0.00543	2.2652	6.65821	Cell Activation
neutrophil activation involved in immune response (GO:0002283)	486	10	2.19	+	101	7.73e-05	0.0161	1.79317	6.65821	Cell Activation
neutrophil mediated immunity (GO:0002446)	493	10	2.22	+	100	8.68e-05	0.017	1.76955	6.64386	Other
neutrophil activation (GO:0042119)	494	10	2.23	+	99	8.83e-05	0.0171	1.767	6.62936	Cell Activation
positive regulation of cell motility (GO:2000147)	546	11	2.46	+	98	4e-05	0.0108	1.96658	6.61471	Migration
granulocyte activation (GO:0036230)	498	10	2.25	+	97	9.42e-05	0.0174	1.75945	6.59991	Cell Activation
leukocyte degranulation (GO:0043299)	504	10	2.27	+	96	0.000104	0.0185	1.73283	6.58496	Other
positive regulation of cytokine production (GO:0001819)	454	9	2.05	+	96	0.000235	0.0306	1.51428	6.58496	Cytokine Response/Production
positive regulation of cellular component movement (GO:0051272)	559	11	2.52	+	95	4.93e-05	0.0126	1.89963	6.56986	Migration
negative regulation of intracellular signal transduction (GO:1902532)	509	10	2.29	+	95	0.000112	0.0192	1.7167	6.56986	Other
cell-cell adhesion (GO:0098609)	510	10	2.3	+	94	0.000114	0.0191	1.71897	6.55459	Cell Adhesion
myeloid leukocyte mediated immunity (GO:0002444)	514	10	2.32	+	93	0.000121	0.0199	1.70115	6.53916	Other
myeloid cell activation involved in immune response (GO:0002275)	519	10	2.34	+	92	0.000131	0.0208	1.68194	6.52356	Cell Activation
hemopoiesis (GO:0030097)	587	11	2.65	+	91	7.58e-05	0.016	1.79588	6.50779	T Cell Differentiation
leukocyte mediated immunity (GO:0002443)	760	14	3.43	+	90	8.86e-06	0.0039	2.40894	6.49185	Other
immune effector process (GO:0002252)	1095	20	4.94	+	89	8.84e-08	0.000175	3.75696	6.47573	Other
regulation of monocyte differentiation (GO:0045655)	20	3	0.09	+	88	0.000145	0.0222	1.65365	6.45943	T Cell Differentiation
T cell selection (GO:0045058)	42	6	0.19	+	87	7.33e-08	0.000166	3.77989	6.44294	T Cell Differentiation
positive T cell selection (GO:0043368)	29	4	0.13	+	86	1.41e-05	0.00545	2.2636	6.42626	T Cell Differentiation
immune system development (GO:0002520)	671	12	3.02	+	85	5.44e-05	0.0131	1.88273	6.40939	Other
positive regulation of immune response (GO:0050778)	735	13	3.31	+	84	2.9e-05	0.00837	2.07727	6.39232	Immune Process
hematopoietic or lymphoid organ development (GO:0048534)	635	11	2.86	+	83	0.00015	0.0226	1.64589	6.37504	Other
cytokine-mediated signaling pathway (GO:0019221)	703	12	3.17	+	80	8.42e-05	0.0167	1.77728	6.32193	Cytokine Response/Production
tube morphogenesis (GO:0035239)	664	11	2.99	+	79	0.000219	0.0289	1.5391	6.30378	Other
regulation of cytokine production (GO:0001817)	740	12	3.34	+	78	0.000135	0.0208	1.68194	6.2854	Cytokine Response/Production
positive regulation of immune system process (GO:0002684)	1054	17	4.75	+	77	4.98e-06	0.00282	2.54975	6.26679	Immune Process
positive regulation of cell differentiation (GO:0045597)	837	13	3.77	+	76	0.000107	0.0186	1.73049	6.24793	T Cell Differentiation
cellular response to cytokine stimulus (GO:0071345)	1038	16	4.68	+	75	1.71e-05	0.00616	2.21042	6.22882	Cytokine Response/Production
negative regulation of apoptotic process (GO:0043066)	912	14	4.11	+	74	6.39e-05	0.0151	1.82102	6.20945	Cell Migration
response to cytokine (GO:0034097)	1127	17	5.08	+	73	1.18e-05	0.0047	2.3279	6.18982	Cytokine Response/Production
negative regulation of programmed cell death (GO:0043069)	932	14	4.2	+	72	8.02e-05	0.0165	1.78252	6.16993	Cell Migration
regulation of protein localization (GO:0032880)	960	14	4.33	+	70	0.000109	0.0188	1.72584	6.12928	Other
regulation of cell migration (GO:0030334)	894	13	4.03	+	70	0.000202	0.0277	1.55752	6.12928	Migration
positive regulation of developmental process (GO:0051094)	1278	18	5.76	+	68	1.58e-05	0.00582	2.23508	6.08746	Other
regulation of immune response (GO:0050776)	1137	16	5.13	+	68	5.07e-05	0.0128	1.89279	6.08746	Immune Process
regulation of locomotion (GO:0040012)	998	14	4.5	+	67	0.000163	0.0237	1.62525	6.06609	Migration
negative regulation of cell death (GO:0060548)	1025	14	4.62	+	65	0.000214	0.0285	1.54516	6.02237	Cell Migration
maintenance of blood-brain barrier (GO:0035633)	35	4	0.16	+	63	2.77e-05	0.0083	2.08092	5.97728	Other
T cell differentiation in thymus (GO:0033077)	52	5	0.23	+	60	5.69e-06	0.00291	2.53611	5.90689	T Cell Differentiation
alpha-beta T cell differentiation (GO:0046632)	55	5	0.25	+	58	7.35e-06	0.00353	2.45223	5.85798	T Cell Differentiation
negative regulation of signal transduction (GO:0009968)	1292	17	5.82	+	57	6.54e-05	0.0153	1.81531	5.83289	Other
regulation of immune system process (GO:0002682)	1708	22	7.7	+	56	6.16e-06	0.00306	2.51428	5.80735	Immune Process
positive regulation of multicellular organismal process (GO:0051240)	1431	18	6.45	+	55	6.86e-05	0.0151	1.82102	5.78136	Other
defense response (GO:0006952)	1433	18	6.46	+	55	6.99e-05	0.0152	1.81816	5.78136	Other
positive regulation of molecular function (GO:0044093)	1835	23	8.27	+	54	5.63e-06	0.00298	2.52578	5.75489	Other
intracellular signal transduction (GO:0035556)	1689	21	7.61	+	52	1.79e-05	0.0063	2.20066	5.70044	Other
negative regulation of cell communication (GO:0010648)	1388	17	6.26	+	51	0.000155	0.023	1.63827	5.67243	Other
negative regulation of signaling (GO:0023057)	1391	17	6.27	+	50	0.000159	0.0233	1.63264	5.64386	Other
positive regulation of catalytic activity (GO:0043085)	1478	18	6.66	+	49	0.000103	0.0186	1.73049	5.61471	Other
response to endogenous stimulus (GO:0009719)	1420	17	6.4	+	48	0.000203	0.0275	1.56067	5.58496	Other
regulation of cell differentiation (GO:0045595)	1574	18	7.1	+	46	0.000225	0.0295	1.53018	5.52356	T Cell Differentiation
regulation of cell death (GO:0010941)	1666	19	7.51	+	45	0.000151	0.0226	1.64589	5.49185	Cell Migration
tissue development (GO:0009888)	1763	20	7.95	+	44	0.000105	0.0185	1.73283	5.45943	Other
negative regulation of response to stimulus (GO:0048585)	1824	20	8.22	+	42	0.000166	0.0239	1.6216	5.39232	Other
regulation of catalytic activity (GO:0050790)	2391	24	10.78	+	39	0.000135	0.021	1.67778	5.2854	Other
alpha-beta T cell activation (GO:0046631)	68	6	0.31	+	28	1.01e-06	0.000999	3.00043	4.80735	Cell Activation
endothelial cell development (GO:0001885)	52	4	0.23	+	27	0.000117	0.0193	1.71444	4.75489	Other
positive regulation of lymphocyte differentiation (GO:0045621)	103	6	0.46	+	24	9.71e-06	0.00416	2.38091	4.58496	T Cell Differentiation
post-embryonic development (GO:0009791)	89	5	0.4	+	23	6.55e-05	0.0148	1.82974	4.52356	Other
positive regulation of T cell differentiation (GO:0045582)	89	5	0.4	+	23	6.55e-05	0.0151	1.82102	4.52356	T Cell Differentiation
T cell differentiation (GO:0030217)	145	8	0.65	+	22	4.42e-07	0.000584	3.23359	4.45943	T Cell Differentiation
nephron epithelium development (GO:0072009)	98	5	0.44	+	20	0.000101	0.0185	1.73283	4.32193	Other
nephron development (GO:0072006)	127	6	0.57	+	18	3.02e-05	0.00854	2.06854	4.16993	Other
regulation of protein localization to cell-cell junction (GO:0150106)	3	2	0.01	+	1	0.000198	0.0275	1.56067	0	Other
T-helper 2 cell differentiation (GO:0045064)	3	2	0.01	+	1	0.000198	0.0277	1.55752	0	T Cell Differentiation
regulation of immunological synapse formation (GO:2000520)	3	2	0.01	+	1	0.000198	0.028	1.55284	0	Other

## Sheet: Fig 7g
Both_dn_dn	Both_up_up	Poised_dn	Poised_up	Resting_dn	Resting_up	Both_up_dn	Both_dn_up	subset
-1	56	-12	77	-26	187	0	0	CD4_CM
-10	92	-15	101	-75	338	2		CD4_EM
-4	54	-8	41	-84	310	0	0	CD8_CM
-36	177	-49	137	-160	398	8	4	CD8_EM
-1	72		21	-270	674	0	0	CD8_EMRA

## Sheet: Figs 7h and 9h
ENTREZID	SYMBOL	sample	rpkm	group	cellType	tissue	stim	cellSubset	cellSubtype
2833	CXCR3	RNA_125_CD4_CMStim	13.858	CD4_CM_blood_stim	CD4	blood	stim	CM	CD4_CM
2833	CXCR3	RNA_125_CD4_CM	11.518	CD4_CM_blood_unstim	CD4	blood	unstim	CM	CD4_CM
2833	CXCR3	RNA_125_CD4_EMStim	13.484	CD4_EM_blood_stim	CD4	blood	stim	EM	CD4_EM
2833	CXCR3	RNA_125_CD4_EM	15.673	CD4_EM_blood_unstim	CD4	blood	unstim	EM	CD4_EM
2833	CXCR3	RNA_125_CD4_NStim	14.655	CD4_Nav_blood_stim	CD4	blood	stim	Nav	CD4_Nav
2833	CXCR3	RNA_125_CD4_N	0.685	CD4_Nav_blood_unstim	CD4	blood	unstim	Nav	CD4_Nav
2833	CXCR3	RNA_125_CD8_CMStim	23.639	CD8_CM_blood_stim	CD8	blood	stim	CM	CD8_CM
2833	CXCR3	RNA_125_CD8_CM	31.214	CD8_CM_blood_unstim	CD8	blood	unstim	CM	CD8_CM
2833	CXCR3	RNA_125_CD8_EMStim	25.847	CD8_EM_blood_stim	CD8	blood	stim	EM	CD8_EM
2833	CXCR3	RNA_125_CD8_EM	20.756	CD8_EM_blood_unstim	CD8	blood	unstim	EM	CD8_EM
2833	CXCR3	RNA_125_CD8_NStim	24.589	CD8_Nav_blood_stim	CD8	blood	stim	Nav	CD8_Nav
2833	CXCR3	RNA_125_CD8_N	5.223	CD8_Nav_blood_unstim	CD8	blood	unstim	Nav	CD8_Nav
2833	CXCR3	RNA_253_CD4_CMStim	10.566	CD4_CM_blood_stim	CD4	blood	stim	CM	CD4_CM
2833	CXCR3	RNA_253_CD4_CM	12.484	CD4_CM_blood_unstim	CD4	blood	unstim	CM	CD4_CM
2833	CXCR3	RNA_253_CD4_EMStim	12.498	CD4_EM_blood_stim	CD4	blood	stim	EM	CD4_EM
2833	CXCR3	RNA_253_CD4_EM	20.65	CD4_EM_blood_unstim	CD4	blood	unstim	EM	CD4_EM
2833	CXCR3	RNA_253_CD4_N	0.128	CD4_Nav_blood_unstim	CD4	blood	unstim	Nav	CD4_Nav
2833	CXCR3	RNA_253_CD4_NStim	9.142	CD4_Nav_blood_stim	CD4	blood	stim	Nav	CD4_Nav
2833	CXCR3	RNA_253_CD8_CMStim	20.371	CD8_CM_blood_stim	CD8	blood	stim	CM	CD8_CM
2833	CXCR3	RNA_253_CD8_CM	20.984	CD8_CM_blood_unstim	CD8	blood	unstim	CM	CD8_CM
2833	CXCR3	RNA_253_CD8_EMStim	25.647	CD8_EM_blood_stim	CD8	blood	stim	EM	CD8_EM
2833	CXCR3	RNA_253_CD8_EM	16.707	CD8_EM_blood_unstim	CD8	blood	unstim	EM	CD8_EM
2833	CXCR3	RNA_253_CD8_NStim	18.767	CD8_Nav_blood_stim	CD8	blood	stim	Nav	CD8_Nav
2833	CXCR3	RNA_253_CD8_N	3.937	CD8_Nav_blood_unstim	CD8	blood	unstim	Nav	CD8_Nav
2833	CXCR3	RNA_398_CD4_CMStim	12.433	CD4_CM_blood_stim	CD4	blood	stim	CM	CD4_CM
2833	CXCR3	RNA_398_CD4_CM	5.814	CD4_CM_blood_unstim	CD4	blood	unstim	CM	CD4_CM
2833	CXCR3	RNA_398_CD4_EMStim	14.631	CD4_EM_blood_stim	CD4	blood	stim	EM	CD4_EM
2833	CXCR3	RNA_398_CD4_EM	10.508	CD4_EM_blood_unstim	CD4	blood	unstim	EM	CD4_EM
2833	CXCR3	RNA_398_CD4_NStim	13.734	CD4_Nav_blood_stim	CD4	blood	stim	Nav	CD4_Nav
2833	CXCR3	RNA_398_CD4_N	0.311	CD4_Nav_blood_unstim	CD4	blood	unstim	Nav	CD4_Nav
2833	CXCR3	RNA_398_CD8_CMStim	27.461	CD8_CM_blood_stim	CD8	blood	stim	CM	CD8_CM
2833	CXCR3	RNA_398_CD8_CM	15.938	CD8_CM_blood_unstim	CD8	blood	unstim	CM	CD8_CM
2833	CXCR3	RNA_398_CD8_EMStim	29.049	CD8_EM_blood_stim	CD8	blood	stim	EM	CD8_EM
2833	CXCR3	RNA_398_CD8_EM	9.755	CD8_EM_blood_unstim	CD8	blood	unstim	EM	CD8_EM
2833	CXCR3	RNA_398_CD8_NStim	20.512	CD8_Nav_blood_stim	CD8	blood	stim	Nav	CD8_Nav
2833	CXCR3	RNA_398_CD8_N	4.424	CD8_Nav_blood_unstim	CD8	blood	unstim	Nav	CD8_Nav
2833	CXCR3	RNA_480_CD4_CMStim	9.681	CD4_CM_blood_stim	CD4	blood	stim	CM	CD4_CM
2833	CXCR3	RNA_480_CD4_CM	12	CD4_CM_blood_unstim	CD4	blood	unstim	CM	CD4_CM
2833	CXCR3	RNA_480_CD4_EMStim	9.632	CD4_EM_blood_stim	CD4	blood	stim	EM	CD4_EM
2833	CXCR3	RNA_480_CD4_EM	11.669	CD4_EM_blood_unstim	CD4	blood	unstim	EM	CD4_EM
2833	CXCR3	RNA_480_CD4_NStim	9.908	CD4_Nav_blood_stim	CD4	blood	stim	Nav	CD4_Nav
2833	CXCR3	RNA_480_CD4_N	0.565	CD4_Nav_blood_unstim	CD4	blood	unstim	Nav	CD4_Nav
2833	CXCR3	RNA_480_CD8_CMStim	18.83	CD8_CM_blood_stim	CD8	blood	stim	CM	CD8_CM
2833	CXCR3	RNA_480_CD8_CM	16.093	CD8_CM_blood_unstim	CD8	blood	unstim	CM	CD8_CM
2833	CXCR3	RNA_480_CD8_EMStim	19.283	CD8_EM_blood_stim	CD8	blood	stim	EM	CD8_EM
2833	CXCR3	RNA_480_CD8_EM	16.506	CD8_EM_blood_unstim	CD8	blood	unstim	EM	CD8_EM
2833	CXCR3	RNA_480_CD8_NStim	15.585	CD8_Nav_blood_stim	CD8	blood	stim	Nav	CD8_Nav
2833	CXCR3	RNA_480_CD8_N	5.06	CD8_Nav_blood_unstim	CD8	blood	unstim	Nav	CD8_Nav
30009	TBX21	RNA_125_CD4_CMStim	34.814	CD4_CM_blood_stim	CD4	blood	stim	CM	CD4_CM
30009	TBX21	RNA_125_CD4_CM	3.84	CD4_CM_blood_unstim	CD4	blood	unstim	CM	CD4_CM
30009	TBX21	RNA_125_CD4_EMStim	43.891	CD4_EM_blood_stim	CD4	blood	stim	EM	CD4_EM
30009	TBX21	RNA_125_CD4_EM	6.619	CD4_EM_blood_unstim	CD4	blood	unstim	EM	CD4_EM
30009	TBX21	RNA_125_CD4_NStim	42.294	CD4_Nav_blood_stim	CD4	blood	stim	Nav	CD4_Nav
30009	TBX21	RNA_125_CD4_N	0.635	CD4_Nav_blood_unstim	CD4	blood	unstim	Nav	CD4_Nav
30009	TBX21	RNA_125_CD8_CMStim	38.872	CD8_CM_blood_stim	CD8	blood	stim	CM	CD8_CM
30009	TBX21	RNA_125_CD8_CM	11.467	CD8_CM_blood_unstim	CD8	blood	unstim	CM	CD8_CM
30009	TBX21	RNA_125_CD8_EMStim	40.148	CD8_EM_blood_stim	CD8	blood	stim	EM	CD8_EM
30009	TBX21	RNA_125_CD8_EM	63.531	CD8_EM_blood_unstim	CD8	blood	unstim	EM	CD8_EM
30009	TBX21	RNA_125_CD8_NStim	41.718	CD8_Nav_blood_stim	CD8	blood	stim	Nav	CD8_Nav
30009	TBX21	RNA_125_CD8_N	0.126	CD8_Nav_blood_unstim	CD8	blood	unstim	Nav	CD8_Nav
30009	TBX21	RNA_253_CD4_CMStim	28.722	CD4_CM_blood_stim	CD4	blood	stim	CM	CD4_CM
30009	TBX21	RNA_253_CD4_CM	6.373	CD4_CM_blood_unstim	CD4	blood	unstim	CM	CD4_CM
30009	TBX21	RNA_253_CD4_EMStim	32.852	CD4_EM_blood_stim	CD4	blood	stim	EM	CD4_EM
30009	TBX21	RNA_253_CD4_EM	10.752	CD4_EM_blood_unstim	CD4	blood	unstim	EM	CD4_EM
30009	TBX21	RNA_253_CD4_N	0.676	CD4_Nav_blood_unstim	CD4	blood	unstim	Nav	CD4_Nav
30009	TBX21	RNA_253_CD4_NStim	35.999	CD4_Nav_blood_stim	CD4	blood	stim	Nav	CD4_Nav
30009	TBX21	RNA_253_CD8_CMStim	44.037	CD8_CM_blood_stim	CD8	blood	stim	CM	CD8_CM
30009	TBX21	RNA_253_CD8_CM	11.629	CD8_CM_blood_unstim	CD8	blood	unstim	CM	CD8_CM
30009	TBX21	RNA_253_CD8_EMStim	58.893	CD8_EM_blood_stim	CD8	blood	stim	EM	CD8_EM
30009	TBX21	RNA_253_CD8_EM	65.882	CD8_EM_blood_unstim	CD8	blood	unstim	EM	CD8_EM
30009	TBX21	RNA_253_CD8_NStim	54.986	CD8_Nav_blood_stim	CD8	blood	stim	Nav	CD8_Nav
30009	TBX21	RNA_253_CD8_N	1.112	CD8_Nav_blood_unstim	CD8	blood	unstim	Nav	CD8_Nav
30009	TBX21	RNA_398_CD4_CMStim	27.021	CD4_CM_blood_stim	CD4	blood	stim	CM	CD4_CM
30009	TBX21	RNA_398_CD4_CM	4.153	CD4_CM_blood_unstim	CD4	blood	unstim	CM	CD4_CM
30009	TBX21	RNA_398_CD4_EMStim	31.814	CD4_EM_blood_stim	CD4	blood	stim	EM	CD4_EM
30009	TBX21	RNA_398_CD4_EM	29.595	CD4_EM_blood_unstim	CD4	blood	unstim	EM	CD4_EM
30009	TBX21	RNA_398_CD4_NStim	34.423	CD4_Nav_blood_stim	CD4	blood	stim	Nav	CD4_Nav
30009	TBX21	RNA_398_CD4_N	0.22	CD4_Nav_blood_unstim	CD4	blood	unstim	Nav	CD4_Nav
30009	TBX21	RNA_398_CD8_CMStim	27.563	CD8_CM_blood_stim	CD8	blood	stim	CM	CD8_CM
30009	TBX21	RNA_398_CD8_CM	20.969	CD8_CM_blood_unstim	CD8	blood	unstim	CM	CD8_CM
30009	TBX21	RNA_398_CD8_EMStim	34.065	CD8_EM_blood_stim	CD8	blood	stim	EM	CD8_EM
30009	TBX21	RNA_398_CD8_EM	66.953	CD8_EM_blood_unstim	CD8	blood	unstim	EM	CD8_EM
30009	TBX21	RNA_398_CD8_NStim	35.32	CD8_Nav_blood_stim	CD8	blood	stim	Nav	CD8_Nav
30009	TBX21	RNA_398_CD8_N	2.343	CD8_Nav_blood_unstim	CD8	blood	unstim	Nav	CD8_Nav
30009	TBX21	RNA_480_CD4_CMStim	33.706	CD4_CM_blood_stim	CD4	blood	stim	CM	CD4_CM
30009	TBX21	RNA_480_CD4_CM	5.067	CD4_CM_blood_unstim	CD4	blood	unstim	CM	CD4_CM
30009	TBX21	RNA_480_CD4_EMStim	46.692	CD4_EM_blood_stim	CD4	blood	stim	EM	CD4_EM
30009	TBX21	RNA_480_CD4_EM	17.536	CD4_EM_blood_unstim	CD4	blood	unstim	EM	CD4_EM
30009	TBX21	RNA_480_CD4_NStim	42.539	CD4_Nav_blood_stim	CD4	blood	stim	Nav	CD4_Nav
30009	TBX21	RNA_480_CD4_N	0.399	CD4_Nav_blood_unstim	CD4	blood	unstim	Nav	CD4_Nav
30009	TBX21	RNA_480_CD8_CMStim	42.847	CD8_CM_blood_stim	CD8	blood	stim	CM	CD8_CM
30009	TBX21	RNA_480_CD8_CM	28.736	CD8_CM_blood_unstim	CD8	blood	unstim	CM	CD8_CM
30009	TBX21	RNA_480_CD8_EMStim	60.164	CD8_EM_blood_stim	CD8	blood	stim	EM	CD8_EM
30009	TBX21	RNA_480_CD8_EM	26.227	CD8_EM_blood_unstim	CD8	blood	unstim	EM	CD8_EM
30009	TBX21	RNA_480_CD8_NStim	50.67	CD8_Nav_blood_stim	CD8	blood	stim	Nav	CD8_Nav
30009	TBX21	RNA_480_CD8_N	1.065	CD8_Nav_blood_unstim	CD8	blood	unstim	Nav	CD8_Nav
3394	IRF8	RNA_125_CD4_CMStim	16.516	CD4_CM_blood_stim	CD4	blood	stim	CM	CD4_CM
3394	IRF8	RNA_125_CD4_CM	0.519	CD4_CM_blood_unstim	CD4	blood	unstim	CM	CD4_CM
3394	IRF8	RNA_125_CD4_EMStim	23.889	CD4_EM_blood_stim	CD4	blood	stim	EM	CD4_EM
3394	IRF8	RNA_125_CD4_EM	0.171	CD4_EM_blood_unstim	CD4	blood	unstim	EM	CD4_EM
3394	IRF8	RNA_125_CD4_NStim	64.919	CD4_Nav_blood_stim	CD4	blood	stim	Nav	CD4_Nav
3394	IRF8	RNA_125_CD4_N	0.69	CD4_Nav_blood_unstim	CD4	blood	unstim	Nav	CD4_Nav
3394	IRF8	RNA_125_CD8_CMStim	34.762	CD8_CM_blood_stim	CD8	blood	stim	CM	CD8_CM
3394	IRF8	RNA_125_CD8_CM	0.509	CD8_CM_blood_unstim	CD8	blood	unstim	CM	CD8_CM
3394	IRF8	RNA_125_CD8_EMStim	10.483	CD8_EM_blood_stim	CD8	blood	stim	EM	CD8_EM
3394	IRF8	RNA_125_CD8_EM	0.564	CD8_EM_blood_unstim	CD8	blood	unstim	EM	CD8_EM
3394	IRF8	RNA_125_CD8_NStim	49.165	CD8_Nav_blood_stim	CD8	blood	stim	Nav	CD8_Nav
3394	IRF8	RNA_125_CD8_N	0.43	CD8_Nav_blood_unstim	CD8	blood	unstim	Nav	CD8_Nav
3394	IRF8	RNA_253_CD4_CMStim	8.419	CD4_CM_blood_stim	CD4	blood	stim	CM	CD4_CM
3394	IRF8	RNA_253_CD4_CM	0.182	CD4_CM_blood_unstim	CD4	blood	unstim	CM	CD4_CM
3394	IRF8	RNA_253_CD4_EMStim	6.494	CD4_EM_blood_stim	CD4	blood	stim	EM	CD4_EM
3394	IRF8	RNA_253_CD4_EM	0.282	CD4_EM_blood_unstim	CD4	blood	unstim	EM	CD4_EM
3394	IRF8	RNA_253_CD4_N	1.543	CD4_Nav_blood_unstim	CD4	blood	unstim	Nav	CD4_Nav
3394	IRF8	RNA_253_CD4_NStim	41.505	CD4_Nav_blood_stim	CD4	blood	stim	Nav	CD4_Nav
3394	IRF8	RNA_253_CD8_CMStim	6.6	CD8_CM_blood_stim	CD8	blood	stim	CM	CD8_CM
3394	IRF8	RNA_253_CD8_CM	0.476	CD8_CM_blood_unstim	CD8	blood	unstim	CM	CD8_CM
3394	IRF8	RNA_253_CD8_EMStim	2.691	CD8_EM_blood_stim	CD8	blood	stim	EM	CD8_EM
3394	IRF8	RNA_253_CD8_EM	0.509	CD8_EM_blood_unstim	CD8	blood	unstim	EM	CD8_EM
3394	IRF8	RNA_253_CD8_NStim	32.1	CD8_Nav_blood_stim	CD8	blood	stim	Nav	CD8_Nav
3394	IRF8	RNA_253_CD8_N	1.216	CD8_Nav_blood_unstim	CD8	blood	unstim	Nav	CD8_Nav
3394	IRF8	RNA_398_CD4_CMStim	14.542	CD4_CM_blood_stim	CD4	blood	stim	CM	CD4_CM
3394	IRF8	RNA_398_CD4_CM	0.191	CD4_CM_blood_unstim	CD4	blood	unstim	CM	CD4_CM
3394	IRF8	RNA_398_CD4_EMStim	14.1	CD4_EM_blood_stim	CD4	blood	stim	EM	CD4_EM
3394	IRF8	RNA_398_CD4_EM	0.149	CD4_EM_blood_unstim	CD4	blood	unstim	EM	CD4_EM
3394	IRF8	RNA_398_CD4_NStim	67.639	CD4_Nav_blood_stim	CD4	blood	stim	Nav	CD4_Nav
3394	IRF8	RNA_398_CD4_N	0.376	CD4_Nav_blood_unstim	CD4	blood	unstim	Nav	CD4_Nav
3394	IRF8	RNA_398_CD8_CMStim	5.523	CD8_CM_blood_stim	CD8	blood	stim	CM	CD8_CM
3394	IRF8	RNA_398_CD8_CM	0.059	CD8_CM_blood_unstim	CD8	blood	unstim	CM	CD8_CM
3394	IRF8	RNA_398_CD8_EMStim	1.808	CD8_EM_blood_stim	CD8	blood	stim	EM	CD8_EM
3394	IRF8	RNA_398_CD8_EM	0.13	CD8_EM_blood_unstim	CD8	blood	unstim	EM	CD8_EM
3394	IRF8	RNA_398_CD8_NStim	63.833	CD8_Nav_blood_stim	CD8	blood	stim	Nav	CD8_Nav
3394	IRF8	RNA_398_CD8_N	0.696	CD8_Nav_blood_unstim	CD8	blood	unstim	Nav	CD8_Nav
3394	IRF8	RNA_480_CD4_CMStim	15.833	CD4_CM_blood_stim	CD4	blood	stim	CM	CD4_CM
3394	IRF8	RNA_480_CD4_CM	0.033	CD4_CM_blood_unstim	CD4	blood	unstim	CM	CD4_CM
3394	IRF8	RNA_480_CD4_EMStim	27.485	CD4_EM_blood_stim	CD4	blood	stim	EM	CD4_EM
3394	IRF8	RNA_480_CD4_EM	0.018	CD4_EM_blood_unstim	CD4	blood	unstim	EM	CD4_EM
3394	IRF8	RNA_480_CD4_NStim	79.288	CD4_Nav_blood_stim	CD4	blood	stim	Nav	CD4_Nav
3394	IRF8	RNA_480_CD4_N	0.683	CD4_Nav_blood_unstim	CD4	blood	unstim	Nav	CD4_Nav
3394	IRF8	RNA_480_CD8_CMStim	20.529	CD8_CM_blood_stim	CD8	blood	stim	CM	CD8_CM
3394	IRF8	RNA_480_CD8_CM	0.265	CD8_CM_blood_unstim	CD8	blood	unstim	CM	CD8_CM
3394	IRF8	RNA_480_CD8_EMStim	9.041	CD8_EM_blood_stim	CD8	blood	stim	EM	CD8_EM
3394	IRF8	RNA_480_CD8_EM	0.058	CD8_EM_blood_unstim	CD8	blood	unstim	EM	CD8_EM
3394	IRF8	RNA_480_CD8_NStim	66.952	CD8_Nav_blood_stim	CD8	blood	stim	Nav	CD8_Nav
3394	IRF8	RNA_480_CD8_N	0.608	CD8_Nav_blood_unstim	CD8	blood	unstim	Nav	CD8_Nav
3565	IL4	RNA_125_CD4_CMStim	4.635	CD4_CM_blood_stim	CD4	blood	stim	CM	CD4_CM
3565	IL4	RNA_125_CD4_CM	1.115	CD4_CM_blood_unstim	CD4	blood	unstim	CM	CD4_CM
3565	IL4	RNA_125_CD4_EMStim	6.407	CD4_EM_blood_stim	CD4	blood	stim	EM	CD4_EM
3565	IL4	RNA_125_CD4_EM	0.586	CD4_EM_blood_unstim	CD4	blood	unstim	EM	CD4_EM
3565	IL4	RNA_125_CD4_NStim	0.365	CD4_Nav_blood_stim	CD4	blood	stim	Nav	CD4_Nav
3565	IL4	RNA_125_CD4_N	1.185	CD4_Nav_blood_unstim	CD4	blood	unstim	Nav	CD4_Nav
3565	IL4	RNA_125_CD8_CMStim	2.368	CD8_CM_blood_stim	CD8	blood	stim	CM	CD8_CM
3565	IL4	RNA_125_CD8_CM	0.999	CD8_CM_blood_unstim	CD8	blood	unstim	CM	CD8_CM
3565	IL4	RNA_125_CD8_EMStim	5.898	CD8_EM_blood_stim	CD8	blood	stim	EM	CD8_EM
3565	IL4	RNA_125_CD8_EM	1.41	CD8_EM_blood_unstim	CD8	blood	unstim	EM	CD8_EM
3565	IL4	RNA_125_CD8_NStim	0.428	CD8_Nav_blood_stim	CD8	blood	stim	Nav	CD8_Nav
3565	IL4	RNA_125_CD8_N	0.329	CD8_Nav_blood_unstim	CD8	blood	unstim	Nav	CD8_Nav
3565	IL4	RNA_253_CD4_CMStim	2.966	CD4_CM_blood_stim	CD4	blood	stim	CM	CD4_CM
3565	IL4	RNA_253_CD4_CM	0	CD4_CM_blood_unstim	CD4	blood	unstim	CM	CD4_CM
3565	IL4	RNA_253_CD4_EMStim	41.934	CD4_EM_blood_stim	CD4	blood	stim	EM	CD4_EM
3565	IL4	RNA_253_CD4_EM	0.969	CD4_EM_blood_unstim	CD4	blood	unstim	EM	CD4_EM
3565	IL4	RNA_253_CD4_N	1.413	CD4_Nav_blood_unstim	CD4	blood	unstim	Nav	CD4_Nav
3565	IL4	RNA_253_CD4_NStim	0.188	CD4_Nav_blood_stim	CD4	blood	stim	Nav	CD4_Nav
3565	IL4	RNA_253_CD8_CMStim	6.214	CD8_CM_blood_stim	CD8	blood	stim	CM	CD8_CM
3565	IL4	RNA_253_CD8_CM	1.154	CD8_CM_blood_unstim	CD8	blood	unstim	CM	CD8_CM
3565	IL4	RNA_253_CD8_EMStim	8.195	CD8_EM_blood_stim	CD8	blood	stim	EM	CD8_EM
3565	IL4	RNA_253_CD8_EM	1.943	CD8_EM_blood_unstim	CD8	blood	unstim	EM	CD8_EM
3565	IL4	RNA_253_CD8_NStim	0.23	CD8_Nav_blood_stim	CD8	blood	stim	Nav	CD8_Nav
3565	IL4	RNA_253_CD8_N	1.09	CD8_Nav_blood_unstim	CD8	blood	unstim	Nav	CD8_Nav
3565	IL4	RNA_398_CD4_CMStim	2.72	CD4_CM_blood_stim	CD4	blood	stim	CM	CD4_CM
3565	IL4	RNA_398_CD4_CM	0.187	CD4_CM_blood_unstim	CD4	blood	unstim	CM	CD4_CM
3565	IL4	RNA_398_CD4_EMStim	13.05	CD4_EM_blood_stim	CD4	blood	stim	EM	CD4_EM
3565	IL4	RNA_398_CD4_EM	0.685	CD4_EM_blood_unstim	CD4	blood	unstim	EM	CD4_EM
3565	IL4	RNA_398_CD4_NStim	0.242	CD4_Nav_blood_stim	CD4	blood	stim	Nav	CD4_Nav
3565	IL4	RNA_398_CD4_N	1.435	CD4_Nav_blood_unstim	CD4	blood	unstim	Nav	CD4_Nav
3565	IL4	RNA_398_CD8_CMStim	17.75	CD8_CM_blood_stim	CD8	blood	stim	CM	CD8_CM
3565	IL4	RNA_398_CD8_CM	0.604	CD8_CM_blood_unstim	CD8	blood	unstim	CM	CD8_CM
3565	IL4	RNA_398_CD8_EMStim	22.01	CD8_EM_blood_stim	CD8	blood	stim	EM	CD8_EM
3565	IL4	RNA_398_CD8_EM	2.678	CD8_EM_blood_unstim	CD8	blood	unstim	EM	CD8_EM
3565	IL4	RNA_398_CD8_NStim	1.716	CD8_Nav_blood_stim	CD8	blood	stim	Nav	CD8_Nav
3565	IL4	RNA_398_CD8_N	0.191	CD8_Nav_blood_unstim	CD8	blood	unstim	Nav	CD8_Nav
3565	IL4	RNA_480_CD4_CMStim	11.921	CD4_CM_blood_stim	CD4	blood	stim	CM	CD4_CM
3565	IL4	RNA_480_CD4_CM	0.449	CD4_CM_blood_unstim	CD4	blood	unstim	CM	CD4_CM
3565	IL4	RNA_480_CD4_EMStim	24.764	CD4_EM_blood_stim	CD4	blood	stim	EM	CD4_EM
3565	IL4	RNA_480_CD4_EM	0.626	CD4_EM_blood_unstim	CD4	blood	unstim	EM	CD4_EM
3565	IL4	RNA_480_CD4_NStim	0	CD4_Nav_blood_stim	CD4	blood	stim	Nav	CD4_Nav
3565	IL4	RNA_480_CD4_N	2.084	CD4_Nav_blood_unstim	CD4	blood	unstim	Nav	CD4_Nav
3565	IL4	RNA_480_CD8_CMStim	9.652	CD8_CM_blood_stim	CD8	blood	stim	CM	CD8_CM
3565	IL4	RNA_480_CD8_CM	0	CD8_CM_blood_unstim	CD8	blood	unstim	CM	CD8_CM
3565	IL4	RNA_480_CD8_EMStim	3.466	CD8_EM_blood_stim	CD8	blood	stim	EM	CD8_EM
3565	IL4	RNA_480_CD8_EM	0.596	CD8_EM_blood_unstim	CD8	blood	unstim	EM	CD8_EM
3565	IL4	RNA_480_CD8_NStim	0.236	CD8_Nav_blood_stim	CD8	blood	stim	Nav	CD8_Nav
3565	IL4	RNA_480_CD8_N	0	CD8_Nav_blood_unstim	CD8	blood	unstim	Nav	CD8_Nav
8320	EOMES	RNA_125_CD4_CMStim	0.6	CD4_CM_blood_stim	CD4	blood	stim	CM	CD4_CM
8320	EOMES	RNA_125_CD4_CM	0.154	CD4_CM_blood_unstim	CD4	blood	unstim	CM	CD4_CM
8320	EOMES	RNA_125_CD4_EMStim	0.318	CD4_EM_blood_stim	CD4	blood	stim	EM	CD4_EM
8320	EOMES	RNA_125_CD4_EM	2.528	CD4_EM_blood_unstim	CD4	blood	unstim	EM	CD4_EM
8320	EOMES	RNA_125_CD4_NStim	0.084	CD4_Nav_blood_stim	CD4	blood	stim	Nav	CD4_Nav
8320	EOMES	RNA_125_CD4_N	0.164	CD4_Nav_blood_unstim	CD4	blood	unstim	Nav	CD4_Nav
8320	EOMES	RNA_125_CD8_CMStim	2.408	CD8_CM_blood_stim	CD8	blood	stim	CM	CD8_CM
8320	EOMES	RNA_125_CD8_CM	14.904	CD8_CM_blood_unstim	CD8	blood	unstim	CM	CD8_CM
8320	EOMES	RNA_125_CD8_EMStim	18.953	CD8_EM_blood_stim	CD8	blood	stim	EM	CD8_EM
8320	EOMES	RNA_125_CD8_EM	41.647	CD8_EM_blood_unstim	CD8	blood	unstim	EM	CD8_EM
8320	EOMES	RNA_125_CD8_NStim	0.222	CD8_Nav_blood_stim	CD8	blood	stim	Nav	CD8_Nav
8320	EOMES	RNA_125_CD8_N	1.53	CD8_Nav_blood_unstim	CD8	blood	unstim	Nav	CD8_Nav
8320	EOMES	RNA_253_CD4_CMStim	1.066	CD4_CM_blood_stim	CD4	blood	stim	CM	CD4_CM
8320	EOMES	RNA_253_CD4_CM	1.005	CD4_CM_blood_unstim	CD4	blood	unstim	CM	CD4_CM
8320	EOMES	RNA_253_CD4_EMStim	2.572	CD4_EM_blood_stim	CD4	blood	stim	EM	CD4_EM
8320	EOMES	RNA_253_CD4_EM	2.841	CD4_EM_blood_unstim	CD4	blood	unstim	EM	CD4_EM
8320	EOMES	RNA_253_CD4_N	0.305	CD4_Nav_blood_unstim	CD4	blood	unstim	Nav	CD4_Nav
8320	EOMES	RNA_253_CD4_NStim	0.389	CD4_Nav_blood_stim	CD4	blood	stim	Nav	CD4_Nav
8320	EOMES	RNA_253_CD8_CMStim	7.086	CD8_CM_blood_stim	CD8	blood	stim	CM	CD8_CM
8320	EOMES	RNA_253_CD8_CM	9.886	CD8_CM_blood_unstim	CD8	blood	unstim	CM	CD8_CM
8320	EOMES	RNA_253_CD8_EMStim	30.409	CD8_EM_blood_stim	CD8	blood	stim	EM	CD8_EM
8320	EOMES	RNA_253_CD8_EM	36.6	CD8_EM_blood_unstim	CD8	blood	unstim	EM	CD8_EM
8320	EOMES	RNA_253_CD8_NStim	1.622	CD8_Nav_blood_stim	CD8	blood	stim	Nav	CD8_Nav
8320	EOMES	RNA_253_CD8_N	1.629	CD8_Nav_blood_unstim	CD8	blood	unstim	Nav	CD8_Nav
8320	EOMES	RNA_398_CD4_CMStim	0.379	CD4_CM_blood_stim	CD4	blood	stim	CM	CD4_CM
8320	EOMES	RNA_398_CD4_CM	0.452	CD4_CM_blood_unstim	CD4	blood	unstim	CM	CD4_CM
8320	EOMES	RNA_398_CD4_EMStim	3.202	CD4_EM_blood_stim	CD4	blood	stim	EM	CD4_EM
8320	EOMES	RNA_398_CD4_EM	7.614	CD4_EM_blood_unstim	CD4	blood	unstim	EM	CD4_EM
8320	EOMES	RNA_398_CD4_NStim	0.167	CD4_Nav_blood_stim	CD4	blood	stim	Nav	CD4_Nav
8320	EOMES	RNA_398_CD4_N	0.297	CD4_Nav_blood_unstim	CD4	blood	unstim	Nav	CD4_Nav
8320	EOMES	RNA_398_CD8_CMStim	12.18	CD8_CM_blood_stim	CD8	blood	stim	CM	CD8_CM
8320	EOMES	RNA_398_CD8_CM	17.166	CD8_CM_blood_unstim	CD8	blood	unstim	CM	CD8_CM
8320	EOMES	RNA_398_CD8_EMStim	27.133	CD8_EM_blood_stim	CD8	blood	stim	EM	CD8_EM
8320	EOMES	RNA_398_CD8_EM	39.687	CD8_EM_blood_unstim	CD8	blood	unstim	EM	CD8_EM
8320	EOMES	RNA_398_CD8_NStim	4.555	CD8_Nav_blood_stim	CD8	blood	stim	Nav	CD8_Nav
8320	EOMES	RNA_398_CD8_N	2.31	CD8_Nav_blood_unstim	CD8	blood	unstim	Nav	CD8_Nav
8320	EOMES	RNA_480_CD4_CMStim	0.918	CD4_CM_blood_stim	CD4	blood	stim	CM	CD4_CM
8320	EOMES	RNA_480_CD4_CM	0.232	CD4_CM_blood_unstim	CD4	blood	unstim	CM	CD4_CM
8320	EOMES	RNA_480_CD4_EMStim	2.913	CD4_EM_blood_stim	CD4	blood	stim	EM	CD4_EM
8320	EOMES	RNA_480_CD4_EM	4.6	CD4_EM_blood_unstim	CD4	blood	unstim	EM	CD4_EM
8320	EOMES	RNA_480_CD4_NStim	0.189	CD4_Nav_blood_stim	CD4	blood	stim	Nav	CD4_Nav
8320	EOMES	RNA_480_CD4_N	0.225	CD4_Nav_blood_unstim	CD4	blood	unstim	Nav	CD4_Nav
8320	EOMES	RNA_480_CD8_CMStim	8.5	CD8_CM_blood_stim	CD8	blood	stim	CM	CD8_CM
8320	EOMES	RNA_480_CD8_CM	18.724	CD8_CM_blood_unstim	CD8	blood	unstim	CM	CD8_CM
8320	EOMES	RNA_480_CD8_EMStim	22.408	CD8_EM_blood_stim	CD8	blood	stim	EM	CD8_EM
8320	EOMES	RNA_480_CD8_EM	18.024	CD8_EM_blood_unstim	CD8	blood	unstim	EM	CD8_EM
8320	EOMES	RNA_480_CD8_NStim	0.651	CD8_Nav_blood_stim	CD8	blood	stim	Nav	CD8_Nav
8320	EOMES	RNA_480_CD8_N	1.68	CD8_Nav_blood_unstim	CD8	blood	unstim	Nav	CD8_Nav
9242	MSC	RNA_125_CD4_CMStim	1.182	CD4_CM_blood_stim	CD4	blood	stim	CM	CD4_CM
9242	MSC	RNA_125_CD4_CM	0	CD4_CM_blood_unstim	CD4	blood	unstim	CM	CD4_CM
9242	MSC	RNA_125_CD4_EMStim	0.71	CD4_EM_blood_stim	CD4	blood	stim	EM	CD4_EM
9242	MSC	RNA_125_CD4_EM	1.56	CD4_EM_blood_unstim	CD4	blood	unstim	EM	CD4_EM
9242	MSC	RNA_125_CD4_NStim	0	CD4_Nav_blood_stim	CD4	blood	stim	Nav	CD4_Nav
9242	MSC	RNA_125_CD4_N	0	CD4_Nav_blood_unstim	CD4	blood	unstim	Nav	CD4_Nav
9242	MSC	RNA_125_CD8_CMStim	1.823	CD8_CM_blood_stim	CD8	blood	stim	CM	CD8_CM
9242	MSC	RNA_125_CD8_CM	1.329	CD8_CM_blood_unstim	CD8	blood	unstim	CM	CD8_CM
9242	MSC	RNA_125_CD8_EMStim	11.903	CD8_EM_blood_stim	CD8	blood	stim	EM	CD8_EM
9242	MSC	RNA_125_CD8_EM	2.031	CD8_EM_blood_unstim	CD8	blood	unstim	EM	CD8_EM
9242	MSC	RNA_125_CD8_NStim	0.063	CD8_Nav_blood_stim	CD8	blood	stim	Nav	CD8_Nav
9242	MSC	RNA_125_CD8_N	0	CD8_Nav_blood_unstim	CD8	blood	unstim	Nav	CD8_Nav
9242	MSC	RNA_253_CD4_CMStim	3.105	CD4_CM_blood_stim	CD4	blood	stim	CM	CD4_CM
9242	MSC	RNA_253_CD4_CM	0.923	CD4_CM_blood_unstim	CD4	blood	unstim	CM	CD4_CM
9242	MSC	RNA_253_CD4_EMStim	3.305	CD4_EM_blood_stim	CD4	blood	stim	EM	CD4_EM
9242	MSC	RNA_253_CD4_EM	4.724	CD4_EM_blood_unstim	CD4	blood	unstim	EM	CD4_EM
9242	MSC	RNA_253_CD4_N	0	CD4_Nav_blood_unstim	CD4	blood	unstim	Nav	CD4_Nav
9242	MSC	RNA_253_CD4_NStim	0.333	CD4_Nav_blood_stim	CD4	blood	stim	Nav	CD4_Nav
9242	MSC	RNA_253_CD8_CMStim	4.54	CD8_CM_blood_stim	CD8	blood	stim	CM	CD8_CM
9242	MSC	RNA_253_CD8_CM	1.023	CD8_CM_blood_unstim	CD8	blood	unstim	CM	CD8_CM
9242	MSC	RNA_253_CD8_EMStim	8.153	CD8_EM_blood_stim	CD8	blood	stim	EM	CD8_EM
9242	MSC	RNA_253_CD8_EM	5.168	CD8_EM_blood_unstim	CD8	blood	unstim	EM	CD8_EM
9242	MSC	RNA_253_CD8_NStim	0.457	CD8_Nav_blood_stim	CD8	blood	stim	Nav	CD8_Nav
9242	MSC	RNA_253_CD8_N	0	CD8_Nav_blood_unstim	CD8	blood	unstim	Nav	CD8_Nav
9242	MSC	RNA_398_CD4_CMStim	4.776	CD4_CM_blood_stim	CD4	blood	stim	CM	CD4_CM
9242	MSC	RNA_398_CD4_CM	1.327	CD4_CM_blood_unstim	CD4	blood	unstim	CM	CD4_CM
9242	MSC	RNA_398_CD4_EMStim	5.885	CD4_EM_blood_stim	CD4	blood	stim	EM	CD4_EM
9242	MSC	RNA_398_CD4_EM	2.275	CD4_EM_blood_unstim	CD4	blood	unstim	EM	CD4_EM
9242	MSC	RNA_398_CD4_NStim	0.751	CD4_Nav_blood_stim	CD4	blood	stim	Nav	CD4_Nav
9242	MSC	RNA_398_CD4_N	0	CD4_Nav_blood_unstim	CD4	blood	unstim	Nav	CD4_Nav
9242	MSC	RNA_398_CD8_CMStim	13.855	CD8_CM_blood_stim	CD8	blood	stim	CM	CD8_CM
9242	MSC	RNA_398_CD8_CM	2.054	CD8_CM_blood_unstim	CD8	blood	unstim	CM	CD8_CM
9242	MSC	RNA_398_CD8_EMStim	25.976	CD8_EM_blood_stim	CD8	blood	stim	EM	CD8_EM
9242	MSC	RNA_398_CD8_EM	4.353	CD8_EM_blood_unstim	CD8	blood	unstim	EM	CD8_EM
9242	MSC	RNA_398_CD8_NStim	3.044	CD8_Nav_blood_stim	CD8	blood	stim	Nav	CD8_Nav
9242	MSC	RNA_398_CD8_N	0	CD8_Nav_blood_unstim	CD8	blood	unstim	Nav	CD8_Nav
9242	MSC	RNA_480_CD4_CMStim	1.529	CD4_CM_blood_stim	CD4	blood	stim	CM	CD4_CM
9242	MSC	RNA_480_CD4_CM	0.696	CD4_CM_blood_unstim	CD4	blood	unstim	CM	CD4_CM
9242	MSC	RNA_480_CD4_EMStim	1.725	CD4_EM_blood_stim	CD4	blood	stim	EM	CD4_EM
9242	MSC	RNA_480_CD4_EM	3.053	CD4_EM_blood_unstim	CD4	blood	unstim	EM	CD4_EM
9242	MSC	RNA_480_CD4_NStim	0.444	CD4_Nav_blood_stim	CD4	blood	stim	Nav	CD4_Nav
9242	MSC	RNA_480_CD4_N	0	CD4_Nav_blood_unstim	CD4	blood	unstim	Nav	CD4_Nav
9242	MSC	RNA_480_CD8_CMStim	3.288	CD8_CM_blood_stim	CD8	blood	stim	CM	CD8_CM
9242	MSC	RNA_480_CD8_CM	4.03	CD8_CM_blood_unstim	CD8	blood	unstim	CM	CD8_CM
9242	MSC	RNA_480_CD8_EMStim	7.806	CD8_EM_blood_stim	CD8	blood	stim	EM	CD8_EM
9242	MSC	RNA_480_CD8_EM	2.994	CD8_EM_blood_unstim	CD8	blood	unstim	EM	CD8_EM
9242	MSC	RNA_480_CD8_NStim	0.035	CD8_Nav_blood_stim	CD8	blood	stim	Nav	CD8_Nav
9242	MSC	RNA_480_CD8_N	0	CD8_Nav_blood_unstim	CD8	blood	unstim	Nav	CD8_Nav

## Sheet: Figs 8 d and e
CD4_EM_blood_unstim.v.CD4_Nav_blood_unstim.logFC	CD4_EM_blood_stim.v.CD4_Nav_blood_stim.logFC	PrimeState	IndState
-0.358	2.701	FALSE	FALSE
-1.633	-3.634	FALSE	TRUE
0.776	0.392	TRUE	TRUE
-3.187	-0.763	FALSE	FALSE
-1.651	-2.507	FALSE	FALSE
5.296	2.192	TRUE	TRUE
-1.777	-0.508	FALSE	FALSE
-0.872	1.381	TRUE	TRUE
1.088	-0.078	TRUE	TRUE
-1.029	0.276	FALSE	FALSE
3.801	-2.638	FALSE	FALSE
-0.883	-0.009	FALSE	FALSE
3.559	0.498	FALSE	FALSE
-1.2	-0.031	FALSE	FALSE
2.003	1.22	FALSE	FALSE
2.972	0.587	TRUE	TRUE
-1.076	0.035	FALSE	FALSE
-2.391	-2.537	FALSE	FALSE
0.858	1.3	FALSE	FALSE
1.028	0.187	TRUE	TRUE
0.675	-7.37	TRUE	TRUE
1.96	-0.534	TRUE	TRUE
0.179	2.322	TRUE	TRUE
-3.873	1.066	FALSE	FALSE
2.184	0.164	FALSE	TRUE
0.306	0.789	TRUE	TRUE
-0.857	-0.643	FALSE	FALSE
-1.777	-0.049	FALSE	FALSE
-1.908	0.76	FALSE	FALSE
-1.68	1.046	FALSE	TRUE
-1.259	0.066	FALSE	TRUE
-4.346	2.106	FALSE	FALSE
1.003	-0.142	FALSE	FALSE
0.787	0.839	TRUE	TRUE
-1.794	-0.613	FALSE	FALSE
1.047	-0.178	FALSE	FALSE
-1.506	0.027	FALSE	FALSE
0.778	0.231	TRUE	TRUE
0.881	0.128	FALSE	FALSE
0.264	3.258	TRUE	TRUE
-1.103	0.689	TRUE	TRUE
0.76	1.765	TRUE	TRUE
0.848	2.869	TRUE	TRUE
0.635	0.138	FALSE	TRUE
0.603	0.03	FALSE	FALSE
1.111	0.158	FALSE	FALSE
0.441	0.257	TRUE	TRUE
0.882	0.116	TRUE	TRUE
-0.211	1.825	TRUE	TRUE
1.714	-0.541	FALSE	FALSE
1.738	0.926	TRUE	TRUE
0.554	0.177	TRUE	TRUE
0.598	0.149	FALSE	FALSE
1.081	0.229	FALSE	TRUE
1.344	0.296	FALSE	FALSE
1.261	1.47	TRUE	TRUE
0.591	0.201	FALSE	FALSE
-0.825	0.105	FALSE	TRUE
0.444	0.671	TRUE	TRUE
0.815	1.041	TRUE	TRUE
0.784	-0.37	FALSE	TRUE
-0.212	-1.698	FALSE	TRUE
0.143	1.719	FALSE	TRUE
-0.656	4.302	FALSE	FALSE
-0.432	2.194	FALSE	FALSE
-1.125	0.15	TRUE	TRUE
-1.22	-0.374	TRUE	TRUE
-0.807	0.287	FALSE	FALSE
-0.817	4.677	FALSE	TRUE
-1.623	0.405	FALSE	TRUE
-1.178	-0.131	FALSE	TRUE
-1.176	0.718	FALSE	TRUE
0.657	2.833	TRUE	TRUE
-1.121	-0.142	FALSE	FALSE
-2.503	1.018	FALSE	TRUE
-1.681	-2.29	FALSE	TRUE
0.579	-0.222	FALSE	FALSE
0.221	-2.157	TRUE	TRUE
1.497	-0.889	FALSE	FALSE
0.617	0.147	TRUE	TRUE
2.044	1.281	TRUE	TRUE
2.651	-0.019	TRUE	TRUE
0.972	0.241	FALSE	TRUE
0.753	3.504	TRUE	TRUE
-0.688	-0.02	FALSE	TRUE
2.391	-1.062	TRUE	TRUE
2.076	0.543	TRUE	TRUE
1.468	-0.007	FALSE	FALSE
4.438	3.264	TRUE	TRUE
-1.891	-0.061	FALSE	TRUE
0.743	0.014	FALSE	FALSE
0.915	0.024	FALSE	FALSE
3.976	3.184	FALSE	FALSE
0.67	0.24	TRUE	TRUE
0.501	-0.003	FALSE	TRUE
1.091	0.058	TRUE	TRUE
0.755	-0.869	FALSE	FALSE
0.659	2.017	FALSE	TRUE
1.568	-0.084	FALSE	FALSE
0.862	0.5	TRUE	TRUE
0.806	-0.034	FALSE	FALSE
-0.049	1.523	TRUE	TRUE
3.452	-0.008	TRUE	TRUE
0.778	0.116	FALSE	FALSE
0.613	-0.178	FALSE	FALSE
0.456	-0.074	FALSE	FALSE
-0.867	-0.207	FALSE	TRUE
-0.507	-0.167	FALSE	TRUE
-0.672	2.911	FALSE	TRUE
-1.481	0.91	FALSE	TRUE
0.689	0.049	FALSE	TRUE
0.613	0.111	FALSE	FALSE
0.486	0.008	FALSE	FALSE
0.724	0.507	FALSE	TRUE
0.068	1.66	FALSE	TRUE
2.829	0.312	TRUE	TRUE
0.781	0.06	FALSE	FALSE
0.85	-0.023	FALSE	FALSE
-1.682	-0.845	FALSE	FALSE
-1.533	0.008	TRUE	TRUE
1.742	0.088	TRUE	TRUE
0.466	0.035	TRUE	TRUE
0.671	0.211	FALSE	FALSE
0.769	0.106	TRUE	TRUE
1.454	0.085	FALSE	FALSE
1.295	1.005	FALSE	TRUE
0.182	2.878	TRUE	TRUE
-1.347	0.198	FALSE	FALSE
0.816	0.19	FALSE	FALSE
-4.233	-1.135	FALSE	FALSE
0.757	-0.033	FALSE	FALSE
3.907	0.903	TRUE	TRUE
1.39	0.842	TRUE	TRUE
0.55	0.131	FALSE	TRUE
1.371	1.348	FALSE	FALSE
0.371	0.946	TRUE	TRUE
2.869	1.251	TRUE	TRUE
0.543	0.061	FALSE	FALSE
-0.398	-1.693	FALSE	FALSE
0.882	0.567	FALSE	FALSE
7.075	2.715	TRUE	TRUE
1.214	1.301	TRUE	TRUE
0.535	0.237	FALSE	FALSE
1.077	0.175	FALSE	FALSE
-0.15	1.893	TRUE	TRUE
-0.819	0.129	FALSE	FALSE
2.737	1.423	TRUE	TRUE
0.715	-0.025	FALSE	FALSE
-0.507	-0.994	FALSE	TRUE
0.832	0.277	FALSE	TRUE
1.158	0.744	TRUE	TRUE
0.078	0.598	FALSE	TRUE
1.268	0.122	FALSE	TRUE
0.569	-0.031	TRUE	TRUE
-0.546	-0.383	FALSE	FALSE
2.674	2.577	TRUE	TRUE
1.071	1.105	TRUE	TRUE
-0.65	-0.017	FALSE	FALSE
0.851	-0.253	FALSE	TRUE
1.895	3.144	TRUE	TRUE
-0.634	-0.381	FALSE	TRUE
-0.742	-0.31	FALSE	FALSE
0.675	1.165	FALSE	TRUE
0.644	-0.226	FALSE	FALSE
0.323	-3.572	FALSE	FALSE
-1.404	-0.794	TRUE	TRUE
-0.1	2.147	FALSE	FALSE
0.675	0.156	FALSE	FALSE
1.455	0.009	TRUE	TRUE
-0.373	1.499	TRUE	TRUE
2.536	0.558	FALSE	TRUE
-2.28	-0.34	FALSE	TRUE
0.737	-0.24	FALSE	TRUE
0.743	0.191	TRUE	TRUE
-0.696	0.014	FALSE	TRUE
1.327	0.065	FALSE	FALSE
1.243	0.138	TRUE	TRUE
0.621	0.027	FALSE	FALSE
0.574	0.127	TRUE	TRUE
1.46	0.138	TRUE	TRUE
0.552	-0.043	FALSE	TRUE
1.205	0.034	FALSE	FALSE
0.69	-0.256	FALSE	FALSE
1.496	0.469	FALSE	TRUE
1.166	0.554	TRUE	TRUE
1.108	1.434	TRUE	TRUE
0.863	0.125	FALSE	FALSE
1.256	2.172	FALSE	FALSE
0.623	0.08	FALSE	TRUE
4.182	-0.46	FALSE	FALSE
0.8	0.452	FALSE	TRUE
2.282	1.576	FALSE	FALSE
-1.649	-0.398	TRUE	TRUE
0.884	2.034	TRUE	TRUE
0.531	-0.07	FALSE	FALSE
0.781	-0.205	FALSE	FALSE
0.973	1.522	FALSE	TRUE
-0.415	-0.111	FALSE	TRUE
2.885	1.553	TRUE	TRUE
-1.343	-0.366	FALSE	FALSE
0.893	0.09	FALSE	FALSE
0.971	0.093	FALSE	FALSE
0.121	-0.635	FALSE	TRUE
-1.341	0.073	FALSE	TRUE
1.392	0.426	TRUE	TRUE
1.631	1.508	TRUE	TRUE
0.647	0.738	FALSE	TRUE
0.384	2.802	TRUE	TRUE
0.879	-0.017	TRUE	TRUE
4.312	-0.058	FALSE	FALSE
0.717	0.273	FALSE	FALSE
2.032	-0.024	TRUE	TRUE
0.716	0.013	FALSE	FALSE
0.809	0.339	TRUE	TRUE
2.133	0.041	FALSE	FALSE
-0.953	10.733	TRUE	TRUE
-0.805	-0.023	FALSE	TRUE
1.515	1.228	FALSE	TRUE
0.772	-0.007	FALSE	FALSE
2.355	-0.17	FALSE	FALSE
1.955	1.042	FALSE	FALSE
0.653	0.067	TRUE	TRUE
0.612	0.114	FALSE	FALSE
0.823	0.112	FALSE	FALSE
0.652	-0.059	FALSE	FALSE
0.76	-0.067	TRUE	TRUE
1.578	-0.019	TRUE	TRUE
-0.05	-2.556	TRUE	TRUE
0.534	-0.007	FALSE	TRUE
0.828	0.383	FALSE	TRUE
-1.071	-1.514	FALSE	FALSE
0.461	0.964	TRUE	TRUE
2.172	0.062	TRUE	TRUE
0.817	2.187	TRUE	TRUE
-1.732	-1.639	FALSE	TRUE
-0.471	0.206	FALSE	FALSE
0.597	-0.016	FALSE	TRUE
-0.118	3.48	TRUE	TRUE
1.491	0.47	FALSE	TRUE
2.22	2.001	TRUE	TRUE
1.369	0.745	TRUE	TRUE
0.609	-0.075	FALSE	TRUE
0.742	0.166	FALSE	FALSE
-0.118	3.429	TRUE	TRUE
0.719	-0.188	FALSE	FALSE
0.78	-0.332	FALSE	FALSE
1.405	0.39	TRUE	TRUE
1.936	-0.155	FALSE	TRUE
-1.176	-0.542	FALSE	TRUE
3.771	0.64	TRUE	TRUE
0.669	-0.034	FALSE	TRUE
0.649	0.079	FALSE	FALSE
1.178	0.356	TRUE	TRUE
-1.039	-0.917	FALSE	FALSE
0.53	-0.081	FALSE	FALSE
1.162	0.181	FALSE	FALSE
0.715	-0.074	FALSE	FALSE
-0.959	-0.063	FALSE	FALSE
0.725	0.398	TRUE	TRUE
1.271	2.05	TRUE	TRUE
1.292	-0.098	FALSE	FALSE
-0.779	1.767	TRUE	TRUE
-0.947	-2.568	FALSE	TRUE
2.493	0.238	TRUE	FALSE
2.089	0.225	TRUE	TRUE
-0.891	0.131	FALSE	TRUE
-0.093	0.731	FALSE	FALSE
0.737	0.718	FALSE	FALSE
1.847	-0.746	FALSE	TRUE
-0.706	0.121	FALSE	TRUE
0.003	3.508	FALSE	FALSE
0.452	0.055	FALSE	TRUE
0.79	0.077	TRUE	TRUE
-0.845	4.143	TRUE	TRUE
1.028	3.858	TRUE	TRUE
4.35	1.694	TRUE	TRUE
4.527	3.183	TRUE	FALSE
3.666	4.179	TRUE	TRUE
-1.837	-1.57	FALSE	TRUE
1.083	0.949	TRUE	TRUE
1.23	4.438	TRUE	TRUE
-0.467	1.308	FALSE	FALSE
-1.996	0.379	FALSE	FALSE
0.7	0.188	FALSE	FALSE
3.997	0.352	FALSE	FALSE
0.442	0.94	TRUE	TRUE
0.946	0.196	FALSE	FALSE
2.127	0.821	TRUE	TRUE
1.727	-0.014	FALSE	FALSE
0.824	0.473	TRUE	TRUE
-0.752	-0.147	FALSE	TRUE
-2.478	-1.041	FALSE	TRUE
-1.621	-2.268	FALSE	FALSE
0.633	1.262	TRUE	TRUE
1.087	-0.002	FALSE	FALSE
0.972	0.142	FALSE	FALSE
2.57	2.123	TRUE	TRUE
-0.659	-1.779	TRUE	TRUE
0.252	4.516	FALSE	FALSE
0.618	0.203	FALSE	FALSE
-1.4	-0.553	FALSE	TRUE
-0.304	-1.45	FALSE	TRUE
-0.719	-0.086	FALSE	FALSE
-0.132	1.681	FALSE	TRUE
-0.917	-0.824	FALSE	TRUE
1.686	1.74	TRUE	TRUE
1.672	1.517	TRUE	TRUE
0.883	0.731	TRUE	TRUE
-0.557	0.086	FALSE	TRUE
0.623	0.014	FALSE	TRUE
0.802	1.148	TRUE	TRUE
1.781	1.988	FALSE	FALSE
1.77	0.472	TRUE	TRUE
1.769	1.16	TRUE	TRUE
-0.242	3.242	FALSE	TRUE
0.403	0.985	FALSE	TRUE
1.026	2.621	FALSE	FALSE
0.88	0.324	FALSE	TRUE
0.812	-0.053	FALSE	FALSE
-0.036	5.36	TRUE	TRUE
0.593	-0.122	FALSE	FALSE
0.729	0.023	TRUE	TRUE
-0.244	-0.635	FALSE	FALSE
-0.283	-0.87	FALSE	TRUE
-0.531	-2.004	FALSE	TRUE
0.532	0.064	TRUE	TRUE
-0.741	-0.23	FALSE	FALSE
1.166	0.485	TRUE	TRUE
1.448	0.992	FALSE	FALSE
1.366	0.585	TRUE	TRUE
0.566	0.39	TRUE	TRUE
0.621	1.319	FALSE	FALSE
0.629	0.029	FALSE	FALSE
-3.723	-1.873	FALSE	FALSE
2.687	0.502	TRUE	TRUE
1.035	-4.272	FALSE	TRUE
2.175	1.349	TRUE	TRUE
0.518	0.031	FALSE	TRUE
-0.591	-0.558	FALSE	TRUE
3.014	1.739	FALSE	TRUE
0.848	2.062	TRUE	TRUE
-0.434	-3.238	FALSE	TRUE
3.565	-0.643	FALSE	FALSE
1.03	-1.932	FALSE	TRUE
2.04	-0.253	FALSE	FALSE
0.64	0.555	TRUE	TRUE
-0.474	3.504	FALSE	TRUE
-0.953	0.149	FALSE	FALSE
-0.579	-0.202	FALSE	FALSE
0.803	-0.333	FALSE	TRUE
1.727	1.006	FALSE	TRUE
1.036	-0.162	TRUE	TRUE
0.85	0.26	FALSE	FALSE
-0.792	0.268	FALSE	TRUE
1.142	0.032	TRUE	TRUE
-0.057	2.229	TRUE	TRUE
0.707	0.026	FALSE	FALSE
0.695	0.026	FALSE	TRUE
-0.726	-0.128	FALSE	FALSE
-1.332	-0.366	FALSE	FALSE
-0.709	-0.129	FALSE	FALSE
1.577	1.344	TRUE	TRUE
0.972	0.341	FALSE	TRUE
1.559	0.715	FALSE	FALSE
1.109	2.351	TRUE	TRUE
0.582	1.152	FALSE	FALSE
1.761	0.197	TRUE	TRUE
1.441	2.001	TRUE	TRUE
-3.199	-0.243	FALSE	FALSE
0.506	0.715	FALSE	FALSE
-0.975	-0.168	FALSE	FALSE
0.613	-0.14	FALSE	TRUE
3.169	0.219	TRUE	TRUE
0.923	0.555	TRUE	TRUE
-1.23	-0.862	FALSE	TRUE
0.102	0.734	FALSE	TRUE
0.486	2.183	FALSE	TRUE
0.817	-0.063	FALSE	TRUE
-0.648	-0.328	FALSE	TRUE
2.68	2.959	TRUE	FALSE
-1.408	2.338	FALSE	TRUE
-0.816	-0.113	FALSE	TRUE
1.409	-0.484	TRUE	TRUE
0.442	1.699	FALSE	FALSE
1.155	1.623	TRUE	TRUE
3.234	3.552	TRUE	FALSE
3.563	2.33	FALSE	TRUE
0.959	0.198	FALSE	FALSE
-0.389	-4.234	FALSE	TRUE
0.034	2.047	TRUE	TRUE
4.535	0.901	TRUE	TRUE
-0.693	-0.14	FALSE	TRUE
1.771	-0.071	TRUE	TRUE
-1.858	-0.554	FALSE	TRUE
-0.028	1.643	FALSE	TRUE
-0.588	-0.329	TRUE	TRUE
-0.192	4.359	FALSE	FALSE
-0.694	0.008	FALSE	TRUE
-0.873	-0.303	FALSE	FALSE
1.539	1.279	FALSE	TRUE
-0.682	-0.553	FALSE	TRUE
0.319	0.782	TRUE	TRUE
0.979	0.016	FALSE	FALSE
-1.957	-1.521	FALSE	FALSE
-2.015	0.292	FALSE	FALSE
-1.104	-0.433	FALSE	FALSE
1.71	-0.255	FALSE	FALSE
-0.863	-0.32	FALSE	FALSE
3.335	1.463	FALSE	FALSE
-2.537	-2.286	FALSE	FALSE
-0.615	2.296	FALSE	TRUE
1.799	3.924	TRUE	TRUE
-2.382	-2.075	FALSE	TRUE
1.599	1.604	FALSE	FALSE
4.172	1.587	TRUE	TRUE
-0.058	-0.521	FALSE	TRUE
-0.781	-1.983	FALSE	TRUE
1.121	0.097	TRUE	TRUE
-0.947	0.117	FALSE	FALSE
2.931	4.796	TRUE	TRUE
0.771	-0.077	TRUE	TRUE
1.72	0.335	TRUE	FALSE
1.611	-0.126	FALSE	FALSE
-0.654	2.509	FALSE	FALSE
1.033	0.301	FALSE	FALSE
-0.657	-0.376	FALSE	FALSE
0.808	0.255	FALSE	FALSE
0.682	-0.116	FALSE	FALSE
0.73	-0.099	FALSE	FALSE
1.707	0.588	FALSE	FALSE
1.485	0.826	FALSE	FALSE
1.227	0.182	FALSE	FALSE
0.975	0.291	FALSE	FALSE
-0.625	-0.554	TRUE	TRUE
1.317	0.077	FALSE	TRUE
0.895	0.228	TRUE	TRUE
-2.033	-0.241	FALSE	FALSE
-0.058	0.927	TRUE	TRUE
0.126	1.777	FALSE	FALSE
1.491	0.407	FALSE	TRUE
1.44	-0.936	TRUE	TRUE
4.727	0.705	TRUE	TRUE
2.74	0.836	TRUE	TRUE
1.568	0.066	TRUE	TRUE
0.779	0.03	FALSE	TRUE
1.71	-0.147	TRUE	TRUE
2.054	-0.558	TRUE	FALSE
2.013	1.075	FALSE	FALSE
0.736	0.821	FALSE	FALSE
1.99	-1.198	FALSE	FALSE
1.406	0.474	FALSE	FALSE
2.405	-1.05	TRUE	TRUE
1.151	0.626	TRUE	TRUE
1.138	-2.379	TRUE	TRUE
1.164	-0.355	TRUE	TRUE
1.528	0.615	TRUE	TRUE
-0.805	0.056	TRUE	TRUE
1.294	-0.308	FALSE	FALSE
-0.416	1.333	TRUE	TRUE
4.625	2.864	TRUE	TRUE
0.62	-0.03	TRUE	TRUE
-3.217	-1.724	FALSE	FALSE
-1.831	0.836	FALSE	TRUE
-0.844	-0.106	FALSE	FALSE
2.061	1.014	FALSE	FALSE
0.827	1.011	FALSE	FALSE
0.758	0.553	TRUE	TRUE
-2.24	0.063	TRUE	TRUE
-0.883	-0.25	FALSE	FALSE
-1.912	-0.383	FALSE	FALSE
-1.252	-0.048	TRUE	TRUE
-0.771	-1.08	FALSE	TRUE
-0.333	2.481	FALSE	TRUE
-0.894	0.095	FALSE	TRUE
0.84	0.033	FALSE	FALSE
1.048	0.054	FALSE	TRUE
3.905	3.421	TRUE	TRUE
0.879	-0.336	FALSE	FALSE
0.125	0.84	TRUE	TRUE
0.329	1.572	FALSE	FALSE
1.467	-0.306	FALSE	FALSE
-0.624	-0.089	FALSE	TRUE
1.624	0.138	FALSE	FALSE
-0.777	-0.549	FALSE	FALSE
-0.527	3.522	TRUE	TRUE
1.395	0.392	FALSE	FALSE
2.875	0.274	TRUE	FALSE
-1.363	-1.323	FALSE	FALSE
0.864	2.022	TRUE	TRUE
-0.584	4.268	FALSE	TRUE
-1.075	-0.789	FALSE	FALSE
-1.43	-0.56	FALSE	FALSE
-0.77	-0.181	FALSE	FALSE
0.769	0.344	TRUE	TRUE
2.411	0.967	TRUE	TRUE
1.028	-0.029	FALSE	FALSE
0.532	-0.147	FALSE	FALSE
0.664	2.949	FALSE	TRUE
0.557	1.295	FALSE	TRUE
2.208	4.352	TRUE	TRUE
1.448	0.141	TRUE	TRUE
1.422	-0.046	TRUE	TRUE
-0.196	0.597	FALSE	TRUE
0.864	0.02	FALSE	FALSE
1.065	0.142	TRUE	TRUE
0.134	-2.099	FALSE	TRUE
-1.42	-0.527	FALSE	FALSE
2.436	1.67	TRUE	TRUE
0.984	0.196	FALSE	TRUE
1.745	3.347	TRUE	TRUE
0.737	0.598	FALSE	TRUE
-0.737	-0.1	FALSE	FALSE
-1.005	3.633	FALSE	FALSE
0.977	-0.014	TRUE	TRUE
-1.913	-0.813	FALSE	FALSE
0.679	0.035	FALSE	FALSE
1.105	-0.055	FALSE	FALSE
-2.142	-0.86	TRUE	TRUE
-0.696	-2.61	FALSE	FALSE
0.609	0.108	TRUE	TRUE
0.832	0.534	TRUE	TRUE
1.484	1.536	TRUE	TRUE
1.803	2.295	FALSE	FALSE
2.867	1.287	TRUE	TRUE
-0.885	-0.071	FALSE	FALSE
0.844	0.315	TRUE	TRUE
-0.732	-0.122	FALSE	TRUE
1.523	2.102	TRUE	TRUE
1.464	2.217	TRUE	TRUE
0.878	-0.327	TRUE	TRUE
-0.756	-0.093	FALSE	FALSE
0.297	4.458	FALSE	FALSE
0.471	0.093	FALSE	TRUE
0.774	0.375	FALSE	FALSE
-1.65	0.372	FALSE	FALSE
0.476	-0.044	TRUE	TRUE
0.145	1.646	TRUE	TRUE
0.98	0.549	FALSE	TRUE
-0.787	0.072	FALSE	TRUE
-0.973	-0.054	FALSE	TRUE
0.418	0.379	TRUE	TRUE
0.307	0.914	TRUE	TRUE
0.165	0.896	TRUE	TRUE
0.736	0.135	TRUE	TRUE
1.577	0.469	TRUE	FALSE
-0.645	-0.013	FALSE	FALSE
0.207	1.776	TRUE	TRUE
4.073	-1.304	FALSE	FALSE
0.644	0.394	FALSE	TRUE
1.517	-0.164	FALSE	FALSE
-0.657	-2.281	FALSE	TRUE
-2.576	-1.187	FALSE	TRUE
1.251	-0.047	TRUE	TRUE
1.132	0.327	TRUE	TRUE
1.338	0.136	FALSE	FALSE
0.737	0.243	TRUE	FALSE
-0.739	-0.343	FALSE	TRUE
2.181	0.849	TRUE	TRUE
1.045	-0.105	TRUE	TRUE
2.831	1.315	FALSE	FALSE
1.458	-0.176	TRUE	FALSE
2.035	0.104	FALSE	TRUE
1.034	0.614	TRUE	TRUE
0.906	0.78	FALSE	TRUE
0.526	1.471	TRUE	TRUE
-0.61	-0.561	TRUE	TRUE
0.149	0.743	TRUE	TRUE
-1.056	-0.922	FALSE	TRUE
0.595	0.057	FALSE	TRUE
-0.999	-1.103	FALSE	FALSE
0.622	3.553	TRUE	TRUE
0.137	1.136	TRUE	TRUE
0.915	0.514	TRUE	TRUE
0.568	-0.194	FALSE	TRUE
1.378	-0.183	TRUE	TRUE
0.636	0.506	FALSE	FALSE
-0.432	-0.16	FALSE	FALSE
1.463	-0.133	TRUE	TRUE
-0.897	-1.681	FALSE	FALSE
0.44	0.194	FALSE	FALSE
0.841	0.102	FALSE	FALSE
-0.598	-0.562	FALSE	TRUE
1.21	0.254	FALSE	FALSE
0.523	0.398	TRUE	TRUE
5.295	1.012	TRUE	TRUE
0.768	-0.217	TRUE	TRUE
1.91	0.487	TRUE	TRUE
-0.102	-0.76	TRUE	TRUE
3.671	-0.234	TRUE	TRUE
-0.585	-2.128	FALSE	FALSE
0.856	0.292	FALSE	FALSE
1.574	0.119	FALSE	FALSE
-0.237	-0.709	FALSE	TRUE
-0.629	-0.284	FALSE	FALSE
-0.779	-0.351	FALSE	TRUE
0.64	0.121	FALSE	FALSE
0.093	1.401	FALSE	TRUE
0.78	1.18	TRUE	FALSE
0.667	0.538	FALSE	TRUE
0.865	0	FALSE	FALSE
0.801	1.549	FALSE	FALSE
1.784	0.75	TRUE	TRUE
0.764	0.344	FALSE	FALSE
0.659	-0.056	TRUE	TRUE
0.733	0.231	FALSE	TRUE
1.797	0.86	FALSE	TRUE
7.189	2.756	FALSE	FALSE
0.916	-0.154	FALSE	TRUE
0.774	1.474	TRUE	TRUE
-1.197	-0.481	TRUE	TRUE
-1.273	0.185	FALSE	FALSE
-0.828	-0.584	FALSE	FALSE
1.306	0.827	TRUE	TRUE
-0.091	-2.168	FALSE	TRUE
3.094	1.292	FALSE	TRUE
-0.569	1.044	FALSE	TRUE
2.899	-0.056	TRUE	TRUE
1.042	0.061	FALSE	FALSE
2.469	0.715	FALSE	FALSE
-1.133	-0.152	FALSE	TRUE
1.191	0.275	TRUE	TRUE
0.707	0.329	TRUE	TRUE
0.973	0.035	FALSE	FALSE
-0.037	-3.571	FALSE	TRUE
0.596	0.005	FALSE	FALSE
2.566	0.502	TRUE	TRUE
0.52	0.081	FALSE	FALSE
1.202	-0.032	FALSE	FALSE
0.705	0.36	FALSE	FALSE
-0.687	0.246	TRUE	TRUE
1.025	0.424	FALSE	FALSE
1.132	0.513	TRUE	TRUE
0.643	-0.078	FALSE	FALSE
-0.572	-0.031	FALSE	FALSE
-0.57	-0.116	TRUE	TRUE
1.551	0.181	FALSE	FALSE
-1.183	0.912	FALSE	TRUE
3.357	2.283	TRUE	TRUE
0.306	1.705	TRUE	TRUE
-0.157	0.997	FALSE	TRUE
0.677	2.037	FALSE	TRUE
-0.859	-0.3	FALSE	TRUE
1.231	-0.087	TRUE	TRUE
1.433	0.366	TRUE	TRUE
0.61	0.085	FALSE	FALSE
0.774	0.095	FALSE	FALSE
0.712	0.455	FALSE	FALSE
0.829	0.847	TRUE	TRUE
5.863	5.276	TRUE	TRUE
1.217	0.331	TRUE	TRUE
-0.426	0.959	TRUE	TRUE
-0.786	-0.238	FALSE	TRUE
1.663	0.322	TRUE	TRUE
2.295	2.364	TRUE	TRUE
1.418	-0.133	FALSE	FALSE
0.238	1.157	FALSE	TRUE
-0.735	-0.661	FALSE	TRUE
0.685	0.255	FALSE	TRUE
-0.468	-0.291	FALSE	FALSE
-1.152	0.239	FALSE	FALSE
-1.012	-1.534	FALSE	TRUE
1.519	0.091	TRUE	TRUE
-0.775	-0.104	FALSE	TRUE
1.473	-0.091	FALSE	FALSE
0.894	-0.178	TRUE	TRUE
-0.095	0.481	FALSE	FALSE
0.673	0.335	TRUE	TRUE
-2.158	-1.954	FALSE	TRUE
0.46	1.441	TRUE	TRUE
0.556	-0.1	FALSE	FALSE
0.723	0.371	FALSE	FALSE
0.943	-0.166	FALSE	FALSE
-0.723	-0.433	FALSE	FALSE
0.911	0.713	TRUE	TRUE
0.848	-0.013	TRUE	TRUE
0.898	0.809	TRUE	TRUE
0.624	0.149	FALSE	FALSE
1.48	-0.135	TRUE	TRUE
1.144	1.974	TRUE	TRUE
-0.745	-0.592	FALSE	FALSE
-1.063	-0.572	FALSE	TRUE
0.138	3.386	TRUE	TRUE
0.492	0.326	FALSE	TRUE
0.854	0.185	TRUE	TRUE
0.679	4.624	FALSE	FALSE
2.423	4.49	FALSE	FALSE
0.425	-0.967	FALSE	TRUE
-0.56	-0.048	TRUE	TRUE
0.662	-0.001	TRUE	TRUE
-0.087	0.628	TRUE	TRUE
-0.144	1.104	TRUE	TRUE
2.59	0.343	FALSE	FALSE
0.633	0.042	FALSE	FALSE
0.826	-0.069	FALSE	FALSE
1.295	0.647	FALSE	FALSE
1.095	0.446	FALSE	TRUE
0.883	0.179	FALSE	FALSE
-1.589	-0.561	FALSE	FALSE
0.521	0.526	FALSE	TRUE
0.866	0.018	FALSE	FALSE
0	2.533	FALSE	TRUE
0.648	-0.205	TRUE	TRUE
1.38	1.062	FALSE	FALSE
0.951	-0.652	FALSE	FALSE
-2.499	-1.326	FALSE	FALSE
4.738	2.159	TRUE	TRUE
-1.629	-3.157	FALSE	TRUE
0.638	0.194	TRUE	TRUE
0.515	0.061	FALSE	FALSE
0.608	0.041	FALSE	TRUE
0.956	0.116	FALSE	FALSE
0.661	-0.066	FALSE	FALSE
0.646	-0.047	FALSE	FALSE
0.516	-0.142	FALSE	TRUE
1.539	2.105	FALSE	FALSE
3.148	-0.097	TRUE	TRUE
0.675	0.221	TRUE	TRUE
4.838	2.404	FALSE	FALSE
0.834	0.033	FALSE	FALSE
-0.706	0.135	FALSE	TRUE
5.13	0.049	TRUE	TRUE
-2.159	-0.526	FALSE	TRUE
0.107	1.846	TRUE	TRUE
-1.034	-0.197	FALSE	FALSE
-0.629	-0.22	TRUE	TRUE
2.538	2.602	TRUE	TRUE
0.591	0.214	TRUE	TRUE
-4.627	-1.402	FALSE	FALSE
2.711	0.496	TRUE	TRUE
-0.971	-0.531	FALSE	FALSE
1.249	-0.282	FALSE	TRUE
-1.413	0.076	TRUE	TRUE
6.346	1.676	TRUE	TRUE
-0.65	-0.191	FALSE	FALSE
-1.382	-0.506	FALSE	FALSE
-0.567	-0.328	FALSE	FALSE
3.214	0.531	FALSE	FALSE
3.499	0.656	TRUE	TRUE
2.325	3.856	TRUE	TRUE
0.546	1.117	FALSE	TRUE
3.029	1.075	FALSE	FALSE
1.165	1.39	TRUE	TRUE
0.985	0.124	TRUE	TRUE
-1.017	0.515	FALSE	TRUE
1.33	2.008	TRUE	TRUE
0.734	-0.272	FALSE	TRUE
0.49	3.922	TRUE	TRUE
-0.078	2.809	FALSE	FALSE
-1.616	0.597	FALSE	FALSE
2.737	2.023	TRUE	TRUE
0.843	-0.161	FALSE	FALSE
0.532	2.054	FALSE	TRUE
1.769	0.423	TRUE	TRUE
1.141	0.01	FALSE	FALSE
0.791	0.019	FALSE	FALSE
0.865	-0.012	FALSE	TRUE
0.852	0.055	FALSE	FALSE
-0.864	0.442	FALSE	TRUE
1.092	0.134	TRUE	TRUE
-0.649	-0.298	FALSE	FALSE
0.075	-0.505	FALSE	FALSE
0.792	0.227	TRUE	TRUE
1.188	0.013	FALSE	FALSE
1.277	0.364	TRUE	TRUE
-1.295	0.08	TRUE	TRUE
0.958	0.789	FALSE	FALSE
1.452	0.398	TRUE	TRUE
1.073	0.062	TRUE	TRUE
2.029	-0.625	FALSE	FALSE
0.627	-0.02	FALSE	FALSE
0.705	0.057	FALSE	FALSE
0.613	-0.416	TRUE	TRUE
-0.443	3.959	FALSE	TRUE
-1.229	-0.161	FALSE	FALSE
0.459	0.05	TRUE	TRUE
-1.974	-0.766	FALSE	FALSE
1.364	0.837	TRUE	TRUE
0.671	-0.118	FALSE	FALSE
1.739	0.811	TRUE	TRUE
0.531	1.478	TRUE	TRUE
0.561	0.014	FALSE	FALSE
0.576	0.16	FALSE	FALSE
1.388	0.55	TRUE	TRUE
-1.473	-1.57	FALSE	FALSE
1.012	0.153	TRUE	TRUE
0.575	0.195	TRUE	TRUE
1.011	0.43	TRUE	TRUE
0.793	0.17	FALSE	FALSE
0.464	1.268	TRUE	TRUE
1.916	0.411	FALSE	FALSE
0.596	0.131	FALSE	FALSE
0.946	0.563	FALSE	TRUE
0.357	1.435	TRUE	TRUE
0.694	0.63	TRUE	TRUE
0.746	1.755	FALSE	FALSE
5.687	0.536	TRUE	TRUE
0.573	-0.006	FALSE	TRUE
5.051	-0.028	TRUE	TRUE
4.454	3.566	FALSE	FALSE
3.295	-0.423	TRUE	TRUE
5.048	2.174	TRUE	TRUE
-1.684	0.375	FALSE	FALSE
0.959	0.207	FALSE	FALSE
1.791	1.684	TRUE	TRUE
0.685	-0.234	FALSE	FALSE
3.797	1.37	TRUE	TRUE
0.735	0.072	FALSE	TRUE
0.767	0.653	TRUE	TRUE
2.045	2.104	TRUE	FALSE
2.03	0.817	TRUE	TRUE
-1.773	-1.306	FALSE	TRUE
0.631	0.372	FALSE	TRUE
-1.102	-0.484	FALSE	TRUE
0.923	0.361	TRUE	TRUE
0.942	0.268	FALSE	FALSE
0.638	0.512	TRUE	TRUE
-0.158	0.928	TRUE	TRUE
1.056	0.039	FALSE	TRUE
2.057	0.639	FALSE	FALSE
1.775	0.651	FALSE	FALSE
4.026	0.331	FALSE	FALSE
3.284	0.093	TRUE	TRUE
4.02	0.971	FALSE	FALSE
4.332	0.512	FALSE	FALSE
0.901	-0.159	FALSE	TRUE
0.795	2.639	TRUE	TRUE
0.667	0.476	TRUE	TRUE
-1.18	0.124	FALSE	TRUE
-1.044	-0.339	FALSE	TRUE
-0.302	-1.177	TRUE	FALSE
0.489	-0.124	FALSE	FALSE
0.621	-0.12	TRUE	TRUE
-3.635	-1.664	FALSE	FALSE
-1.896	-1.18	TRUE	TRUE
-0.884	-0.098	FALSE	TRUE
1.673	2.565	TRUE	TRUE
0.693	0.031	FALSE	FALSE
1.028	1.646	TRUE	FALSE
-0.641	-0.341	FALSE	FALSE
-1.056	-0.429	FALSE	TRUE
-0.595	-0.203	FALSE	FALSE
2.627	2.235	FALSE	TRUE
-0.924	-0.346	FALSE	TRUE
2.778	0.342	FALSE	FALSE
0.788	-0.108	FALSE	TRUE
0.895	-0.034	FALSE	TRUE
1.891	-0.268	FALSE	FALSE
0.715	-0.205	TRUE	TRUE
1.309	-0.571	FALSE	FALSE
1.318	0.59	FALSE	FALSE
0.474	0.222	FALSE	FALSE
1.751	1.109	TRUE	TRUE
2.367	-0.807	TRUE	TRUE
-2.411	-1.866	TRUE	TRUE
0.676	-0.232	TRUE	FALSE
1.807	0.274	TRUE	TRUE
-0.475	3.299	FALSE	TRUE
0.309	1.377	TRUE	TRUE
1.257	1.086	TRUE	TRUE
2.728	0.527	FALSE	TRUE
-1.733	-0.449	FALSE	FALSE
0.747	-0.358	TRUE	TRUE
0.612	0.152	FALSE	FALSE
0.681	0.543	TRUE	TRUE
0.741	0.006	TRUE	TRUE
0.876	2.619	FALSE	FALSE
-1.876	-2.262	FALSE	FALSE
-0.759	0.816	FALSE	TRUE
2.085	2.662	TRUE	TRUE
-0.594	-1.889	FALSE	TRUE
-1.884	-1.333	FALSE	FALSE
2.107	-1.215	TRUE	TRUE
0.677	0.019	TRUE	TRUE
-0.696	-0.102	FALSE	FALSE
1.105	0.009	FALSE	TRUE
3.455	0.041	TRUE	TRUE
3.278	0.665	TRUE	FALSE
-0.274	7.14	TRUE	TRUE
1.776	0.542	TRUE	TRUE
3.104	1.201	TRUE	TRUE
2.267	1.057	TRUE	TRUE
0.718	0.646	FALSE	FALSE
-0.09	3.031	TRUE	TRUE
-0.969	0.273	FALSE	FALSE
-0.958	6.652	TRUE	FALSE
-0.548	-0.63	FALSE	TRUE
-0.767	6.218	FALSE	TRUE
0.163	1.621	FALSE	FALSE
-1.813	-0.084	FALSE	TRUE
0.398	1.466	TRUE	TRUE
1.866	6.05	FALSE	FALSE
2.127	-0.09	TRUE	TRUE
0.559	0.461	FALSE	TRUE
0.846	0.888	FALSE	FALSE
0.902	0.112	TRUE	TRUE
1.41	2.624	TRUE	TRUE
1.112	1.107	FALSE	FALSE
1.114	0.256	FALSE	TRUE
1.444	5.093	TRUE	TRUE
0.749	-0.215	TRUE	TRUE
0.616	-0.115	TRUE	TRUE
-0.822	-0.862	TRUE	TRUE
3.613	2.086	TRUE	TRUE
-0.087	1.713	FALSE	TRUE
0.97	0.331	TRUE	TRUE
0.728	0.859	TRUE	TRUE
1.949	0.064	TRUE	TRUE
-0.923	2.233	TRUE	TRUE
3.123	1.171	TRUE	TRUE
0.718	0.016	FALSE	FALSE
0.568	0.938	FALSE	TRUE
0.604	0.139	FALSE	FALSE
0.862	0.126	FALSE	TRUE
0.664	0.189	FALSE	TRUE
1.967	0.299	TRUE	TRUE
4.058	0.072	TRUE	TRUE
0.755	0.134	FALSE	FALSE
-0.756	-0.144	FALSE	FALSE
0.719	0.027	FALSE	TRUE
0.552	-0.065	TRUE	TRUE
1.018	0.351	FALSE	TRUE
-0.304	2.575	FALSE	TRUE
-0.522	-0.235	FALSE	TRUE
0.755	0.313	FALSE	FALSE
0.179	3.715	FALSE	TRUE
-0.896	-0.045	FALSE	FALSE
1	0.653	FALSE	TRUE
-1.007	-0.642	FALSE	FALSE
0.486	0.056	FALSE	TRUE
0.911	4.458	FALSE	FALSE
4.138	4.989	FALSE	FALSE
1.224	-0.159	FALSE	FALSE
0.803	-0.172	FALSE	FALSE
-0.807	-1.226	TRUE	TRUE
-0.64	-0.149	TRUE	TRUE
-3.442	5.514	FALSE	TRUE
-1.389	-0.815	FALSE	FALSE
0.655	-0.034	FALSE	FALSE
1.053	2.12	TRUE	TRUE
0.095	0.871	TRUE	TRUE
-1.234	-0.237	FALSE	FALSE
2.541	0.301	TRUE	TRUE
1.537	3.081	TRUE	TRUE
-1.001	3.442	TRUE	TRUE
0.308	2.178	TRUE	TRUE
-1.089	-0.595	TRUE	TRUE
1.399	-0.516	FALSE	TRUE
0.799	0.711	FALSE	TRUE
-1.717	-0.824	FALSE	FALSE
2.299	4.06	TRUE	TRUE
-0.686	1.116	FALSE	TRUE
2.435	0.965	FALSE	TRUE
-0.625	-0.234	FALSE	FALSE
1.539	1.334	FALSE	FALSE
-2.763	-0.658	FALSE	TRUE
2.162	0.558	TRUE	TRUE
-0.045	2.587	TRUE	FALSE
1.222	0.844	TRUE	TRUE
2.799	0.853	TRUE	TRUE
0.927	-0.108	FALSE	TRUE
-1.217	0.08	FALSE	FALSE
0.906	-0.093	TRUE	TRUE
0.732	-0.242	FALSE	FALSE
0.837	0.058	TRUE	FALSE
4.005	2.647	FALSE	FALSE
4.709	3.381	TRUE	TRUE
0.809	0.137	FALSE	FALSE
2.726	0.601	FALSE	TRUE
-0.531	-0.292	FALSE	FALSE
-1.088	-0.803	FALSE	TRUE
1.317	0.553	TRUE	TRUE
1.025	0.664	TRUE	TRUE
1.55	0.14	FALSE	FALSE
-0.272	-0.714	FALSE	TRUE
0.577	0.609	TRUE	TRUE
-0.571	2.366	TRUE	TRUE
7.059	0.064	TRUE	TRUE
-0.656	2.426	FALSE	TRUE
2.586	4.017	TRUE	TRUE
-0.716	-0.066	FALSE	FALSE
-0.929	0.115	TRUE	TRUE
-0.692	-0.232	FALSE	TRUE
-0.962	0.343	FALSE	FALSE
1.83	0.422	FALSE	FALSE
-0.702	-0.163	FALSE	FALSE
0.599	0.052	FALSE	TRUE
-1.627	-0.393	FALSE	FALSE
0.687	-0.122	FALSE	FALSE
3.453	2.603	FALSE	FALSE
1.363	2.433	TRUE	TRUE
0.428	0.888	TRUE	TRUE
-0.897	0.102	FALSE	FALSE
-1.149	-0.534	TRUE	TRUE
0.97	0.242	TRUE	TRUE
0.375	1.039	FALSE	FALSE
-0.907	-0.649	FALSE	TRUE
5.074	2.77	FALSE	FALSE
0.816	0.277	TRUE	TRUE
0.801	0.151	FALSE	FALSE
0.842	1.332	TRUE	TRUE
1.17	-0.253	TRUE	TRUE
0.592	0.092	FALSE	TRUE
-0.407	-4.513	FALSE	FALSE
-0.722	1.778	TRUE	TRUE
1.233	0.723	TRUE	TRUE
0.898	1.046	FALSE	FALSE
1.428	1.346	TRUE	TRUE
2.921	2.838	TRUE	TRUE
0.64	0.524	TRUE	TRUE
-0.195	1.818	FALSE	TRUE
1.348	0.24	TRUE	TRUE
0.608	0.103	FALSE	FALSE
1.331	0.076	FALSE	FALSE
1.05	0.052	TRUE	TRUE
-0.827	3.992	TRUE	TRUE
1.341	-1.25	TRUE	TRUE
0.707	-0.25	FALSE	FALSE
0.833	-0.312	FALSE	FALSE
2.044	-0.821	FALSE	FALSE
1.082	-0.163	FALSE	FALSE
0.857	-0.19	FALSE	TRUE
0.49	-0.076	FALSE	TRUE
0.19	1.051	FALSE	FALSE
-0.506	-0.159	TRUE	TRUE
0.415	2.59	TRUE	TRUE
0.671	-0.03	FALSE	FALSE
-1.993	-0.512	FALSE	FALSE
1.226	0.948	TRUE	FALSE
0.825	0.025	TRUE	FALSE
1.117	0.194	TRUE	FALSE
0.571	-0.412	TRUE	TRUE
1.609	0.52	TRUE	TRUE
0.869	0.262	FALSE	FALSE
-0.531	-6.011	FALSE	FALSE
1.399	-0.318	FALSE	TRUE
0.134	1.271	FALSE	FALSE
0.546	0.268	TRUE	TRUE
-0.807	-0.391	TRUE	TRUE
0.422	2.196	FALSE	TRUE
-3.474	-3.155	TRUE	TRUE
-2.389	-2.12	FALSE	FALSE
-1.745	-0.37	FALSE	TRUE
2.87	1.718	TRUE	TRUE
1.207	0.1	FALSE	FALSE
-0.94	0.401	FALSE	FALSE
0.994	0.649	FALSE	FALSE
-0.91	-1.674	TRUE	FALSE
-0.533	-0.002	FALSE	FALSE
4.13	1.187	FALSE	TRUE
2.164	0.799	FALSE	FALSE
1.145	0.25	FALSE	TRUE
2.565	0.957	TRUE	TRUE
0.609	0.022	TRUE	TRUE
4.78	3.817	TRUE	TRUE
0.607	-0.038	TRUE	TRUE
-1.126	-0.189	TRUE	TRUE
2.596	1.477	TRUE	TRUE
2.187	-0.488	FALSE	TRUE
0.701	0.024	FALSE	FALSE
0.799	0.299	FALSE	FALSE
1.416	0.874	FALSE	FALSE
0.7	0.209	FALSE	TRUE
0.972	1.92	TRUE	TRUE
0.682	2.493	TRUE	TRUE
0.65	0.513	FALSE	FALSE
1.503	-0.157	TRUE	TRUE
3.675	2.838	TRUE	FALSE
0.681	-0.113	FALSE	FALSE
0.446	-0.067	FALSE	FALSE
0.669	-0.045	FALSE	TRUE
0.733	0.066	TRUE	TRUE
0.513	-0.003	TRUE	TRUE
0.811	-0.022	FALSE	TRUE
-0.858	0.541	TRUE	TRUE
0.637	-0.13	FALSE	FALSE
0.415	0.559	FALSE	TRUE
0.408	1.781	TRUE	TRUE
-1.047	-0.095	FALSE	TRUE
1.26	0.239	FALSE	FALSE
-0.108	1.34	FALSE	TRUE
1.429	-0.034	FALSE	FALSE
1.074	0.174	TRUE	TRUE
1.428	2.434	TRUE	TRUE
8.536	-0.587	TRUE	TRUE
1.052	-0.016	FALSE	TRUE
1.095	-0.084	FALSE	FALSE
-2.179	-1.447	FALSE	TRUE
-0.722	0.115	FALSE	TRUE
0.973	0.55	TRUE	TRUE
0.101	3.971	FALSE	FALSE
0.656	0	FALSE	TRUE
1.471	0.266	TRUE	TRUE
0.736	-0.283	FALSE	TRUE
0.041	1.8	TRUE	TRUE
-1.146	-1.032	FALSE	TRUE
1.333	1.654	TRUE	TRUE
0.576	-0.089	FALSE	FALSE
0.947	-0.162	FALSE	FALSE
1.366	-0.052	TRUE	TRUE
1.609	1.525	FALSE	FALSE
-1.504	-0.064	FALSE	FALSE
-5.423	-0.873	FALSE	FALSE
0.267	1.384	FALSE	TRUE
0.327	0.929	FALSE	TRUE
0.898	0.184	FALSE	FALSE
1.387	0.488	TRUE	TRUE
0.834	0.177	FALSE	TRUE
1.475	0.851	TRUE	TRUE
1.08	-0.264	FALSE	TRUE
-0.657	4.404	FALSE	FALSE
-0.526	7.908	TRUE	TRUE
1.465	0.539	TRUE	TRUE
-1.362	0.288	FALSE	FALSE
0.949	0.327	FALSE	FALSE
3.502	1.192	FALSE	TRUE
0.629	-0.036	FALSE	FALSE
-0.533	-0.184	FALSE	FALSE
-0.652	-0.273	FALSE	FALSE
1.39	0.113	FALSE	FALSE
0.729	0.407	TRUE	TRUE
3.006	1.761	FALSE	FALSE
0.634	0.752	FALSE	FALSE
0.658	0.037	FALSE	FALSE
0.693	0.372	FALSE	TRUE
0.464	1.127	FALSE	TRUE
0.597	-0.044	FALSE	FALSE
1.282	-0.261	FALSE	FALSE
0.609	-0.017	FALSE	TRUE
-0.144	0.69	FALSE	TRUE
0.519	-0.102	FALSE	FALSE
0.483	-0.097	FALSE	TRUE
0.808	0.666	FALSE	FALSE
1.384	0.212	FALSE	FALSE
0.506	0.06	FALSE	FALSE
-1.141	-0.784	FALSE	TRUE
0.839	1.269	FALSE	TRUE
0.843	0.079	FALSE	FALSE
0.887	0.074	FALSE	FALSE
1.265	0.374	FALSE	FALSE
1.22	-0.059	FALSE	FALSE
0.314	1.167	FALSE	FALSE
0.476	0.109	FALSE	TRUE
1.564	0.222	FALSE	FALSE
0.521	0.499	FALSE	FALSE
-1.011	-0.543	FALSE	TRUE
0.724	0.202	TRUE	TRUE
2.19	-0.004	FALSE	TRUE
0.614	-0.063	FALSE	FALSE
-1.089	2.306	FALSE	TRUE
-2.539	-2.808	FALSE	FALSE
0.654	0.273	TRUE	TRUE
1.234	-0.062	FALSE	FALSE
-1.786	-0.387	FALSE	FALSE
-0.598	-1.883	FALSE	TRUE
0.526	0.36	FALSE	TRUE
4.37	1.319	TRUE	TRUE
-4.608	-2.231	FALSE	TRUE
2.648	0.906	TRUE	TRUE
-0.838	-1.284	FALSE	TRUE
0.638	-0.075	FALSE	TRUE
0.778	1.091	TRUE	TRUE
0.608	0.187	FALSE	FALSE
0.644	0.028	FALSE	FALSE
-1.069	-0.721	FALSE	TRUE
2.425	1.244	TRUE	TRUE
1.039	0.804	TRUE	TRUE
-0.893	0.701	FALSE	TRUE
-0.608	0.394	FALSE	TRUE
1.329	-0.134	TRUE	TRUE
-0.687	-0.273	FALSE	TRUE
0.682	0.302	FALSE	TRUE
0.678	0.185	FALSE	FALSE
-0.723	-0.354	FALSE	TRUE
0.674	0.079	FALSE	FALSE
-0.831	-1.77	FALSE	FALSE
0.97	0.064	FALSE	TRUE
0.506	-0.245	FALSE	FALSE
0.809	1.54	FALSE	FALSE
1.029	0.25	TRUE	TRUE
-1.465	-0.441	TRUE	TRUE
0.816	0.316	FALSE	TRUE
0.682	0.031	FALSE	FALSE
0.671	-0.016	FALSE	FALSE
0.164	0.641	TRUE	TRUE
1.425	-0.119	FALSE	FALSE
-0.643	-0.142	TRUE	TRUE
1.797	2.207	TRUE	TRUE
-0.918	-0.369	TRUE	TRUE
0.625	0.057	TRUE	TRUE
-1.477	-3.067	FALSE	TRUE
0.827	0.215	FALSE	TRUE
-0.6	-0.166	TRUE	TRUE
-2.238	-1.714	TRUE	TRUE
0.672	-0.288	TRUE	TRUE
0.594	0.193	FALSE	FALSE
0.975	-0.054	FALSE	FALSE
1.624	-0.311	TRUE	TRUE
1.486	-0.006	TRUE	TRUE
0.977	0.016	TRUE	TRUE
1.066	0.214	TRUE	TRUE
0.51	-0.031	TRUE	TRUE
0.757	0.029	FALSE	TRUE
0.249	2.033	FALSE	TRUE
-1.123	-2.125	FALSE	FALSE
0.628	0.008	FALSE	TRUE
0.999	0.937	FALSE	FALSE
0.59	0.213	FALSE	FALSE
0.687	-0.197	TRUE	TRUE
0.705	0.158	TRUE	TRUE
0.821	0.167	FALSE	TRUE
-0.926	-0.853	FALSE	FALSE
0.96	1.918	TRUE	TRUE
0.846	0.212	FALSE	FALSE
0.97	1.237	FALSE	TRUE
0.549	-0.058	FALSE	FALSE
-0.951	-0.498	TRUE	TRUE
-1.033	-0.103	FALSE	TRUE
0.83	1.952	TRUE	TRUE
3.697	2.039	TRUE	TRUE
2.481	-0.27	FALSE	TRUE
-0.951	-1.245	TRUE	TRUE
1.205	0.13	FALSE	FALSE
5.994	2.124	TRUE	TRUE
2.323	0.429	TRUE	TRUE
0.042	4.036	FALSE	FALSE
-1.259	-0.288	FALSE	FALSE
-0.694	-0.293	TRUE	TRUE
0.666	-0.24	TRUE	TRUE
0.809	0.22	FALSE	TRUE
2.877	0.196	TRUE	TRUE
0.718	0.029	FALSE	FALSE
-1.228	-0.192	FALSE	FALSE
0.627	-0.044	FALSE	FALSE
0.087	0.775	TRUE	TRUE
0.896	0.308	TRUE	TRUE
0.934	0.129	FALSE	TRUE
-0.92	-1.028	FALSE	TRUE
0.756	1.879	TRUE	TRUE
-1.223	0.212	FALSE	FALSE
0.633	2.729	TRUE	TRUE
0.506	0.226	FALSE	TRUE
0.226	1.808	FALSE	TRUE
0.712	-0.585	FALSE	TRUE
-0.78	-0.229	FALSE	FALSE
0.484	0.291	TRUE	TRUE
-1.587	0.158	FALSE	FALSE
-2.585	-0.025	FALSE	TRUE
0.237	3.829	TRUE	TRUE
0.855	0.399	TRUE	TRUE
0.875	-0.085	FALSE	FALSE
0.782	0.142	TRUE	TRUE
-0.217	0.607	FALSE	TRUE
-0.371	-1.534	FALSE	FALSE
1.379	0.296	FALSE	FALSE
0.828	-0.26	FALSE	FALSE
0.799	0.212	TRUE	TRUE
-1.567	-0.186	FALSE	FALSE
-0.75	3.947	FALSE	FALSE
1.448	0.047	FALSE	FALSE
1.144	0.24	FALSE	FALSE
2.284	1.745	TRUE	TRUE
0.896	0.205	FALSE	FALSE
0.732	0.197	FALSE	FALSE
0.839	0.513	FALSE	FALSE
0.418	0.216	FALSE	FALSE
1.098	0.536	FALSE	TRUE
0.739	-0.549	FALSE	TRUE
0.518	-0.01	FALSE	TRUE
0.542	0.104	TRUE	TRUE
0.638	0.071	FALSE	TRUE
0.65	-0.045	FALSE	FALSE
0.148	0.716	FALSE	TRUE
1.197	0.029	FALSE	TRUE
-0.256	1.476	TRUE	TRUE
1.969	0.208	TRUE	TRUE
0.592	-0.038	FALSE	FALSE
-0.564	-0.234	FALSE	FALSE
0.519	-0.009	FALSE	FALSE
1.593	0.778	TRUE	TRUE
0.279	-1.905	FALSE	TRUE
1.175	-0.301	TRUE	TRUE
0.777	0.036	FALSE	TRUE
0.5	-0.011	FALSE	TRUE
0.434	2.084	TRUE	TRUE
0.216	0.999	FALSE	FALSE
-0.86	-0.119	FALSE	FALSE
0.605	0.988	TRUE	TRUE
0.809	0.165	TRUE	TRUE
-0.536	-0.129	FALSE	FALSE
0.557	-0.123	TRUE	TRUE
1.221	-0.126	FALSE	TRUE
0.732	0.15	TRUE	FALSE
-0.711	-0.382	FALSE	TRUE
3.683	1.231	FALSE	FALSE
-0.55	-0.294	FALSE	FALSE
0.891	2.059	TRUE	TRUE
0.773	0.067	TRUE	TRUE
0.644	0.005	TRUE	TRUE
0.395	0.817	FALSE	FALSE
0.589	-0.063	FALSE	FALSE
0.655	0.81	TRUE	TRUE
0.639	-0.029	FALSE	TRUE
2.497	0.473	FALSE	FALSE
-0.943	0.352	TRUE	TRUE
-0.626	-0.124	FALSE	FALSE
0.152	0.603	FALSE	TRUE
-0.763	-1.208	FALSE	FALSE
0.575	0.104	FALSE	FALSE
-0.631	-0.052	TRUE	TRUE
1.287	0.794	TRUE	TRUE
0.415	1.229	TRUE	TRUE
2.927	0.804	TRUE	TRUE
1.56	0.966	TRUE	TRUE
-1.892	-0.44	FALSE	TRUE
0.607	2.305	FALSE	FALSE
-0.577	-0.156	FALSE	TRUE
1.174	-0.033	FALSE	TRUE
-0.733	-0.39	FALSE	TRUE
0.49	0.017	FALSE	FALSE
0.939	-0.348	TRUE	TRUE
1.597	-0.201	FALSE	FALSE
-0.795	0.246	FALSE	TRUE
-0.547	-0.269	FALSE	TRUE
0.637	0.138	FALSE	TRUE
0.899	0.26	TRUE	TRUE
2.245	0.399	FALSE	FALSE
0.57	0.442	FALSE	FALSE
1.246	1.096	TRUE	TRUE
1.542	0.027	FALSE	FALSE
0.889	1.043	TRUE	TRUE
0.57	0.22	FALSE	TRUE
-0.92	-0.163	FALSE	FALSE
0.927	1.055	FALSE	TRUE
0.901	-0.209	TRUE	TRUE
1.181	0.393	FALSE	TRUE
0.509	0.378	TRUE	TRUE
0.237	0.826	FALSE	FALSE
-0.456	-0.188	FALSE	FALSE
0.992	0.611	TRUE	TRUE
-0.941	-0.112	FALSE	TRUE
0.765	0.098	TRUE	TRUE
3.552	-0.39	FALSE	FALSE
0.204	-0.552	TRUE	TRUE
0.589	0.16	FALSE	TRUE
0.254	0.845	TRUE	TRUE
0.677	0.226	FALSE	FALSE
0.728	0.355	FALSE	FALSE
0.633	-0.181	FALSE	TRUE
0.582	0.174	FALSE	TRUE
0.218	1.315	FALSE	TRUE
1.123	0.343	TRUE	FALSE
1.263	0.216	FALSE	TRUE
-0.955	3.144	TRUE	TRUE
2.301	0.8	TRUE	TRUE
1.101	0.986	FALSE	TRUE
1.395	0.285	TRUE	TRUE
3.403	2.136	FALSE	FALSE
0.864	0.2	FALSE	FALSE
0.654	0.336	FALSE	FALSE
0.535	-0.038	FALSE	TRUE
0.752	-0.213	FALSE	FALSE
1.524	0.537	TRUE	TRUE
0.543	0	TRUE	FALSE
0.624	-0.008	FALSE	FALSE
0.499	-0.217	FALSE	FALSE
-0.712	0.033	FALSE	FALSE
0.694	0.132	FALSE	FALSE
-0.65	-0.076	FALSE	FALSE
2.877	0.869	TRUE	TRUE
0.722	0.001	FALSE	FALSE
0.152	-0.674	TRUE	TRUE
0.624	0.142	FALSE	FALSE
-1.086	-0.026	FALSE	FALSE
-0.661	-0.232	FALSE	FALSE
0.595	0.006	FALSE	FALSE
-0.34	1.127	FALSE	TRUE
1.105	0.602	FALSE	FALSE
0.916	-0.065	FALSE	FALSE
-7.321	-1.249	FALSE	FALSE
-1.309	-0.34	FALSE	FALSE
-1.41	-1.462	FALSE	TRUE
0.776	0.098	TRUE	TRUE
0.837	0.114	FALSE	FALSE
0.587	0.229	TRUE	TRUE
0.25	0.637	TRUE	TRUE
0.635	-0.115	FALSE	TRUE
1.293	1.448	TRUE	TRUE
0.122	1.041	FALSE	TRUE
1.05	0.312	FALSE	FALSE
1.038	0.019	FALSE	FALSE
-0.721	-0.295	FALSE	TRUE
-0.83	-0.378	FALSE	TRUE
0.628	0.146	FALSE	FALSE
0.709	-0.117	FALSE	FALSE
-0.932	-0.188	FALSE	FALSE
0.579	-0.082	FALSE	FALSE
-0.898	-0.243	FALSE	FALSE
0.826	0.136	FALSE	FALSE
-0.248	0.455	TRUE	TRUE
0.817	2.116	TRUE	TRUE
1.868	2.193	TRUE	TRUE
5.832	0.053	FALSE	FALSE
2.433	1.132	TRUE	TRUE
0.853	1.73	FALSE	FALSE
-0.835	-1.75	FALSE	FALSE
-1.785	-1.126	FALSE	TRUE
-0.541	-0.053	FALSE	FALSE
1.829	-0.6	TRUE	TRUE
-1.102	0.306	FALSE	FALSE
0.722	0.522	FALSE	FALSE
2.428	0.681	FALSE	TRUE
-0.592	-0.42	FALSE	TRUE
0.849	1.157	TRUE	TRUE
0.206	0.785	FALSE	TRUE
-0.334	0.874	TRUE	TRUE
2.531	1.66	TRUE	TRUE
0.536	0.665	TRUE	TRUE
0.217	0.708	FALSE	TRUE
-1.124	-0.431	TRUE	TRUE
-0.531	-0.243	FALSE	TRUE
-1.218	-0.674	FALSE	FALSE
0.132	0.936	FALSE	FALSE
-1.307	-1.312	FALSE	FALSE
1.031	0.605	TRUE	TRUE
-0.061	-2.923	FALSE	FALSE
0.549	0.131	TRUE	TRUE
-1.189	-0.311	FALSE	TRUE
1.943	1.908	FALSE	FALSE
1.203	0.557	TRUE	TRUE
0.759	0.364	TRUE	TRUE
1.072	3.194	TRUE	TRUE
0.592	1.194	TRUE	TRUE
0.818	1.671	TRUE	TRUE
0.696	0.053	FALSE	FALSE
-1.644	-0.538	FALSE	FALSE
0.884	0.853	FALSE	FALSE
-0.351	-1.102	FALSE	TRUE
-3.804	-0.454	FALSE	FALSE
0.973	1.028	TRUE	TRUE
-0.988	-0.624	FALSE	FALSE
1.64	0.084	TRUE	TRUE
0.706	0.117	FALSE	FALSE
0.744	0.31	FALSE	FALSE
0.552	0.219	FALSE	FALSE
1.259	-2.312	FALSE	TRUE
1.301	0.652	TRUE	TRUE
0.628	-0.067	FALSE	FALSE
0.571	0.032	TRUE	TRUE
-0.064	-0.551	TRUE	TRUE
0.824	0.013	FALSE	TRUE
1.097	0.199	TRUE	TRUE
0.47	0.059	TRUE	TRUE
0.83	0.137	TRUE	TRUE
-0.503	0.391	TRUE	TRUE
0.838	-0.34	TRUE	TRUE
1.21	0.145	FALSE	FALSE
0.55	-0.119	FALSE	FALSE
-0.481	-0.632	FALSE	TRUE
1.031	0.224	FALSE	FALSE
0.685	0.292	TRUE	TRUE
0.675	0.239	FALSE	TRUE
0.342	-0.771	TRUE	TRUE
0.832	0.156	TRUE	FALSE
1.263	-0.264	FALSE	FALSE
2.242	2.392	TRUE	TRUE
1.618	0.648	TRUE	FALSE
0.876	-0.053	TRUE	TRUE
0.688	-0.088	FALSE	TRUE
-0.775	-0.522	TRUE	TRUE
-1.154	-0.356	FALSE	FALSE
0.787	0.008	FALSE	TRUE
1.426	-0.09	FALSE	TRUE
1.624	-0.475	FALSE	FALSE
1.896	0.968	FALSE	FALSE
2.47	0.935	FALSE	FALSE
1.706	-0.351	TRUE	TRUE
0.549	-0.029	FALSE	FALSE
-1.532	-0.887	TRUE	TRUE
1.127	0.225	TRUE	TRUE
0.596	4.653	FALSE	FALSE
2.115	1.813	TRUE	TRUE
1.014	0.198	TRUE	TRUE
1.094	1.225	TRUE	TRUE
4.239	1.611	TRUE	TRUE
-0.743	3.916	FALSE	FALSE
0.874	0.072	TRUE	TRUE
-0.756	-0.425	FALSE	FALSE
0.579	-0.151	FALSE	TRUE
3.481	-0.053	TRUE	TRUE
2.653	1.771	FALSE	FALSE
1.242	0.442	FALSE	FALSE
1.878	0.861	TRUE	TRUE
2.513	0.52	FALSE	FALSE
1.064	0.114	TRUE	TRUE
-1.504	-0.592	TRUE	TRUE
1.195	1.47	TRUE	TRUE
-3.234	-0.061	FALSE	FALSE
-2.386	-1.452	FALSE	TRUE
0.462	4.901	TRUE	TRUE
7.159	4.475	TRUE	TRUE
0.723	3.806	TRUE	TRUE
-0.911	-8.585	FALSE	TRUE
1.199	1.382	TRUE	TRUE
0.003	-1.351	TRUE	TRUE
3.063	2.924	TRUE	TRUE
-1.697	-1.602	FALSE	FALSE
0.847	0.497	FALSE	FALSE
0.728	0.497	FALSE	TRUE
-0.672	0.022	TRUE	TRUE
0.449	0.106	FALSE	FALSE
1.471	0.194	TRUE	TRUE
0.631	0.529	FALSE	FALSE
1.356	1.306	FALSE	FALSE
0.471	2.63	FALSE	TRUE
0.679	0.221	TRUE	TRUE
1.399	1.548	TRUE	TRUE
-0.142	-0.634	FALSE	TRUE
-0.199	1.127	FALSE	TRUE
1.686	1.168	TRUE	TRUE
-2.232	-0.579	FALSE	TRUE
-0.761	-0.064	FALSE	FALSE
0.487	-0.338	FALSE	FALSE
0.915	0.311	FALSE	TRUE
1.005	0.155	FALSE	FALSE
-0.497	-0.264	FALSE	FALSE
2.649	0.232	TRUE	TRUE
0.65	-0.143	TRUE	TRUE
-0.87	-0.11	FALSE	FALSE
-0.715	-0.093	FALSE	FALSE
1.163	4.159	FALSE	TRUE
0.807	-0.021	TRUE	TRUE
-0.652	0.051	TRUE	TRUE
0.953	0.653	TRUE	TRUE
0.939	0.583	FALSE	FALSE
-0.618	-0.181	TRUE	FALSE
1.247	0.077	FALSE	FALSE
-1.322	-1.607	FALSE	FALSE
-1.383	0.019	FALSE	FALSE
0.766	0.341	TRUE	TRUE
1.592	-0.151	TRUE	TRUE
1.144	0.76	FALSE	TRUE
-0.842	-0.076	FALSE	TRUE
0.735	0.212	TRUE	TRUE
0.678	0.443	FALSE	FALSE
-0.531	-0.106	FALSE	TRUE
-0.696	-0.15	TRUE	FALSE
1.042	0.133	FALSE	FALSE
2.115	0.937	TRUE	TRUE
1.198	1.601	TRUE	TRUE
1.138	0.265	TRUE	TRUE
0.287	1.768	TRUE	TRUE
0.645	-0.171	FALSE	FALSE
0.531	1.269	TRUE	TRUE
0.513	0.003	FALSE	FALSE
0.682	0.02	FALSE	FALSE
0.772	0.156	TRUE	TRUE
-1.761	-1.458	FALSE	FALSE
0.478	0.115	FALSE	FALSE
1.355	0.494	TRUE	TRUE
2.062	0.17	TRUE	FALSE
0.748	-0.018	FALSE	FALSE
0.698	-0.093	FALSE	TRUE
0.822	0.328	FALSE	FALSE
0.926	-0.078	FALSE	TRUE
-1.492	-0.312	FALSE	FALSE
-0.507	-0.072	FALSE	TRUE
0.882	0.213	TRUE	TRUE
1.431	1.057	FALSE	FALSE
-0.479	-1.808	FALSE	TRUE
0.704	0.449	TRUE	TRUE
0.865	-0.226	FALSE	FALSE
0.366	0.87	TRUE	TRUE
-0.476	0.625	TRUE	TRUE
-0.806	-0.126	FALSE	FALSE
0.875	0.244	TRUE	TRUE
0.761	0.08	FALSE	FALSE
1.088	-2.959	TRUE	TRUE
0.637	-0.158	FALSE	FALSE
-0.981	-0.158	FALSE	FALSE
-0.778	-1.205	FALSE	TRUE
0.477	0.609	FALSE	TRUE
0.687	-0.208	FALSE	FALSE
0.846	0.33	TRUE	TRUE
1.01	0.416	FALSE	TRUE
0.608	0.136	TRUE	TRUE
0.744	0.085	FALSE	FALSE
-1.105	-0.278	FALSE	TRUE
0.646	-0.062	TRUE	TRUE
0.63	-0.064	TRUE	TRUE
0.637	0.549	TRUE	TRUE
0.693	0.117	FALSE	FALSE
-2.323	-0.764	FALSE	FALSE
1.135	-0.458	FALSE	FALSE
0.869	1.563	FALSE	TRUE
0.757	0.148	FALSE	TRUE
1.181	0.198	TRUE	TRUE
-0.571	-0.261	FALSE	TRUE
0.54	0.773	FALSE	FALSE
-0.296	-0.782	TRUE	TRUE
0.58	-0.004	FALSE	FALSE
0.778	0.867	TRUE	TRUE
-0.852	-0.476	FALSE	TRUE
-0.817	1.599	FALSE	TRUE
0.633	-0.067	FALSE	FALSE
0.745	0.322	FALSE	FALSE
0.461	-0.122	FALSE	FALSE
-2.161	-2.836	FALSE	FALSE
1.887	2.038	TRUE	TRUE
-1.065	-1.513	FALSE	FALSE
0.558	0.122	FALSE	TRUE
-0.676	-1.794	TRUE	TRUE
-0.591	0.113	FALSE	FALSE
-0.521	-1.306	FALSE	FALSE
-0.547	-0.061	FALSE	TRUE
0.959	0.013	FALSE	TRUE
1.13	-0.143	FALSE	FALSE
0.086	0.564	FALSE	TRUE
-0.892	0.632	TRUE	TRUE
1.633	0.054	TRUE	TRUE
0.836	0.189	FALSE	FALSE
-0.103	1.919	FALSE	TRUE
1.522	0.172	TRUE	TRUE
1.802	0.972	FALSE	TRUE
4.136	-0.09	FALSE	FALSE
0.678	-0.029	FALSE	FALSE
1.153	-0.092	FALSE	TRUE
0.947	1.21	TRUE	TRUE
2.312	0.254	TRUE	FALSE
-0.469	-3.748	FALSE	FALSE
1.229	-0.052	TRUE	TRUE
2.007	1.126	FALSE	FALSE
-2.099	-1.403	FALSE	FALSE
0.853	0.035	TRUE	TRUE
0.885	-0.031	FALSE	FALSE
0.547	0.048	TRUE	TRUE
1.554	0.414	TRUE	FALSE
0.201	0.673	TRUE	TRUE
0.449	2.032	FALSE	TRUE
0.288	1.028	TRUE	TRUE
-1.26	0.047	TRUE	TRUE
5.818	0.701	TRUE	TRUE
1.567	1.779	FALSE	FALSE
0.838	-0.259	FALSE	FALSE
-0.458	-0.365	FALSE	TRUE
0.868	-0.066	FALSE	FALSE
-0.83	-0.126	FALSE	TRUE
4.395	1.62	TRUE	TRUE
-1.161	1.016	FALSE	TRUE
1.753	-0.006	FALSE	TRUE
1.738	-0.308	FALSE	TRUE
-1.299	-1.822	FALSE	TRUE
0.573	0.06	FALSE	FALSE
0.176	1.246	FALSE	FALSE
-0.638	4.123	TRUE	TRUE
0.954	0.174	FALSE	FALSE
1.027	-0.18	FALSE	FALSE
0.781	0.053	TRUE	TRUE
1.226	1.1	TRUE	TRUE
0.616	0.066	FALSE	FALSE
0.843	-0.154	FALSE	TRUE
1.401	-0.152	FALSE	FALSE
0.907	1.399	FALSE	FALSE
0.195	0.713	TRUE	TRUE
1.815	-0.099	TRUE	TRUE
0.552	-0.149	FALSE	TRUE
-1.173	0.588	FALSE	TRUE
2.46	0.167	FALSE	FALSE
0.628	0.008	TRUE	TRUE
1.364	0.599	FALSE	FALSE
-0.586	0.028	FALSE	FALSE
-0.644	-0.067	FALSE	FALSE
-3.27	-1.058	FALSE	TRUE
0.566	0.034	TRUE	TRUE
-0.707	-0.473	FALSE	FALSE
-0.111	2.757	TRUE	TRUE
0.812	0.343	TRUE	FALSE
-0.737	0.264	FALSE	FALSE
0.737	0.488	FALSE	FALSE
0.763	0.076	FALSE	FALSE
0.735	-0.193	TRUE	TRUE
3.941	0.149	TRUE	TRUE
0.78	-0.007	FALSE	FALSE
1.64	-0.03	FALSE	TRUE
2.581	1.669	TRUE	TRUE
0.82	0.356	TRUE	TRUE
0.557	0.028	FALSE	FALSE
1.451	0.245	FALSE	TRUE
1	-0.19	FALSE	TRUE
-0.843	0.052	FALSE	FALSE
0.688	-0.076	FALSE	FALSE
0.525	-0.541	TRUE	TRUE
0.481	0.321	TRUE	TRUE
-3.482	-0.356	FALSE	TRUE
-1.26	-0.523	FALSE	FALSE
-0.5	-0.008	FALSE	TRUE
1.792	0.222	TRUE	TRUE
0.811	0.06	TRUE	TRUE
0.792	0.19	FALSE	FALSE
0.852	0.633	FALSE	FALSE
1.265	0.321	FALSE	FALSE
-0.721	-0.443	FALSE	FALSE
1.054	0.086	FALSE	FALSE
0.429	0.019	FALSE	TRUE
0.532	0.09	FALSE	FALSE
0.768	0.4	FALSE	FALSE
-2.03	-0.562	FALSE	TRUE
-0.555	-0.353	FALSE	TRUE
-1.056	0.613	FALSE	TRUE
0.569	0.348	TRUE	TRUE
0.308	0.689	TRUE	TRUE
0.452	-0.374	TRUE	TRUE
-0.742	-0.116	FALSE	FALSE
-1.527	-0.606	FALSE	FALSE
0.07	3.068	FALSE	FALSE
0.969	0.774	TRUE	TRUE
0.886	-0.284	FALSE	FALSE
0.061	0.894	FALSE	TRUE
-1.373	-0.944	FALSE	TRUE
0.725	-0.231	FALSE	FALSE
-0.464	-0.288	FALSE	FALSE
-0.883	-0.167	FALSE	FALSE
0.483	0.031	TRUE	TRUE
-0.98	0.09	FALSE	FALSE
0.381	2.376	TRUE	TRUE
0.652	-1.509	FALSE	FALSE
-2.276	0.382	FALSE	FALSE
0.737	0.003	FALSE	FALSE
1.047	-0.144	TRUE	TRUE
-0.712	-0.209	TRUE	TRUE
-0.808	-0.214	FALSE	FALSE
0.234	1.849	TRUE	TRUE
2.046	0.464	TRUE	TRUE
0.226	2.011	FALSE	TRUE
-2.943	-1.067	FALSE	FALSE
-0.34	1.553	TRUE	TRUE
-0.956	-0.28	FALSE	FALSE
1.039	1.33	TRUE	TRUE
-0.392	-0.06	FALSE	TRUE
-0.917	-0.403	FALSE	FALSE
0.856	0.483	FALSE	FALSE
-0.793	0.117	FALSE	FALSE
0.467	0.171	FALSE	FALSE
0.718	0.308	FALSE	TRUE
0.505	0.286	TRUE	TRUE
0.747	-2.002	TRUE	TRUE
1.562	0.012	FALSE	FALSE
2.311	-0.237	TRUE	TRUE
-0.126	-2.206	FALSE	TRUE
0.538	-0.027	TRUE	TRUE
-0.126	1.347	TRUE	TRUE
0.715	0.149	TRUE	TRUE
1.373	0.447	TRUE	TRUE
-0.528	-0.036	FALSE	TRUE
0.999	0.806	FALSE	FALSE
1.351	0.308	TRUE	TRUE
1.13	0.637	FALSE	FALSE
0.098	2.187	TRUE	TRUE
0.298	1.588	TRUE	TRUE
2.321	1.48	TRUE	TRUE
1.027	1.101	TRUE	TRUE
-0.751	0.061	TRUE	TRUE
0.548	-0.019	FALSE	TRUE
-2.513	-0.756	FALSE	TRUE
1.774	0.881	TRUE	TRUE
-1.348	-0.077	FALSE	FALSE
1.632	1.465	TRUE	TRUE
-0.106	2.896	FALSE	TRUE
-0.486	0.848	FALSE	TRUE
0.996	0.543	TRUE	FALSE
2.216	0.229	TRUE	TRUE
0.73	0.104	FALSE	FALSE
2.749	2.026	TRUE	TRUE
-0.548	0.457	FALSE	TRUE
1.936	-0.128	TRUE	TRUE
-0.413	1.4	FALSE	FALSE
0.55	0.226	TRUE	TRUE
2.65	1.012	TRUE	TRUE
-0.437	-1.512	TRUE	TRUE
0.7	0.093	FALSE	FALSE
1.105	-0.031	FALSE	TRUE
0.374	1.662	FALSE	TRUE
0.827	-0.1	FALSE	FALSE
-0.414	-0.594	FALSE	TRUE
-0.704	0.355	FALSE	TRUE
0.66	0.048	FALSE	FALSE
0.859	0.174	FALSE	TRUE
0.739	0.243	FALSE	FALSE
0.531	0.005	FALSE	TRUE
0.561	-0.148	TRUE	TRUE
-1.776	2.532	FALSE	TRUE
0.921	0.078	TRUE	TRUE
-2.047	-1.186	FALSE	TRUE
-1.597	-0.011	FALSE	FALSE
1.146	1.601	TRUE	FALSE
0.546	2.06	TRUE	TRUE
0.762	1.051	FALSE	FALSE
0.843	0.056	FALSE	FALSE
0.712	0.078	FALSE	FALSE
1.007	-0.307	FALSE	FALSE
-0.629	-0.234	FALSE	TRUE
1.837	0.288	FALSE	TRUE
0.832	0.189	FALSE	FALSE
1.046	0.705	TRUE	TRUE
0.968	0.283	TRUE	TRUE
0.955	0.065	FALSE	FALSE
0.903	0.034	TRUE	TRUE
1.478	0.398	TRUE	TRUE
0.507	0.276	TRUE	TRUE
-1.393	-1.054	FALSE	TRUE
0.435	1.005	TRUE	TRUE
4.185	3.246	TRUE	TRUE
0.766	-0.009	TRUE	TRUE
0.893	0.789	FALSE	FALSE
1.646	0.163	TRUE	TRUE
0.657	0.075	FALSE	FALSE
0.777	-0.144	FALSE	TRUE
-1.408	-1.513	FALSE	FALSE
0.445	0.2	FALSE	FALSE
-1.628	0.033	FALSE	TRUE
0.642	0.628	TRUE	TRUE
0.632	0.31	FALSE	FALSE
-1.724	-0.549	FALSE	TRUE
0.491	0.814	FALSE	FALSE
0.681	-0.215	FALSE	TRUE
1.686	0.109	FALSE	FALSE
-2.372	-0.28	FALSE	FALSE
0.543	-0.147	TRUE	TRUE
1.142	0.967	FALSE	TRUE
-0.728	-1.56	FALSE	FALSE
1.536	-0.236	TRUE	FALSE
3.319	1.625	TRUE	TRUE
0.581	0.263	TRUE	TRUE
0.535	0.209	TRUE	TRUE
-0.059	-0.731	FALSE	TRUE
1.65	4.09	TRUE	TRUE
-1.046	-0.593	FALSE	FALSE
2.655	1.305	FALSE	FALSE
1.253	-0.093	FALSE	TRUE
-0.229	1.22	TRUE	TRUE
0.715	0.896	FALSE	FALSE
1.024	0.531	TRUE	TRUE
-1.223	-1.06	FALSE	TRUE
-1.191	-0.772	FALSE	FALSE
0.707	0.316	TRUE	TRUE
0.651	-0.16	FALSE	FALSE
-0.207	1.93	TRUE	TRUE
1.096	0.212	TRUE	TRUE
0.923	-0.017	TRUE	TRUE
1.377	0.111	FALSE	FALSE
1.055	0.158	TRUE	TRUE
0.777	0.023	TRUE	TRUE
1.248	0.022	FALSE	FALSE
1.225	-0.26	FALSE	FALSE
-0.567	0.111	FALSE	TRUE
1.362	0.479	FALSE	TRUE
-1.514	-1.087	FALSE	FALSE
0.783	0.15	FALSE	FALSE
0.564	0.274	FALSE	TRUE
-0.801	-0.243	TRUE	TRUE
1.408	0.433	FALSE	TRUE
-0.851	-0.514	FALSE	TRUE
-0.008	-0.591	TRUE	TRUE
-0.495	-0.291	FALSE	TRUE
0.063	1.659	FALSE	TRUE
-0.949	0.009	FALSE	FALSE
-0.553	-0.197	FALSE	TRUE
4.455	1.442	TRUE	TRUE
-0.733	-0.074	FALSE	FALSE
1.144	0.415	TRUE	TRUE
-0.599	3.285	TRUE	TRUE
-1.643	-0.93	FALSE	FALSE
1.222	0.229	FALSE	TRUE
-1.439	-0.213	FALSE	FALSE
1.108	0.605	FALSE	FALSE
2.95	1.588	TRUE	TRUE
0.984	0.242	FALSE	FALSE
1.341	0.61	FALSE	FALSE
-0.835	-0.21	FALSE	FALSE
1.142	-0.098	FALSE	TRUE
0.799	1.284	TRUE	TRUE
0.003	1.385	TRUE	TRUE
-2.915	-0.959	FALSE	FALSE
-1.913	-0.562	TRUE	TRUE
0.602	0.025	FALSE	FALSE
-0.735	-0.126	FALSE	FALSE
0.241	2.371	FALSE	TRUE
0.597	0.211	FALSE	TRUE
0.952	0.23	FALSE	FALSE
0.712	0.536	TRUE	TRUE
0.852	-0.374	TRUE	TRUE
1.009	-0.089	FALSE	FALSE
0.632	0.22	TRUE	TRUE
1.237	0.871	TRUE	TRUE
1.661	1.052	TRUE	TRUE
5.482	1.195	FALSE	FALSE
0.923	0.273	FALSE	FALSE
1.424	0.68	FALSE	FALSE
-0.528	-0.539	TRUE	TRUE
5.886	1.624	TRUE	TRUE
0.779	0.191	TRUE	TRUE
2.002	1.903	TRUE	TRUE
0.423	2.529	TRUE	TRUE
3.902	-0.245	TRUE	TRUE
0.581	0.529	FALSE	TRUE
0.847	0.991	TRUE	TRUE
1.199	0.782	TRUE	TRUE
-0.903	0.013	FALSE	TRUE
-0.948	0.092	FALSE	TRUE
0.466	0.013	FALSE	TRUE
0.883	0.371	FALSE	FALSE
0.651	-0.12	FALSE	FALSE
2.556	0.703	TRUE	TRUE
1.317	0.544	TRUE	TRUE
1.415	0.092	TRUE	FALSE
0.89	-0.118	TRUE	FALSE
0.589	-0.048	FALSE	FALSE
-0.752	0.01	FALSE	FALSE
2.261	0.368	TRUE	TRUE
-2.055	-0.726	FALSE	TRUE
-1.016	0.415	FALSE	TRUE
3.877	0.144	FALSE	TRUE
0.113	1.524	FALSE	FALSE
0.908	-0.203	FALSE	FALSE
-1.345	-0.238	FALSE	FALSE
1.691	0.54	FALSE	FALSE
-0.998	0.336	FALSE	FALSE
0.497	0.33	TRUE	TRUE
2.721	2.505	TRUE	TRUE
2.351	-0.76	TRUE	TRUE
3.696	1.101	TRUE	TRUE
1.886	2.178	TRUE	TRUE
1.438	0.187	FALSE	FALSE
0.093	1.003	FALSE	TRUE
1.069	0.969	TRUE	TRUE
7.478	1.902	TRUE	TRUE
-1.119	-0.998	TRUE	TRUE
2.831	0.966	TRUE	TRUE
1.306	0.252	TRUE	FALSE
2.484	0.339	FALSE	FALSE
0.881	0.184	TRUE	TRUE
1.306	1.485	TRUE	TRUE
-0.254	2.082	FALSE	FALSE
0.674	0.03	TRUE	TRUE
0.331	-0.919	TRUE	TRUE
0.692	2.642	TRUE	TRUE
-0.828	-0.495	FALSE	TRUE
1.643	-0.479	FALSE	TRUE
0.603	0.173	FALSE	TRUE
0.666	-0.036	FALSE	TRUE
0.725	0.056	FALSE	TRUE
-0.377	1.816	FALSE	TRUE
-0.561	-0.207	FALSE	TRUE
0.758	0.311	FALSE	TRUE
0.994	0.782	FALSE	FALSE
5.182	-1.262	FALSE	FALSE
1	-0.242	FALSE	FALSE
0.893	0.485	FALSE	FALSE
1.39	-0.092	FALSE	TRUE
0.829	-0.011	FALSE	TRUE
1.327	0.053	FALSE	FALSE
0.916	0.407	TRUE	TRUE
0.538	0.195	TRUE	TRUE
5.488	1.064	FALSE	FALSE
0.79	-0.028	FALSE	TRUE
0.702	0.163	FALSE	TRUE
1.461	-0.269	FALSE	FALSE
-0.852	-0.167	FALSE	TRUE
4.857	2.914	TRUE	TRUE
0.798	-0.141	FALSE	TRUE
-0.929	-0.369	FALSE	FALSE
-0.475	-2.389	FALSE	FALSE
0.819	0.653	FALSE	FALSE
-0.619	3.509	FALSE	TRUE
1.25	-0.084	TRUE	TRUE
1.359	0.305	TRUE	TRUE
-0.608	0.01	FALSE	FALSE
0.779	0.582	TRUE	TRUE
-0.819	-0.09	FALSE	TRUE
-0.453	-0.185	FALSE	FALSE
-1.283	-0.563	FALSE	FALSE
-0.16	0.87	FALSE	TRUE
1.123	0.692	TRUE	TRUE
-0.496	-0.772	FALSE	FALSE
6.069	-0.06	FALSE	FALSE
-0.114	2.883	FALSE	FALSE
1.386	0.496	FALSE	FALSE
0.819	0.369	FALSE	TRUE
-1.368	1.035	FALSE	TRUE
0.541	-2.375	TRUE	TRUE
0.657	0.076	FALSE	FALSE
1.109	0.405	TRUE	TRUE
3.175	0.393	FALSE	FALSE
1.389	0.75	FALSE	FALSE
-0.934	0.27	FALSE	TRUE
-0.132	-2.191	FALSE	FALSE
0.016	2.919	FALSE	TRUE
-0.397	-0.085	TRUE	TRUE
-1.036	-0.1	FALSE	TRUE
-1.049	-0.999	FALSE	TRUE
[truncated: 123 more rows]

## Sheet: Fig 8f
all	prime	percent	cat
28	2	0.0714286	Mem_Aug_dn_dn
123	96	0.780488	Mem_Aug_up_up
190	26	0.136842	Mem_expressed_dn
497	253	0.509054	Mem_expressed_up
71	17	0.239437	Mem_induced_dn
249	127	0.51004	Mem_induced_up

## Sheet: fig 8g
peaktype	Gene_Expression	Percent
Conserved	Overall	50.03
Conserved	CD4_Induced	41.74
Conserved	CD4_Augmented	34.74
Conserved	CD4_Expressed	42.8
Induced	Overall	32.73
Induced	CD4_Induced	36.14
Induced	CD4_Augmented	23.45
Induced	CD4_Expressed	28.58
Memory	Overall	2.91
Memory	CD4_Induced	4
Memory	CD4_Augmented	15.51
Memory	CD4_Expressed	6.29
Naive	Overall	0.88
Naive	CD4_Induced	0.7
Naive	CD4_Augmented	0.99
Naive	CD4_Expressed	0.59
Other	Overall	7.19
Other	CD4_Induced	6.41
Other	CD4_Augmented	5.58
Other	CD4_Expressed	8.83
Primed	Overall	6.26
Primed	CD4_Induced	11.01
Primed	CD4_Augmented	19.73
Primed	CD4_Expressed	12.9

## Sheet: Fig 9b
TF	cluster	Peaktype	Percent
AP-1(bZIP)	CD4_CM_prime	target	59.67
AP-1(bZIP)	CD4_CM_prime	background	28.33
AP-1(bZIP)	CD4_EM_prime	target	60.49
AP-1(bZIP)	CD4_EM_prime	background	25.65
AP-1(bZIP)	CD8_CM_prime	target	54.76
AP-1(bZIP)	CD8_CM_prime	background	26.41
AP-1(bZIP)	CD8_EM_prime	target	55.04
AP-1(bZIP)	CD8_EM_prime	background	25.13
Bach2(bZIP)	CD4_CM_prime	target	21.67
Bach2(bZIP)	CD4_CM_prime	background	6.73
Bach2(bZIP)	CD4_EM_prime	target	21.64
Bach2(bZIP)	CD4_EM_prime	background	6.16
Bach2(bZIP)	CD8_CM_prime	target	18.45
Bach2(bZIP)	CD8_CM_prime	background	5.89
Bach2(bZIP)	CD8_EM_prime	target	18.73
Bach2(bZIP)	CD8_EM_prime	background	5.89
BATF(bZIP)	CD4_CM_prime	target	57.33
BATF(bZIP)	CD4_CM_prime	background	25.26
BATF(bZIP)	CD4_EM_prime	target	58.83
BATF(bZIP)	CD4_EM_prime	background	22.71
BATF(bZIP)	CD8_CM_prime	target	52.79
BATF(bZIP)	CD8_CM_prime	background	23.51
BATF(bZIP)	CD8_EM_prime	target	53.1
BATF(bZIP)	CD8_EM_prime	background	22.29
Eomes(T-box)	CD4_CM_prime	target	75.51
Eomes(T-box)	CD4_CM_prime	background	73.36
Eomes(T-box)	CD4_EM_prime	target	72.35
Eomes(T-box)	CD4_EM_prime	background	69.95
Eomes(T-box)	CD8_CM_prime	target	74.26
Eomes(T-box)	CD8_CM_prime	background	71.26
Eomes(T-box)	CD8_EM_prime	target	73.71
Eomes(T-box)	CD8_EM_prime	background	68.35
Gata1(Zf)	CD4_CM_prime	target	31.5
Gata1(Zf)	CD4_CM_prime	background	24.39
Gata1(Zf)	CD4_EM_prime	target	26.16
Gata1(Zf)	CD4_EM_prime	background	21.92
Gata1(Zf)	CD8_CM_prime	target	27.67
Gata1(Zf)	CD8_CM_prime	background	22.97
Gata1(Zf)	CD8_EM_prime	target	25.28
Gata1(Zf)	CD8_EM_prime	background	21.18
IRF8(IRF)	CD4_CM_prime	target	30.69
IRF8(IRF)	CD4_CM_prime	background	14.52
IRF8(IRF)	CD4_EM_prime	target	25.69
IRF8(IRF)	CD4_EM_prime	background	12.72
IRF8(IRF)	CD8_CM_prime	target	30.21
IRF8(IRF)	CD8_CM_prime	background	13.38
IRF8(IRF)	CD8_EM_prime	target	26.66
IRF8(IRF)	CD8_EM_prime	background	12.44
LEF1(HMG)	CD4_CM_prime	target	35.08
LEF1(HMG)	CD4_CM_prime	background	29.2
LEF1(HMG)	CD4_EM_prime	target	28.36
LEF1(HMG)	CD4_EM_prime	background	26.08
LEF1(HMG)	CD8_CM_prime	target	31.3
LEF1(HMG)	CD8_CM_prime	background	27.84
LEF1(HMG)	CD8_EM_prime	target	26.44
LEF1(HMG)	CD8_EM_prime	background	25.31
PU.1-IRF(ETS:IRF)	CD4_CM_prime	target	61.48
PU.1-IRF(ETS:IRF)	CD4_CM_prime	background	50.65
PU.1-IRF(ETS:IRF)	CD4_EM_prime	target	55.46
PU.1-IRF(ETS:IRF)	CD4_EM_prime	background	46.61
PU.1-IRF(ETS:IRF)	CD8_CM_prime	target	58.01
PU.1-IRF(ETS:IRF)	CD8_CM_prime	background	47.95
PU.1-IRF(ETS:IRF)	CD8_EM_prime	target	54.31
PU.1-IRF(ETS:IRF)	CD8_EM_prime	background	45.54
Tbet(T-box)	CD4_CM_prime	target	53.32
Tbet(T-box)	CD4_CM_prime	background	47.71
Tbet(T-box)	CD4_EM_prime	target	49.67
Tbet(T-box)	CD4_EM_prime	background	44.88
Tbet(T-box)	CD8_CM_prime	target	52.89
Tbet(T-box)	CD8_CM_prime	background	45.17
Tbet(T-box)	CD8_EM_prime	target	52.87
Tbet(T-box)	CD8_EM_prime	background	42.82

[truncated: 2 more sheets: Fig 9e, Fig 9f]
